# Supplementary material for: Integrated Single-Cell and Bulk RNA Sequencing Identifies Macrophage Heterogeneity and Mitophagy-Related Biomarkers in Idiopathic Pulmonary Fibrosis
Source: Int J Mol Sci. 2026 May 8;27(10):4201. doi: 10.3390/ijms27104201 (PMC13208039; doi:10.3390/ijms27104201)
Supplement: Supplementary file 1 [file ijms-27-04201-s001.zip]

Archive with 10 entries (9 files):
- Supplementary materials/
- Supplementary materials/Supplementary Figure S1.tif
- Supplementary materials/Supplementary Figure S2.tif
- Supplementary materials/Supplementary Table S1.xlsx
- Supplementary materials/Supplementary Table S2.xlsx
- Supplementary materials/Supplementary Table S3.xlsx
- Supplementary materials/Supplementary Table S4.xlsx
- Supplementary materials/Supplementary Table S5.xlsx
- Supplementary materials/Supplementary Table S6.xlsx
- Supplementary materials/Supplementary Table S7.xlsx
