# Supplementary material for: Integrated Single-Cell and Bulk RNA Sequencing Identifies Macrophage Heterogeneity and Mitophagy-Related Biomarkers in Idiopathic Pulmonary Fibrosis
Source: Int J Mol Sci. 2026 May 8;27(10):4201. doi: 10.3390/ijms27104201 (PMC13208039; doi:10.3390/ijms27104201)
Supplement: Supplementary file 1 [file ijms-27-04201-s001.zip › Supplementary materials/Supplementary Table S1.xlsx]

## Sheet: Sheet1
	term	symbol
1	GOBP_MITOPHAGY	ABI2
2	GOBP_MITOPHAGY	ADCY10
3	GOBP_MITOPHAGY	AMBRA1
4	GOBP_MITOPHAGY	ARFIP2
5	GOBP_MITOPHAGY	ARHGAP26
6	GOBP_MITOPHAGY	ATG13
7	GOBP_MITOPHAGY	ATG14
8	GOBP_MITOPHAGY	ATG4A
9	GOBP_MITOPHAGY	ATG4B
10	GOBP_MITOPHAGY	ATG4C
11	GOBP_MITOPHAGY	ATG4D
12	GOBP_MITOPHAGY	ATG5
13	GOBP_MITOPHAGY	ATG7
14	GOBP_MITOPHAGY	BECN1
15	GOBP_MITOPHAGY	BECN2
16	GOBP_MITOPHAGY	BNIP3L
17	GOBP_MITOPHAGY	CDC37
18	GOBP_MITOPHAGY	CERS1
19	GOBP_MITOPHAGY	CSNK2A2
20	GOBP_MITOPHAGY	CTSK
21	GOBP_MITOPHAGY	CTTN
22	GOBP_MITOPHAGY	DELE1
23	GOBP_MITOPHAGY	DNM1L
24	GOBP_MITOPHAGY	EIF2AK1
25	GOBP_MITOPHAGY	EIF2S1
26	GOBP_MITOPHAGY	FBXO7
27	GOBP_MITOPHAGY	FBXW7
28	GOBP_MITOPHAGY	FKBP8
29	GOBP_MITOPHAGY	FUNDC1
30	GOBP_MITOPHAGY	FZD5
31	GOBP_MITOPHAGY	GSK3A
32	GOBP_MITOPHAGY	HDAC6
33	GOBP_MITOPHAGY	HIF1A
34	GOBP_MITOPHAGY	HTRA2
35	GOBP_MITOPHAGY	HTT
36	GOBP_MITOPHAGY	HUWE1
37	GOBP_MITOPHAGY	IRGM
38	GOBP_MITOPHAGY	LRBA
39	GOBP_MITOPHAGY	MAP1LC3B
40	GOBP_MITOPHAGY	MFN2
41	GOBP_MITOPHAGY	NIPSNAP1
42	GOBP_MITOPHAGY	NIPSNAP2
43	GOBP_MITOPHAGY	NOD2
44	GOBP_MITOPHAGY	OGT
45	GOBP_MITOPHAGY	OPTN
46	GOBP_MITOPHAGY	PARL
47	GOBP_MITOPHAGY	PHB2
48	GOBP_MITOPHAGY	PINK1
49	GOBP_MITOPHAGY	PRKN
50	GOBP_MITOPHAGY	RETREG1
51	GOBP_MITOPHAGY	RIMOC1
52	GOBP_MITOPHAGY	RNF41
53	GOBP_MITOPHAGY	SLC25A4
54	GOBP_MITOPHAGY	SLC25A5
55	GOBP_MITOPHAGY	SPATA33
56	GOBP_MITOPHAGY	SQSTM1
57	GOBP_MITOPHAGY	SREBF1
58	GOBP_MITOPHAGY	SREBF2
59	GOBP_MITOPHAGY	STUB1
60	GOBP_MITOPHAGY	TAFAZZIN
61	GOBP_MITOPHAGY	TIGAR
62	GOBP_MITOPHAGY	TOMM7
63	GOBP_MITOPHAGY	TP53
64	GOBP_MITOPHAGY	TSC2
65	GOBP_MITOPHAGY	TSPO
66	GOBP_MITOPHAGY	UBE2A
67	GOBP_MITOPHAGY	USP30
68	GOBP_MITOPHAGY	USP36
69	GOBP_MITOPHAGY	VDAC1
70	GOBP_MITOPHAGY	VPS13C
71	GOBP_MITOPHAGY	VPS13D
