# Supplementary material for: Integrated Single-Cell and Bulk RNA Sequencing Identifies Macrophage Heterogeneity and Mitophagy-Related Biomarkers in Idiopathic Pulmonary Fibrosis
Source: Int J Mol Sci. 2026 May 8;27(10):4201. doi: 10.3390/ijms27104201 (PMC13208039; doi:10.3390/ijms27104201)
Supplement: Supplementary file 1 [file ijms-27-04201-s001.zip › Supplementary materials/Supplementary Table S2.xlsx]

## Sheet: BP
	ONTOLOGY	ID	Description	GeneRatio	BgRatio	pvalue	p.adjust	qvalue	geneID	Count	ratio
GO:0022613	BP	GO:0022613	ribonucleoprotein complex biogenesis	127/2896	475/18614	1.7893e-10	9.90916e-07	8.27828e-07	RNU4ATAC/RNU4-1/MPHOSPH10/LUC7L3/MRPS11/ESF1/HTATSF1/NPM1/SLU7/XPO1/DDX3X/NMD3/NOP10/RSL24D1/MALSU1/PRPF39/YTHDC1/SRSF10/PRKDC/RNVU1-17/GTPBP4/SF3B5/XRCC5/ATR/DDX1/SRSF5/BMS1/UTP6/METTL5/SART3/DDX46/MPHOSPH6/LTV1/TMA16/RPL23A/SDAD1/ZNHIT6/FASTKD2/EIF3E/RNU4-2/ERAL1/SETX/C1D/EIF3A/DDX18/DENR/NOP58/EXOSC4/ATM/WDR36/NSUN3/SNRPA1/WDR12/HEATR3/DHX9/FTSJ3/TFB1M/HSP90AA1/CUL4A/SNRPB/RNVU1-1/CUL4B/RNU2-1…	127	0.0438536
GO:0031023	BP	GO:0031023	microtubule organizing center organization	55/2896	152/18614	3.48373e-10	9.90916e-07	8.27828e-07	USP33/NPM1/XPO1/GCC2/HAUS3/VPS4B/PAFAH1B1/CHMP2B/DZIP1/PCM1/TRIM37/KIF3A/ROCK2/GEN1/CEP152/CKAP5/CHEK1/HAUS2/SSX2IP/SIRT1/CEP44/CEP135/CEP63/UXT/MPDZ/CEP120/KIF11/HAUS6/NIN/MDM1/BRCA1/CDK5RAP2/CLASP2/CETN3/CENPJ/CEP295/CCP110/KIAA0753/CNTLN/ALMS1/CEP192/PPP1R12A/GADD45A/PLK4/CCNL1/SLC16A1/UBXN2B/BBS4/SPICE1/BRCA2/MAP9/TMEM67/CCDC102B/CHORDC1/FRMPD2	55	0.0189917
GO:0000070	BP	GO:0000070	mitotic sister chromatid segregation	66/2896	199/18614	4.7224e-10	9.90916e-07	8.27828e-07	ATRX/TUBG2/PSMG2/STAG1/RAD21/HNRNPU/SMARCA5/BUB3/SMC2/SMC3/VPS4B/TUBG1/LSM14A/CHMP2B/TPR/MAD2L1BP/WAPL/MAPRE1/IK/CCNB1/NCAPG2/GEN1/ESCO1/NAA50/BAZ1B/MAD2L1/ATM/CEP97/KPNB1/KNTC1/NIPBL/POLDIP2/ZW10/NSMCE2/KIF2A/KIF11/SMC4/CDK5RAP2/CLASP2/CENPC/STAG2/PDS5B/SMC1A/KIF23/PRC1/CUL3/NUF2/APC/SLF2/SMC5/SPDL1/SLF1/TTK/CEP192/NCAPG/PIBF1/CENPF/CENPK/TNKS/MIS12/EML4/CENPE/DLGAP5/KIF18A/SPICE1/MAP9	66	0.0227901
GO:0006397	BP	GO:0006397	mRNA processing	128/2896	500/18614	2.97283e-09	4.66143e-06	3.89424e-06	LEO1/HNRNPH1/RNU4ATAC/PPP4R2/PNN/RNU4-1/SREK1/HNRNPM/RNMT/FXR1/LUC7L3/HNRNPA3/HNRNPR/PLRG1/HTATSF1/SLU7/LSM8/PRPF40A/FAM172A/SRSF4/SYF2/SLTM/RSRC1/CWC27/TRUB1/PRPF39/YTHDC1/SRSF10/CDC40/HNRNPU/RNVU1-17/ZC3H13/SF3B5/CPSF2/CWF19L2/CSTF3/DDX1/SNRPA/SRSF5/CWC22/RBM39/PRPF38B/NCL/SART3/DDX46/SAFB/MFAP1/PUS7L/PRPF4B/PNPT1/PTCD2/RBM41/PABPC1/SNW1/DHX15/IWS1/TARDBP/GRSF1/LARP7/IK/RPRD1A/RNU4-2/THOC1/SETX…	128	0.0441989
GO:0007098	BP	GO:0007098	centrosome cycle	49/2896	136/18614	3.70249e-09	4.66143e-06	3.89424e-06	USP33/NPM1/XPO1/HAUS3/VPS4B/CHMP2B/PCM1/TRIM37/KIF3A/ROCK2/GEN1/CEP152/CKAP5/CHEK1/HAUS2/SSX2IP/SIRT1/CEP44/CEP135/CEP63/UXT/CEP120/KIF11/HAUS6/NIN/MDM1/BRCA1/CDK5RAP2/CETN3/CENPJ/CEP295/CCP110/KIAA0753/CNTLN/ALMS1/CEP192/PPP1R12A/GADD45A/PLK4/CCNL1/SLC16A1/UBXN2B/BBS4/SPICE1/BRCA2/MAP9/TMEM67/CCDC102B/CHORDC1	49	0.0169199
GO:0000819	BP	GO:0000819	sister chromatid segregation	75/2896	250/18614	5.33318e-09	4.79605e-06	4.0067e-06	TOP2B/ATRX/TUBG2/PSMG2/STAG1/RAD21/HNRNPU/SMARCA5/BUB3/SMC2/SMC3/VPS4B/TUBG1/LSM14A/CHMP2B/TPR/MAD2L1BP/WAPL/MAPRE1/PBRM1/IK/CCNB1/NCAPG2/GEN1/ESCO1/NAA50/BAZ1B/MAD2L1/ATM/TOP2A/CEP97/KPNB1/KNTC1/NIPBL/POLDIP2/SMARCE1/ZW10/NSMCE2/ANAPC4/RIOK2/KIF2A/BRD7/KIF11/BCL7B/SMC4/CDK5RAP2/CLASP2/CENPC/STAG2/PDS5B/SMC1A/KIF23/PRC1/CUL3/NUF2/APC/SLF2/SMC5/SPDL1/SLF1/TTK/CEP192/NCAPG/PIBF1/CENPF/CENPK/TNKS/MI…	75	0.0258978
GO:0033044	BP	GO:0033044	regulation of chromosome organization	75/2896	250/18614	5.33318e-09	4.79605e-06	4.0067e-06	ATRX/PSMG2/RAD21/SMC6/HNRNPU/SMARCA5/BUB3/SMC2/XRCC1/SETDB2/XRCC5/ATR/RAD50/TPR/MAD2L1BP/USP7/WAPL/PBRM1/IK/CCNB1/UCHL5/NCAPG2/MPHOSPH8/GEN1/TNKS2/CCT6A/BAZ1B/DHX36/MAD2L1/CCT2/ATM/TOP2A/MAPK3/SENP6/SSBP1/HNRNPA2B1/KNTC1/TCP1/CCT8/SMARCE1/ZW10/NSMCE2/ANAPC4/NBN/RIOK2/BRD7/CCT4/BCL7B/CENPV/SMC4/CDK5RAP2/CUL3/PARP1/SMG1/XRN1/NUF2/SUB1/GNL3/APC/SLF2/POT1/SMC5/SPDL1/SLF1/TTK/NCAPG/CENPF/TNKS/CCT5/DKC…	75	0.0258978
GO:0008380	BP	GO:0008380	RNA splicing	120/2896	466/18614	6.42153e-09	5.05294e-06	4.22131e-06	HNRNPH1/RNU4ATAC/PPP4R2/PNN/RNU4-1/SREK1/HNRNPM/MPHOSPH10/FXR1/LUC7L3/HNRNPA3/HNRNPR/PLRG1/HTATSF1/SLU7/LSM8/TAF15/PRPF40A/FAM172A/SRSF4/SYF2/RSRC1/CWC27/PRPF39/YTHDC1/SRSF10/CDC40/CLK4/HNRNPU/RNVU1-17/ZC3H13/SF3B5/CWF19L2/DDX1/SNRPA/SRSF5/CWC22/RBM39/PRPF38B/NCL/SART3/DDX46/ZNF638/MFAP1/PRPF4B/RBM12B/IVNS1ABP/RBM41/PABPC1/SNW1/DHX15/IWS1/TARDBP/GRSF1/LARP7/IK/RNU4-2/THOC1/SETX/THOC6/ZRANB2/BCAS2…	120	0.0414365
GO:0000375	BP	GO:0000375	RNA splicing, via transesterification reactions	91/2896	329/18614	1.18025e-08	7.62844e-06	6.37293e-06	HNRNPH1/RNU4ATAC/PNN/RNU4-1/HNRNPM/MPHOSPH10/FXR1/LUC7L3/HNRNPA3/HNRNPR/PLRG1/HTATSF1/SLU7/LSM8/PRPF40A/FAM172A/SRSF4/SYF2/RSRC1/CWC27/PRPF39/YTHDC1/SRSF10/CDC40/HNRNPU/RNVU1-17/SF3B5/CWF19L2/DDX1/SNRPA/SRSF5/CWC22/RBM39/NCL/SART3/DDX46/MFAP1/PRPF4B/RBM41/PABPC1/SNW1/LARP7/IK/RNU4-2/SETX/BCAS2/RBM25/NCBP2/DDX5/ALYREF/SNRPA1/DHX9/SNRPB/RNVU1-1/HNRNPA2B1/ZMAT2/RNU2-1/PTBP1/HNRNPH3/PTBP2/SRPK2/TIA1/…	91	0.0314227
GO:0000377	BP	GO:0000377	RNA splicing, via transesterification reactions with bulged adenosine as nucleophile	90/2896	325/18614	1.33301e-08	7.62844e-06	6.37293e-06	HNRNPH1/RNU4ATAC/PNN/RNU4-1/HNRNPM/FXR1/LUC7L3/HNRNPA3/HNRNPR/PLRG1/HTATSF1/SLU7/LSM8/PRPF40A/FAM172A/SRSF4/SYF2/RSRC1/CWC27/PRPF39/YTHDC1/SRSF10/CDC40/HNRNPU/RNVU1-17/SF3B5/CWF19L2/DDX1/SNRPA/SRSF5/CWC22/RBM39/NCL/SART3/DDX46/MFAP1/PRPF4B/RBM41/PABPC1/SNW1/LARP7/IK/RNU4-2/SETX/BCAS2/RBM25/NCBP2/DDX5/ALYREF/SNRPA1/DHX9/SNRPB/RNVU1-1/HNRNPA2B1/ZMAT2/RNU2-1/PTBP1/HNRNPH3/PTBP2/SRPK2/TIA1/RNVU1-15/C…	90	0.0310773
GO:0000398	BP	GO:0000398	mRNA splicing, via spliceosome	90/2896	325/18614	1.33301e-08	7.62844e-06	6.37293e-06	HNRNPH1/RNU4ATAC/PNN/RNU4-1/HNRNPM/FXR1/LUC7L3/HNRNPA3/HNRNPR/PLRG1/HTATSF1/SLU7/LSM8/PRPF40A/FAM172A/SRSF4/SYF2/RSRC1/CWC27/PRPF39/YTHDC1/SRSF10/CDC40/HNRNPU/RNVU1-17/SF3B5/CWF19L2/DDX1/SNRPA/SRSF5/CWC22/RBM39/NCL/SART3/DDX46/MFAP1/PRPF4B/RBM41/PABPC1/SNW1/LARP7/IK/RNU4-2/SETX/BCAS2/RBM25/NCBP2/DDX5/ALYREF/SNRPA1/DHX9/SNRPB/RNVU1-1/HNRNPA2B1/ZMAT2/RNU2-1/PTBP1/HNRNPH3/PTBP2/SRPK2/TIA1/RNVU1-15/C…	90	0.0310773
GO:0140014	BP	GO:0140014	mitotic nuclear division	80/2896	286/18614	5.24596e-08	2.75194e-05	2.29902e-05	ATRX/TUBG2/PSMG2/STAG1/RAD21/HNRNPU/SMARCA5/BUB3/SMC2/SMC3/VPS4B/TUBG1/LSM14A/CHMP2B/TPR/MAD2L1BP/USP16/WAPL/MAPRE1/IK/CCNB1/NCAPG2/GEN1/ESCO1/NAA50/BAZ1B/CHEK1/MAD2L1/ATM/CEP97/PHIP/KPNB1/KNTC1/NIPBL/POLDIP2/ZW10/NSMCE2/PIN1/KIF2A/KIF11/MTBP/SMC4/CDK5RAP2/CLASP2/CENPC/STAG2/RGCC/KLHDC8B/PDS5B/ANLN/SMC1A/KIF23/PRC1/CUL3/KIF20B/NUF2/APC/SLF2/SMC5/SPDL1/SLF1/TTK/CEP192/PDGFB/EDN1/NCAPG/PIBF1/CENPF/…	80	0.0276243
GO:0042254	BP	GO:0042254	ribosome biogenesis	82/2896	298/18614	7.85466e-08	3.80347e-05	3.17748e-05	MPHOSPH10/MRPS11/ESF1/NPM1/XPO1/DDX3X/NMD3/NOP10/RSL24D1/MALSU1/PRKDC/GTPBP4/XRCC5/BMS1/UTP6/METTL5/MPHOSPH6/LTV1/TMA16/RPL23A/SDAD1/ZNHIT6/FASTKD2/ERAL1/C1D/DDX18/NOP58/EXOSC4/WDR36/NSUN3/WDR12/HEATR3/FTSJ3/TFB1M/CUL4A/CUL4B/MRPS2/GNL2/MDN1/PWP1/XRN2/UTP3/FBL/RIOK3/RIOK2/RIOK1/NOL8/RPS14/RNASEL/DIS3/ABCE1/TSR1/EIF2A/WDR75/WDR3/UTP20/LYAR/DDX21/KRR1/HEATR1/DDX10/SPATA5/RPF2/ERI2/UTP14A/EFL1/RPS5/…	82	0.0283149
GO:0099111	BP	GO:0099111	microtubule-based transport	63/2896	212/18614	1.27427e-07	5.72967e-05	4.78666e-05	ARMCX3/RAB1A/IFT80/OPA1/LRPPRC/HNRNPU/PAFAH1B1/SOD1/WDR35/PCM1/RABGEF1/KIF3A/BLOC1S6/DYNC1I2/SSX2IP/DST/UXT/KIF5B/HSPB1/KIFAP3/SYNE2/HSBP1/ARL8A/OFD1/IFT88/SNAPIN/CLUAP1/RPGR/PRKCZ/IFT74/LCA5/DYNC2H1/TTC21B/SSNA1/WDR19/IFT81/TRAF3IP1/BBS12/FEZ1/HIF1A/TMEM108/MAP1B/IFT57/IFT172/KIF27/DLG2/RFX3/CCDC39/RAB27B/CFAP54/DNAH5/DNAH11/CFAP53/DAW1/SPAG17/CFAP43/NEK10/SPEF2/SPAG6/MAK/DNAAF1/DNAH9/DNAI1	63	0.0217541
GO:0051656	BP	GO:0051656	establishment of organelle localization	111/2896	445/18614	1.42825e-07	5.99389e-05	5.00739e-05	ARMCX3/RAB1A/SNX4/NPM1/XPO1/NMD3/OPA1/TRAPPC6B/TRAPPC8/CCDC186/LRPPRC/EXOC5/HNRNPU/PEF1/TRIP11/VPS4B/PAFAH1B1/TBC1D23/CHMP2B/PDCD10/PCM1/F8A3/RABGEF1/LTV1/SDAD1/DNM1L/FER/KIF3A/MAPRE1/CCNB1/ITGB1/EXOC1/BLOC1S6/MAD2L1/NECTIN2/ATM/STK25/KPNB1/STARD3/WDR11/FAM91A1/HOOK3/MYO1E/MDN1/GPSM2/DOCK7/UXT/KIF5B/RAB17/ZW10/KIFAP3/TRAPPC11/LMNB1/RIOK2/CEP120/SYNE2/UNC13D/CDK5RAP2/RAB27A/CLASP2/CENPC/MYO1C/HSBP…	111	0.0383287
GO:0044782	BP	GO:0044782	cilium organization	101/2896	396/18614	1.65864e-07	6.5257e-05	5.45167e-05	IFT80/EXOC5/CEP290/ATP6V1D/EHD2/TBC1D32/NEK1/CCDC88A/DZIP1/WDR35/PCM1/KIF3A/MAPRE1/NOTCH1/ACTR2/ACTR3/ODF2L/NECTIN2/CEP97/CEP162/SSX2IP/CYLD/CEP135/WDR11/BBS1/RAB17/CEP350/KIFAP3/MPHOSPH9/CEP120/SYNE2/TTC39C/FAM149B1/CENPJ/OFD1/ARL13B/MKKS/IFT88/CEP78/CCP110/KIAA0753/CLUAP1/RPGR/RPGRIP1L/IFT74/PIBF1/LCA5/ALPK1/DYNC2H1/TTC21B/EHD1/CC2D2A/FNBP1L/RILPL2/CFAP69/CEP83/PLK4/SSNA1/WDR19/IFT81/TMEM80/TRA…	101	0.0348757
GO:0010639	BP	GO:0010639	negative regulation of organelle organization	94/2896	362/18614	1.82632e-07	6.58735e-05	5.50318e-05	NPM1/AKT1/ATRX/OPA1/PSMG2/RAD21/HNRNPU/SMARCA5/BUB3/XRCC1/RAD50/TPR/MAD2L1BP/WAPL/TRIM37/CKAP2/MAPRE1/SLC25A6/IK/CCNB1/GEN1/PIK3CA/TNKS2/BAZ1B/TSPO/GCLC/PFN1/ODF2L/CHEK1/MAD2L1/ATM/TOP2A/CEP97/SEC22B/MYADM/KNTC1/SLC35F6/CAPZA2/NUPR1/TAOK1/ZW10/SCFD1/NBN/MPHOSPH9/KANK3/MTBP/MDM1/BRCA1/ARFGEF1/CDK5RAP2/CLASP2/MTM1/SHANK3/IER3/INPP5K/RDX/SSH3/MKKS/ARRB2/ADD3/PARP1/XRN1/MID1IP1/NUF2/SUB1/CCP110/BOK/A…	94	0.0324586
GO:0007018	BP	GO:0007018	microtubule-based movement	105/2896	417/18614	1.88359e-07	6.58735e-05	5.50318e-05	ARMCX3/RAB1A/TMF1/IFT80/OPA1/LRPPRC/HNRNPU/KTN1/PAFAH1B1/VPS13A/DZIP1/SOD1/WDR35/PCM1/RABGEF1/KIF3A/BLOC1S6/ACTR2/DYNC1I2/ACTR3/DYNC1LI2/SSX2IP/KPNB1/PGAM4/DST/UXT/BBS1/KIF5B/HSPB1/KIF13B/KIFAP3/KIF2A/KIF11/SYNE2/DNAH14/HSBP1/ARL8A/KIF23/OFD1/MKKS/KIF20B/IFT88/SNAPIN/CLUAP1/RPGR/KIF16B/PRKCZ/IFT74/LCA5/KIF21A/DYNC2H1/TTC21B/CFAP69/SSNA1/WDR19/CENPE/IFT81/DLGAP5/TRAF3IP1/KIF18A/BBS4/CFAP44/BBS12/F…	105	0.0362569
GO:0032886	BP	GO:0032886	regulation of microtubule-based process	71/2896	252/18614	2.13658e-07	7.07883e-05	5.91378e-05	NPM1/XPO1/HNRNPU/VPS4B/GIT1/PAFAH1B1/CHMP2B/TPR/CLTC/AKAP9/ROCK1/TRIM37/CKAP2/MAPRE1/ROCK2/GEN1/CKAP5/EPHA3/PARP3/CEP97/PRKAA1/SENP6/CYLD/SIRT1/PGAM4/TAOK1/GPSM2/BBS1/PRUNE1/PAK1/MPDZ/CEP120/MDM1/BRCA1/CDK5RAP2/CLASP2/CENPJ/MKKS/MID1IP1/CEP295/APC/CDH5/ALMS1/SLAIN1/TTC21B/CLIP1/CFAP69/CDK2AP2/FAM107A/PLK4/CCNL1/TRAF3IP1/KIF18A/MET/BBS4/CAMSAP2/SPICE1/MAP9/TMEM67/FEZ1/CEP70/MAP1B/CHORDC1/CCDC39/DN…	71	0.0245166
GO:0060271	BP	GO:0060271	cilium assembly	94/2896	367/18614	3.58527e-07	0.000112846	9.42737e-05	IFT80/EXOC5/CEP290/ATP6V1D/EHD2/TBC1D32/NEK1/CCDC88A/DZIP1/WDR35/PCM1/KIF3A/MAPRE1/NOTCH1/ACTR2/ACTR3/ODF2L/CEP97/CEP162/SSX2IP/CYLD/CEP135/WDR11/BBS1/RAB17/CEP350/MPHOSPH9/CEP120/SYNE2/TTC39C/FAM149B1/CENPJ/OFD1/ARL13B/MKKS/IFT88/CCP110/KIAA0753/CLUAP1/RPGR/RPGRIP1L/IFT74/PIBF1/ALPK1/DYNC2H1/TTC21B/EHD1/CC2D2A/FNBP1L/RILPL2/CFAP69/CEP83/PLK4/WDR19/IFT81/TMEM80/TRAF3IP1/ATP6V0D1/BBS4/CFAP44/AHI1/…	94	0.0324586
GO:0009266	BP	GO:0009266	response to temperature stimulus	55/2896	183/18614	5.24454e-07	0.000153416	0.000128166	DNAJA2/GMPR/SLU7/AKT1/DNAJC3/ATR/TPR/SOD1/ACADM/DNAJC7/GCLC/DHX36/HDAC2/ATM/ATP2B1/HSP90AA1/PRKAA1/SIRT1/RPS6KB1/HTRA2/THRA/SLC9A1/DNAJB4/HSBP1/HSPD1/NR2F6/ARRB2/HSP90AA2P/HTR2A/METRNL/IGFBP7/PSIP1/ADRB1/EIF2AK3/ANO1/MICA/IGF1/DNAJC2/UCP2/CD34/EIF2S1/NFKBIA/HMGCS2/EIF2AK4/NOS1/CHORDC1/LXN/TP53INP1/CXCL10/SCN9A/TFEC/CPB2/HMOX1/PLAC8/DNAJA4	55	0.0189917
GO:0097193	BP	GO:0097193	intrinsic apoptotic signaling pathway	80/2896	301/18614	5.36165e-07	0.000153416	0.000128166	DNAJC10/USP47/HELLS/AKT1/DDX3X/OPA1/WFS1/PRKDC/MSH2/SOD1/PDCD10/CUL5/IVNS1ABP/RRM2B/SNW1/DNM1L/APAF1/SKIL/BCLAF1/FIGNL1/ATM/DDX5/TOPORS/CUL4A/STK25/GRINA/CAV1/CYLD/SIRT1/GSKIP/MELK/CREB3/CEBPB/NUPR1/JAK2/HTRA2/MDM2/HSPB1/BCL3/PLAGL2/MAP3K5/NBN/PIK3CB/CASP3/BRCA1/DAPK2/IER3/NFE2L2/CUL3/NCK1/PARP1/MSH6/PYCARD/BOK/BNIP3/USP15/IFI6/PPP1R15A/EIF2AK3/TMEM109/PDK2/TREM2/ATAD5/TMEM161A/ITPR1/FBXW7/BRCA2/…	80	0.0276243
GO:2001251	BP	GO:2001251	negative regulation of chromosome organization	34/2896	93/18614	5.87665e-07	0.000160841	0.00013437	ATRX/PSMG2/RAD21/HNRNPU/SMARCA5/BUB3/XRCC1/RAD50/TPR/MAD2L1BP/WAPL/IK/CCNB1/GEN1/TNKS2/BAZ1B/MAD2L1/ATM/TOP2A/KNTC1/ZW10/NBN/CDK5RAP2/PARP1/XRN1/NUF2/SUB1/APC/POT1/SPDL1/TTK/CENPF/TNKS/HNRNPA1	34	0.0117403
GO:0051298	BP	GO:0051298	centrosome duplication	29/2896	74/18614	7.37734e-07	0.000193502	0.000161654	USP33/NPM1/XPO1/VPS4B/CHMP2B/TRIM37/ROCK2/GEN1/CEP152/CKAP5/SIRT1/CEP44/CEP135/CEP63/CEP120/MDM1/BRCA1/CDK5RAP2/CENPJ/CEP295/CCP110/KIAA0753/ALMS1/CEP192/PLK4/SPICE1/BRCA2/TMEM67/CHORDC1	29	0.0100138
GO:0071826	BP	GO:0071826	ribonucleoprotein complex subunit organization	66/2896	239/18614	1.22646e-06	0.000308823	0.000257996	RNU4ATAC/RNU4-1/LUC7L3/MRPS11/HTATSF1/SLU7/PRPF39/YTHDC1/SRSF10/PRKDC/RNVU1-17/SF3B5/XRCC5/ATR/DDX1/SRSF5/SART3/DDX46/RPL23A/ZNHIT6/FASTKD2/EIF3E/RNU4-2/ERAL1/SETX/EIF3A/ZFAND1/DENR/ATM/SNRPA1/DHX9/HSP90AA1/SNRPB/RNVU1-1/RNU2-1/PTBP2/SRPK2/MDN1/KIF5B/RNVU1-15/CRNKL1/TXNL4A/PRPF18/EIF3K/RPS14/RNVU1-6/PSIP1/RPF2/RNU11/SCAF11/RPS5/RPLP0/SF3B1/MRPL20/COIL/EIF5/RNU5A-1/DHX29/RPS19/RPL38/RPS28/RNU5B-1/…	66	0.0227901
GO:0030705	BP	GO:0030705	cytoskeleton-dependent intracellular transport	60/2896	212/18614	1.53642e-06	0.000364614	0.000304605	ARMCX3/RAB1A/IFT80/OPA1/CCDC186/LRPPRC/HNRNPU/PAFAH1B1/CCDC88A/SOD1/WDR35/PCM1/F8A3/RABGEF1/KIF3A/BLOC1S6/DYNC1I2/SSX2IP/HOOK3/MYO1E/DST/UXT/KIF5B/HSPB1/KIF13B/KIFAP3/HOOK1/SYNE2/MYO1C/HSBP1/ARL8A/IFT88/MYO6/SNAPIN/CLUAP1/RPGR/PRKCZ/IFT74/LCA5/PPFIA2/DYNC2H1/TTC21B/FNBP1L/MYO5A/SSNA1/WDR19/IFT81/TRAF3IP1/MYO5C/BBS12/FEZ1/HIF1A/TMEM108/MAP1B/IFT57/IFT172/DLG2/RAB27B/SPAG17/MAK	60	0.0207182
GO:0022618	BP	GO:0022618	ribonucleoprotein complex assembly	64/2896	231/18614	1.56387e-06	0.000364614	0.000304605	RNU4ATAC/RNU4-1/LUC7L3/MRPS11/HTATSF1/SLU7/PRPF39/YTHDC1/SRSF10/PRKDC/RNVU1-17/SF3B5/XRCC5/ATR/DDX1/SRSF5/SART3/DDX46/RPL23A/ZNHIT6/FASTKD2/EIF3E/RNU4-2/ERAL1/SETX/EIF3A/DENR/ATM/SNRPA1/DHX9/HSP90AA1/SNRPB/RNVU1-1/RNU2-1/PTBP2/SRPK2/MDN1/RNVU1-15/CRNKL1/TXNL4A/PRPF18/EIF3K/RPS14/RNVU1-6/PSIP1/RPF2/RNU11/SCAF11/RPS5/RPLP0/SF3B1/MRPL20/COIL/EIF5/RNU5A-1/DHX29/RPS19/RPL38/RPS28/RNU5B-1/RPS15/RNU5E-1…	64	0.0220994
GO:2001233	BP	GO:2001233	regulation of apoptotic signaling pathway	94/2896	381/18614	2.0989e-06	0.000471877	0.000394214	USP47/HELLS/CAAP1/AKT1/DDX3X/OPA1/RB1CC1/GNAI3/WFS1/RBCK1/SOD1/IVNS1ABP/RRM2B/PEA15/DNM1L/APAF1/SLC25A6/SKIL/GNAI2/RELA/BIRC6/GCLC/BCLAF1/ITGAV/FIGNL1/ZMYND11/GRINA/CAV1/TGFBR1/PHIP/CYLD/SIRT1/RPS6KB1/SLC35F6/STK4/CREB3/NUPR1/JAK2/HTRA2/MDM2/HSPB1/UNC5B/PLAGL2/TIMP3/PIK3CB/BRCA1/DAPK2/IER3/GPER1/LTBR/NFE2L2/DEDD2/ARRB2/NCK1/PARP1/PYCARD/BOK/USP15/IFI6/EIF2AK3/CTSS/HGF/IGF1/HYAL2/TREM2/ATAD5/TMEM1…	94	0.0324586
GO:0090068	BP	GO:0090068	positive regulation of cell cycle process	70/2896	262/18614	2.19028e-06	0.000475442	0.000397193	PLRG1/NPM1/CCND3/AKT1/ATRX/DDX3X/RAD21/BRD4/SMC6/HNRNPU/SMC2/VPS4B/TPR/MAD2L1BP/RRM2B/CCNB1/THOC1/ROCK2/NCAPG2/GEN1/MAD2L1/CUL4A/PHIP/CUL4B/ECT2/POLDIP2/GPSM2/MDM2/NSMCE2/STXBP4/CEP120/MTBP/CENPV/SMC4/PKN2/HYAL1/RAD51AP1/RGCC/RDX/KIF23/CENPJ/CPSF3/CUL3/KIF20B/RRM1/CEP295/SLF2/SMC5/RAD51B/SLF1/PDGFB/EDN1/NCAPG/TAS2R13/IGF1/CDK4/PLK4/ATAD5/DLGAP5/UBXN2B/UBE2E2/ADAM17/CDC6/ADAMTS1/WNT5A/CSPP1/RRM2/M…	70	0.0241713
GO:1904358	BP	GO:1904358	positive regulation of telomere maintenance via telomere lengthening	18/2896	37/18614	2.40372e-06	0.000483841	0.000404209	XRCC5/ATR/TNKS2/CCT6A/DHX36/CCT2/ATM/MAPK3/HNRNPA2B1/TCP1/CCT8/CCT4/POT1/TNKS/CCT5/DKC1/HNRNPA1/MAP3K4	18	0.00621547
GO:2001252	BP	GO:2001252	positive regulation of chromosome organization	37/2896	111/18614	2.56826e-06	0.000483841	0.000404209	ATRX/RAD21/SMC2/SETDB2/XRCC5/ATR/RAD50/TPR/MAD2L1BP/UCHL5/NCAPG2/MPHOSPH8/TNKS2/CCT6A/DHX36/CCT2/ATM/MAPK3/SSBP1/HNRNPA2B1/TCP1/CCT8/NSMCE2/NBN/CCT4/SMC4/GNL3/SLF2/POT1/SMC5/SLF1/NCAPG/TNKS/CCT5/DKC1/HNRNPA1/MAP3K4	37	0.0127762
GO:0006979	BP	GO:0006979	response to oxidative stress	104/2896	434/18614	2.58573e-06	0.000483841	0.000404209	SESN3/AKT1/GPX8/UBE3A/XRCC1/MPV17/ADAM9/PNPT1/SOD1/PDCD10/RRM2B/FER/COL1A1/SIGMAR1/SETX/MAP1LC3A/RELA/GCLC/HDAC2/THG1L/CYGB/PRDX3/FUT8/PRKAA1/STK25/MAPK3/SIRT1/ROMO1/GSKIP/PYROXD1/ECT2/MELK/WRN/NET1/SLC8A1/CHUK/JAK2/NDUFA12/HTRA2/HSPB1/MAP3K5/MGAT3/OXR1/PCNA/CASP3/STK26/SESN1/HYAL1/TXN2/ALS2/NEIL1/ETFDH/NFE2L2/ATP2A2/GPX3/NDUFA6/PARP1/VRK2/NAPRT/PNPLA8/BNIP3/SOD3/IDH1/EDN1/PSIP1/SCARA3/HGF/UCP2/E…	104	0.0359116
GO:2000573	BP	GO:2000573	positive regulation of DNA biosynthetic process	28/2896	74/18614	2.59531e-06	0.000483841	0.000404209	USP1/XRCC5/ATR/TNKS2/CCT6A/PRKD2/CCT2/ATM/HSP90AA1/MAPK3/TCP1/CCT8/PCNA/CCT4/RGCC/ARRB2/POT1/PDGFB/FGFR4/TNKS/CCT5/HGF/DKC1/HNRNPA1/MAP3K4/CYP1B1/SMOC2/GREM1	28	0.00966851
GO:0006446	BP	GO:0006446	regulation of translational initiation	30/2896	82/18614	2.61328e-06	0.000483841	0.000404209	UHMK1/NPM1/DDX3X/MTIF2/EIF5B/BZW1/DNAJC3/DDX1/TPR/EIF4A2/EIF3E/EIF4G3/NCBP2/RPS6KB1/HSPB1/CSDE1/EIF2AK2/CTIF/FMR1/EIF3K/NCK1/PPP1R15A/EIF4B/EIF2AK3/EIF2S1/CCL5/EIF5/DHX29/EIF2AK4/BANK1	30	0.0103591
GO:2001236	BP	GO:2001236	regulation of extrinsic apoptotic signaling pathway	47/2896	156/18614	3.17283e-06	0.000570657	0.000476736	AKT1/DDX3X/RB1CC1/RBCK1/PEA15/SKIL/RELA/BIRC6/GCLC/ITGAV/ZMYND11/CAV1/TGFBR1/PHIP/CYLD/RPS6KB1/STK4/HTRA2/UNC5B/TIMP3/BRCA1/GPER1/LTBR/DEDD2/PYCARD/IFI6/HGF/IGF1/HYAL2/CX3CL1/TNFRSF12A/FAIM/GSTP1/CFLAR/ITGA6/DEPTOR/G0S2/PTPRC/GCLM/ICAM1/GPX1/AGTR2/HMOX1/BMP5/SFRP2/BMPR1B/IL1B	47	0.0162293
GO:0007099	BP	GO:0007099	centriole replication	19/2896	42/18614	4.9635e-06	0.000867922	0.000725077	NPM1/VPS4B/TRIM37/CEP152/CEP44/CEP135/CEP63/CEP120/MDM1/BRCA1/CDK5RAP2/CENPJ/CEP295/CCP110/KIAA0753/ALMS1/CEP192/PLK4/SPICE1	19	0.00656077
GO:0140694	BP	GO:0140694	non-membrane-bounded organelle assembly	94/2896	390/18614	5.97935e-06	0.000994081	0.000830472	MRPS11/NPM1/DDX3X/STAG1/PRKDC/HNRNPU/HAUS3/SMC3/PRKAR1A/VPS4B/XRCC5/LSM14A/CHMP2B/TPR/TRIM37/RPL23A/MAPRE1/ITGB1/FASTKD2/ERAL1/CEP152/HAUS2/CEP97/PRKAA1/SENP6/KPNB1/KNTC1/CEP44/CEP135/CEP63/MRPS2/POLDIP2/MDN1/GPSM2/TIA1/CSDE1/KIF2A/CEP120/KIF11/HAUS6/MDM1/BRCA1/AUP1/CDK5RAP2/CLASP2/CENPC/LSM3/STAG2/SRF/RPS14/ANLN/SMC1A/KIF23/CENPJ/PRC1/CEP295/EIF2A/CCP110/PLS1/KIAA0753/ASPM/ALMS1/CEP192/EDN1/PUM2…	94	0.0324586
GO:0098813	BP	GO:0098813	nuclear chromosome segregation	84/2896	339/18614	6.00081e-06	0.000994081	0.000830472	TOP2B/ATRX/TUBG2/PSMG2/STAG1/RAD21/HNRNPU/SMARCA5/BUB3/SMC2/SMC3/VPS4B/TUBG1/LSM14A/CHMP2B/TPR/MAD2L1BP/WAPL/MAPRE1/PBRM1/IK/CCNB1/FANCM/NCAPG2/GEN1/ESCO1/NAA50/ACTR2/BAZ1B/ACTR3/MAD2L1/ATM/TOP2A/CEP97/KPNB1/KNTC1/ECT2/NIPBL/POLDIP2/RMI1/SMARCE1/ZW10/NSMCE2/ANAPC4/RIOK2/KIF2A/BRD7/KIF11/BCL7B/SMC4/CDK5RAP2/CLASP2/CENPC/STAG2/KLHDC8B/PDS5B/SMC1A/KIF23/PRC1/CUL3/NUF2/APC/SLF2/SMC5/SPDL1/SLF1/TTK/AS…	84	0.0290055
GO:0006403	BP	GO:0006403	RNA localization	55/2896	197/18614	6.42437e-06	0.00103696	0.000866293	NUP107/HNRNPA3/NPM1/XPO1/NOP10/YTHDC1/LRPPRC/HNRNPU/ATR/FYTTD1/RANBP2/TPR/PNPT1/IWS1/ZC3H11A/ZNHIT6/THOC1/NUP160/THOC6/PARP11/UPF2/CCT6A/DHX36/CKAP5/NUP37/NCBP2/NOP58/CCT2/ATM/ALYREF/SSB/DHX9/NUP205/ZFP36/PHAX/KPNB1/HNRNPA2B1/TCP1/UPF3B/UPF3A/CCT8/NCBP3/FBL/NUP133/CCT4/CETN3/FMR1/SMG1/THOC2/NXF3/TNKS/CCT5/DKC1/HNRNPA1/TST	55	0.0189917
GO:0071559	BP	GO:0071559	response to transforming growth factor beta	72/2896	280/18614	6.94273e-06	0.00109261	0.000912787	COL1A2/COL3A1/FKBP1A/LTBP1/BRMS1L/SKI/USP9X/ADAM9/ROCK1/SNW1/LRRC32/APAF1/FAM89B/COL1A1/WNT7A/ROCK2/SKIL/HDAC2/ZNF451/ARID4A/ENG/FUT8/XCL1/CAV1/TGFBR1/ZMIZ1/SIRT1/PDGFA/ACVRL1/PIN1/ARID4B/SPI1/FBN1/SPRED2/GDF10/CITED2/ARRB2/PARP1/FURIN/SMAD9/GLG1/USP15/CDH5/ZFP36L2/BMPR1A/HSPA5/EDN1/TGFB1I1/FOLR1/RUNX3/CD109/HYAL2/ID1/FMOD/SMAD6/MIRLET7F1/ITGA3/ITGB8/CFLAR/ADAM17/CLEC3B/WNT5A/CLDN5/ASPN/NREP/FERM…	72	0.0248619
GO:0071294	BP	GO:0071294	cellular response to zinc ion	12/2896	20/18614	7.25775e-06	0.00111433	0.000930929	TSPO/MT1F/KCNK3/PARP1/MT1E/MT1B/MT1H/MT1G/MT2A/MT1A/MT1M/MT1X	12	0.00414365
GO:0007584	BP	GO:0007584	response to nutrient	46/2896	156/18614	7.57982e-06	0.00113607	0.000949092	GNPAT/OXCT1/AGL/SNW1/APAF1/COL1A1/GNAI2/TSPO/GCLC/RXRA/RARA/ATP2B1/POSTN/RPS6KB1/SLC8A1/SRF/FOLR1/SPP1/PDK2/TFRC/HMGCS2/SLC16A1/KL/BCHE/AKR1C3/GCLM/STC1/DAD1/PIM1/MAP1B/F5/KYNU/SLC6A4/CYBB/CCL28/GPX1/CXCL10/ALPL/ACSL1/STAT1/CYP1B1/CYP24A1/ITGA2/HMOX1/VCAM1/SFRP2	46	0.015884
GO:0034502	BP	GO:0034502	protein localization to chromosome	37/2896	116/18614	8.18626e-06	0.00119843	0.00100119	CTCFL/ATRX/RAD21/MSH2/VRK1/BUB3/XRCC5/ATR/WAPL/XRCC4/IK/TNKS2/CCT6A/CCT2/PARP3/KNTC1/TCP1/NIPBL/CCT8/ZW10/SPI1/CCT4/MTBP/GNL3/MCM8/SLF2/POT1/WBP2/SMC5/SPDL1/SLF1/TTK/TNKS/CCT5/MIS12/DKC1/BRCA2	37	0.0127762
GO:1903829	BP	GO:1903829	positive regulation of protein localization	108/2896	468/18614	1.0253e-05	0.00141993	0.00118624	CDK5RAP3/AKT1/NMD3/UBE2L3/CEP290/OXCT1/RHOG/VRK1/GNA11/PRKAR1A/PPP3CB/AKT2/ADAM9/CCDC88A/TPR/ATP2C1/NPEPPS/DZIP1/GSK3A/PDCD10/PCM1/TARDBP/DNM1L/PLA2G1B/LARP7/ZDHHC8/WNT7A/ITGB1/EXOC1/ROCK2/TOMM70/CCT6A/ZFAND1/CD81/VAMP2/CCT2/EPHA3/PCK2/HSP90AA1/PRKAA1/UBR5/OAZ1/TCP1/CEP135/ECT2/LRP4/CCT8/GPSM2/JAK2/ACSL3/KIF5B/HTRA2/TYROBP/DOC2B/MGAT3/CEP120/CCT4/EMD/CD2AP/PPID/MYO1C/CD33/GPER1/RDX/CENPJ/DLG1/VPS…	108	0.0372928
GO:0051054	BP	GO:0051054	positive regulation of DNA metabolic process	76/2896	303/18614	1.02908e-05	0.00141993	0.00118624	UBE2V2/AKT1/ATRX/TNFAIP1/USP1/PRKDC/MSH2/SMARCA5/XRCC1/XRCC5/ATR/RAD50/USP9X/RNF168/RIF1/USP7/KMT5B/PBRM1/KCTD13/MORF4L2/UCHL5/ST20/WDR48/TNKS2/CCT6A/ACTR2/DHX36/PRKD2/CCT2/ATM/TP53BP1/PARP3/DHX9/HSP90AA1/MAPK3/SSBP1/SIRT1/HNRNPA2B1/TCP1/MRGBP/WRN/CCT8/SMARCE1/NBN/PCNA/BRD7/CCT4/BCL7B/BRCA1/RAD51AP1/RGCC/ARRB2/PARP1/GNL3/SLF2/POT1/TIGAR/SLF1/PDGFB/FGFR4/SMCHD1/TNKS/CCT5/HGF/DKC1/HNRNPA1/TFRC/ATAD…	76	0.0262431
GO:0032204	BP	GO:0032204	regulation of telomere maintenance	34/2896	104/18614	1.0376e-05	0.00141993	0.00118624	ATRX/SMC6/HNRNPU/XRCC1/XRCC5/ATR/RAD50/USP7/UCHL5/TNKS2/CCT6A/DHX36/CCT2/ATM/MAPK3/HNRNPA2B1/TCP1/CCT8/NSMCE2/NBN/CCT4/PARP1/SMG1/XRN1/GNL3/SLF2/POT1/SMC5/SLF1/TNKS/CCT5/DKC1/HNRNPA1/MAP3K4	34	0.0117403
GO:0007064	BP	GO:0007064	mitotic sister chromatid cohesion	15/2896	30/18614	1.09581e-05	0.00143711	0.00120059	ATRX/STAG1/RAD21/SMC3/ESCO1/NAA50/NIPBL/NSMCE2/STAG2/PDS5B/SMC1A/SLF2/SMC5/SLF1/TNKS	15	0.00517956
GO:0070198	BP	GO:0070198	protein localization to chromosome, telomeric region	15/2896	30/18614	1.09581e-05	0.00143711	0.00120059	ATRX/XRCC5/ATR/TNKS2/CCT6A/CCT2/TCP1/CCT8/CCT4/GNL3/POT1/TNKS/CCT5/DKC1/BRCA2	15	0.00517956
GO:0036293	BP	GO:0036293	response to decreased oxygen levels	76/2896	306/18614	1.49368e-05	0.00179169	0.00149681	AKT1/PLOD2/XRCC1/BNIP2/NPEPPS/ITPR2/APAF1/NDRG1/RBPJ/HSP90B1/ROCK2/BIRC2/NOTCH1/HIF3A/ATM/KCNK3/CYGB/PRKAA1/CAV1/SIRT1/GATA6/PDGFA/ACVRL1/JUND/SLC8A1/ANGPTL4/MDM2/SCFD1/PIN1/SLC9A1/PIK3CB/CASP3/ACE/VEGFA/MALAT1/TXN2/RGCC/SRF/CITED2/NFE2L2/CPEB4/BNIP3/SOD3/TIGAR/EPHA4/ADAM15/EDN1/AGTRAP/UCP2/CD34/EPAS1/TREM2/PAM/TFRC/ITPR1/CFLAR/ADAM17/TLR2/AGER/HIF1A/NOS1/STC1/KCNMA1/CRYAB/SDHD/SLC6A4/CYBB/CD24/R…	76	0.0262431
GO:1901990	BP	GO:1901990	regulation of mitotic cell cycle phase transition	86/2896	357/18614	1.49433e-05	0.00179169	0.00149681	USP47/PLRG1/CCND3/CDK5RAP3/AKT1/DDX3X/SYF2/PSMG2/RAD21/BRD4/PRKDC/CRLF3/BUB3/VPS4B/RAD50/TPR/MAD2L1BP/XPC/RRM2B/ID2/PBRM1/IK/CCNB1/GEN1/RAD17/CHEK1/MAD2L1/ATM/CUL4A/CUL4B/KNTC1/TAOK1/SMARCE1/ZW10/MDM2/NSMCE2/ANAPC4/NBN/RIOK2/TPRA1/BRD7/MTBP/BCL7B/BRCA1/CDK5RAP2/HYAL1/TOPBP1/RGCC/IER3/RDX/ANLN/RBL1/CENPJ/CPSF3/DLG1/CUL3/RRM1/TMEM14B/NUF2/APC/PSME1/SPDL1/ZFP36L2/RAD51B/TTK/PSME2/CENPF/RBL2/WEE1/CLS…	86	0.0296961
GO:0032212	BP	GO:0032212	positive regulation of telomere maintenance via telomerase	16/2896	34/18614	1.49515e-05	0.00179169	0.00149681	XRCC5/ATR/TNKS2/CCT6A/CCT2/ATM/MAPK3/TCP1/CCT8/CCT4/POT1/TNKS/CCT5/DKC1/HNRNPA1/MAP3K4	16	0.00552486
GO:0007059	BP	GO:0007059	chromosome segregation	101/2896	435/18614	1.50085e-05	0.00179169	0.00149681	TOP2B/ATRX/DDX3X/TUBG2/PSMG2/STAG1/RAD21/SMC6/HNRNPU/SMARCA5/BUB3/SMC2/SETDB2/HAUS3/SMC3/VPS4B/USP9X/TUBG1/LSM14A/CHMP2B/TPR/MAD2L1BP/WAPL/SMARCAD1/MAPRE1/PBRM1/IK/CCNB1/FANCM/NCAPG2/GEN1/ESCO1/NAA50/ACTR2/BAZ1B/NUP37/ACTR3/MAD2L1/ATM/HAUS2/TOP2A/CEP97/SENP6/KPNB1/KNTC1/CEP63/ECT2/NIPBL/POLDIP2/GPSM2/RMI1/SMARCE1/ZW10/NSMCE2/RIOK3/ANAPC4/RIOK2/KIF2A/BRD7/KIF11/HAUS6/BCL7B/BRCA1/SMC4/CDK5RAP2/CLAS…	101	0.0348757
GO:0009408	BP	GO:0009408	response to heat	35/2896	110/18614	1.50849e-05	0.00179169	0.00149681	DNAJA2/SLU7/AKT1/ATR/TPR/SOD1/DNAJC7/GCLC/DHX36/HDAC2/ATM/HSP90AA1/SIRT1/RPS6KB1/HTRA2/DNAJB4/HSBP1/HSP90AA2P/IGFBP7/PSIP1/ANO1/MICA/IGF1/DNAJC2/CD34/EIF2S1/NOS1/CHORDC1/TP53INP1/CXCL10/SCN9A/TFEC/CPB2/HMOX1/DNAJA4	35	0.0120856
GO:0097191	BP	GO:0097191	extrinsic apoptotic signaling pathway	60/2896	227/18614	1.60935e-05	0.00187608	0.00156731	GABARAP/AKT1/DDX3X/RB1CC1/RBCK1/GSK3A/DEDD/PEA15/SKIL/RELA/BIRC6/GCLC/ITGAV/ZMYND11/CAV1/TGFBR1/PHIP/CYLD/CASP8AP2/RPS6KB1/STK4/MKNK2/JAK2/HTRA2/UNC5B/TIMP3/SPI1/BRCA1/IFI27/GPER1/LTBR/DEDD2/ZDHHC3/PYCARD/BOK/IFI6/KITLG/HGF/IGF1/HYAL2/CX3CL1/TNFRSF12A/FAIM/GSTP1/CFLAR/FGFR3/ITGA6/DEPTOR/G0S2/PTPRC/GCLM/ICAM1/GPX1/BCL2A1/AGTR2/HMOX1/BMP5/SFRP2/BMPR1B/IL1B	60	0.0207182
GO:1901987	BP	GO:1901987	regulation of cell cycle phase transition	105/2896	457/18614	1.64863e-05	0.00188693	0.00157637	USP47/PLRG1/NPM1/CCND3/CDK5RAP3/AKT1/DDX3X/SYF2/PSMG2/RAD21/BRD4/PRKDC/CRLF3/MSH2/BUB3/VPS4B/ATR/RAD50/TPR/MAD2L1BP/XPC/RRM2B/ID2/PBRM1/IK/CCNB1/THOC1/GEN1/RAD17/CHEK1/MAD2L1/ATM/TP53BP1/SUSD2/ETAA1/CUL4A/CUL4B/KNTC1/CEP63/PTPN11/TAOK1/SMARCE1/CDC5L/ZW10/MDM2/NSMCE2/STXBP4/ANAPC4/NBN/RIOK2/TPRA1/BRD7/MTBP/BCL7B/BRCA1/CDK5RAP2/HYAL1/TOPBP1/RGCC/IER3/RDX/ANLN/RBL1/CENPJ/CPSF3/DLG1/CUL3/RRM1/TMEM14B…	105	0.0362569
GO:0008631	BP	GO:0008631	intrinsic apoptotic signaling pathway in response to oxidative stress	19/2896	45/18614	1.69117e-05	0.00190106	0.00158818	AKT1/SOD1/PDCD10/STK25/SIRT1/GSKIP/MELK/JAK2/HTRA2/HSPB1/MAP3K5/NFE2L2/PARP1/TREM2/FBXW7/HIF1A/GPX1/PDK1/CYP1B1	19	0.00656077
GO:0070482	BP	GO:0070482	response to oxygen levels	81/2896	333/18614	1.80206e-05	0.00199017	0.00166262	AKT1/PLOD2/XRCC1/BNIP2/NPEPPS/ITPR2/APAF1/NDRG1/RBPJ/COL1A1/HSP90B1/ROCK2/BIRC2/NOTCH1/HDAC2/HIF3A/ATM/KCNK3/ATP6AP1/CYGB/ATP6V1A/PRKAA1/CAV1/SIRT1/GATA6/PDGFA/ACVRL1/JUND/SLC8A1/ANGPTL4/MDM2/SCFD1/PIN1/SLC9A1/PIK3CB/CASP3/ACE/VEGFA/MALAT1/TXN2/RGCC/SRF/CITED2/NFE2L2/CPEB4/BNIP3/SOD3/TIGAR/EPHA4/ADAM15/EDN1/AGTRAP/UCP2/CD34/EPAS1/TREM2/PAM/TFRC/ITPR1/CFLAR/ATP6V0D1/ADAM17/TLR2/AGER/HIF1A/NOS1/STC…	81	0.0279696
GO:0045787	BP	GO:0045787	positive regulation of cell cycle	85/2896	354/18614	1.90082e-05	0.00203084	0.0016966	PLRG1/NPM1/CCND3/AKT1/ATRX/DDX3X/RAD21/BRD4/SMC6/HNRNPU/SMC2/VPS4B/PAFAH1B1/TPR/MAD2L1BP/RRM2B/HCFC1/CCNB1/THOC1/ROCK2/NCAPG2/GEN1/SHB/CHEK1/MAD2L1/RARA/CUL4A/PHIP/CUL4B/ECT2/RPS6KB1/PTPN11/NUPR1/SRPK2/POLDIP2/GPSM2/MDM2/NSMCE2/STXBP4/YTHDC2/CEP120/MTBP/CENPV/SMC4/PKN2/HYAL1/RAD51AP1/RGCC/RDX/CITED2/KIF23/CENPJ/CPSF3/CUL3/KIF20B/RRM1/CEP295/SLF2/SMC5/RAD51B/SLF1/PDGFB/EDN1/NCAPG/TAS2R13/IGF1/CDK4…	85	0.0293508
GO:0045931	BP	GO:0045931	positive regulation of mitotic cell cycle	39/2896	129/18614	1.93074e-05	0.00203084	0.0016966	PLRG1/CCND3/AKT1/DDX3X/BRD4/VPS4B/PAFAH1B1/MAD2L1BP/RRM2B/CCNB1/SHB/CUL4A/CUL4B/RPS6KB1/PTPN11/POLDIP2/MDM2/NSMCE2/MTBP/PKN2/HYAL1/RGCC/RDX/CENPJ/CPSF3/CUL3/RRM1/RAD51B/CDK4/DLGAP5/UBE2E2/ADAM17/CDC6/BRCA2/ADAMTS1/RRM2/SMOC2/MIR29A/STOX1	39	0.0134669
GO:0001666	BP	GO:0001666	response to hypoxia	73/2896	293/18614	1.94659e-05	0.00203084	0.0016966	PLOD2/XRCC1/NPEPPS/ITPR2/APAF1/NDRG1/RBPJ/HSP90B1/ROCK2/BIRC2/NOTCH1/HIF3A/ATM/KCNK3/CYGB/PRKAA1/CAV1/SIRT1/GATA6/PDGFA/ACVRL1/JUND/SLC8A1/ANGPTL4/MDM2/SCFD1/PIN1/SLC9A1/PIK3CB/CASP3/ACE/VEGFA/MALAT1/TXN2/RGCC/SRF/CITED2/NFE2L2/BNIP3/SOD3/TIGAR/EPHA4/ADAM15/EDN1/AGTRAP/UCP2/CD34/EPAS1/TREM2/PAM/TFRC/ITPR1/CFLAR/ADAM17/TLR2/AGER/HIF1A/NOS1/STC1/KCNMA1/CRYAB/SDHD/SLC6A4/CYBB/CD24/RYR2/HILPDA/PDK1/I…	73	0.0252072
GO:0002443	BP	GO:0002443	leukocyte mediated immunity	94/2896	401/18614	1.96793e-05	0.00203084	0.0016966	SNX4/CFI/STXBP3/MSH2/PPP3CB/DDX1/RNF168/C1S/RIF1/STX7/RABGEF1/FER/PLA2G1B/KMT5B/THOC1/DHX36/MYD88/CD81/ZBTB1/VAMP2/NECTIN2/C1QC/TP53BP1/PARP3/PLEKHM2/XCL1/KIF5B/C1QB/IL2RB/BCL3/TYROBP/HLA-DMA/SPI1/NBN/ACE/UNC13D/RAB27A/HSPD1/STXBP1/IL13RA2/TCIRG1/TICAM1/ARRB2/MSH6/DDX21/GATA2/MALT1/PRKCZ/SERPING1/MICA/FOXF1/CD8A/TREM2/CORO1A/HLA-DPB1/TFRC/ATAD5/ARID5A/EMP2/LYST/FCER1G/ADAM17/RAC2/AGER/HLA-DOA/PTP…	94	0.0324586
GO:1905515	BP	GO:1905515	non-motile cilium assembly	24/2896	65/18614	2.13857e-05	0.00217134	0.00181397	IFT80/EXOC5/TBC1D32/PCM1/MAPRE1/CEP135/BBS1/CEP350/CENPJ/ARL13B/MKKS/IFT88/RPGRIP1L/IFT74/PIBF1/DYNC2H1/CC2D2A/TMEM80/BBS4/IFT57/IFT172/CEP126/RP1/MAK	24	0.00828729
GO:0010631	BP	GO:0010631	epithelial cell migration	88/2896	371/18614	2.23926e-05	0.00220444	0.00184163	DLL4/RRAS/AKT1/MIA3/ADAM9/PDCD10/ROCK1/WNT7A/ITGB1/ROCK2/PIK3CA/NOTCH1/PFN1/PRKD2/TGFBR1/SIRT1/ACVRL1/CDH13/PTPN11/HSPB1/PIK3CB/VEGFA/PKN2/SEMA5A/CLASP2/HYAL1/MAP4K4/ADIPOR1/RGCC/SRF/ANLN/NFE2L2/CAPN7/FAP/FGF7/BCAR1/CDH5/GATA2/KRIT1/PDGFB/EDN1/KITLG/PLXND1/FSTL1/GADD45A/GLIPR2/CORO1A/ID1/ADGRA2/EMP2/FLT4/SVBP/MIRLET7F1/ITGA3/FBXW7/ADAM17/MET/NRP2/FGF18/WNT5A/S100A12/HIF1A/STC1/HBEGF/SEMA4A/ATOH8/…	88	0.0303867
GO:0071560	BP	GO:0071560	cellular response to transforming growth factor beta stimulus	69/2896	274/18614	2.24121e-05	0.00220444	0.00184163	COL1A2/COL3A1/FKBP1A/LTBP1/BRMS1L/SKI/USP9X/ADAM9/SNW1/LRRC32/APAF1/FAM89B/COL1A1/WNT7A/SKIL/HDAC2/ZNF451/ARID4A/ENG/FUT8/XCL1/CAV1/TGFBR1/ZMIZ1/SIRT1/PDGFA/ACVRL1/PIN1/ARID4B/SPI1/FBN1/SPRED2/GDF10/CITED2/ARRB2/PARP1/FURIN/SMAD9/GLG1/USP15/CDH5/ZFP36L2/BMPR1A/HSPA5/EDN1/TGFB1I1/FOLR1/CD109/HYAL2/ID1/FMOD/SMAD6/MIRLET7F1/ITGA3/ITGB8/CFLAR/ADAM17/CLEC3B/WNT5A/CLDN5/ASPN/NREP/FERMT1/PDGFD/NPNT/CX3C…	69	0.023826
GO:0061458	BP	GO:0061458	reproductive system development	75/2896	305/18614	2.44364e-05	0.00234919	0.00196255	TMF1/NUP107/ATRX/MEA1/UBE3A/MSH2/UBE2Q1/ACVR2A/SOD1/FER/WNT7A/WDR48/NOTCH1/RARA/ARID4A/ATM/SULF1/TGFBR1/SIRT1/GATA6/PDGFA/FNDC3A/NIPBL/CEBPB/PTPN11/NUPR1/ATN1/ARID4B/CSDE1/NASP/CASP3/ACE/VEGFA/KDM5B/SAFB2/CITED2/SCAPER/DLG1/MKKS/MERTK/ARRB2/BOK/HSD17B4/NRIP1/ADAM15/IDH1/HSPA5/ASPM/KITLG/RBP4/PLEKHA5/ARID5B/NCOA4/WDR19/LFNG/KIF18A/AKR1C3/BRCA2/SLIT3/DHCR24/ADAMTS1/WNT5A/PDGFRA/SYCP2/LGR4/KIT/SERPI…	75	0.0258978
GO:0098534	BP	GO:0098534	centriole assembly	19/2896	46/18614	2.46301e-05	0.00234919	0.00196255	NPM1/VPS4B/TRIM37/CEP152/CEP44/CEP135/CEP63/CEP120/MDM1/BRCA1/CDK5RAP2/CENPJ/CEP295/CCP110/KIAA0753/ALMS1/CEP192/PLK4/SPICE1	19	0.00656077
GO:0016032	BP	GO:0016032	viral process	98/2896	426/18614	2.95245e-05	0.00277398	0.00231743	RAB1A/CSNK1A1/HTATSF1/TOP2B/RSF1/DDX3X/ITCH/SELPLG/DEK/VPS4B/RAB1B/CHMP2B/GSK3A/HCFC1/PABPC1/SNW1/TARDBP/GALNT1/LARP7/ZDHHC8/ITGB1/MPHOSPH8/DAG1/NOTCH1/EIF3A/NUCKS1/CD81/ITGAV/DENR/NECTIN2/TOP2A/PIKFYVE/FUT8/SSB/DHX9/ZFP36/CAV1/CCNK/PTBP1/HPN/SRPK2/CHD1/YTHDC2/FCN3/CSDE1/PKN2/PPID/IFI27/EIF2AK2/FMR1/INPP5K/PPIB/RNASEL/TRIM59/VPS28/SLC1A5/FURIN/HTR2A/TRIM22/FAM111A/XPR1/IFITM1/HCFC2/PIK3C3/EPS15/M…	98	0.0338398
GO:0090130	BP	GO:0090130	tissue migration	89/2896	379/18614	3.01474e-05	0.00279086	0.00233153	DLL4/RRAS/AKT1/MIA3/ADAM9/PDCD10/ROCK1/WNT7A/ITGB1/ROCK2/PIK3CA/NOTCH1/PFN1/PRKD2/TGFBR1/SIRT1/ACVRL1/CDH13/PTPN11/HSPB1/PIK3CB/VEGFA/PKN2/SEMA5A/CLASP2/HYAL1/MAP4K4/ADIPOR1/RGCC/SRF/ANLN/NFE2L2/CAPN7/FAP/FGF7/BCAR1/CDH5/GATA2/KRIT1/PDGFB/EDN1/KITLG/PLXND1/FSTL1/GADD45A/FOXF1/GLIPR2/CORO1A/ID1/ADGRA2/EMP2/FLT4/SVBP/MIRLET7F1/ITGA3/FBXW7/ADAM17/MET/NRP2/FGF18/WNT5A/S100A12/HIF1A/STC1/HBEGF/SEMA4A/…	89	0.030732
GO:0090132	BP	GO:0090132	epithelium migration	88/2896	374/18614	3.08247e-05	0.00281219	0.00234935	DLL4/RRAS/AKT1/MIA3/ADAM9/PDCD10/ROCK1/WNT7A/ITGB1/ROCK2/PIK3CA/NOTCH1/PFN1/PRKD2/TGFBR1/SIRT1/ACVRL1/CDH13/PTPN11/HSPB1/PIK3CB/VEGFA/PKN2/SEMA5A/CLASP2/HYAL1/MAP4K4/ADIPOR1/RGCC/SRF/ANLN/NFE2L2/CAPN7/FAP/FGF7/BCAR1/CDH5/GATA2/KRIT1/PDGFB/EDN1/KITLG/PLXND1/FSTL1/GADD45A/GLIPR2/CORO1A/ID1/ADGRA2/EMP2/FLT4/SVBP/MIRLET7F1/ITGA3/FBXW7/ADAM17/MET/NRP2/FGF18/WNT5A/S100A12/HIF1A/STC1/HBEGF/SEMA4A/ATOH8/…	88	0.0303867
GO:0006413	BP	GO:0006413	translational initiation	37/2896	123/18614	3.5206e-05	0.00302353	0.00252591	UHMK1/NPM1/DDX3X/MTIF2/EIF1AX/EIF5B/BZW1/DNAJC3/DDX1/TPR/EIF4A2/EIF3E/EIF3A/EIF4G3/DENR/NCBP2/RPS6KB1/HSPB1/CSDE1/EIF2AK2/CTIF/FMR1/EIF3K/NCK1/ABCE1/EIF2A/PPP1R15A/EIF4B/EIF2AK3/RPS5/EIF2S1/CCL5/EIF5/DHX29/EIF2AK4/BANK1/EIF1AY	37	0.0127762
GO:0010824	BP	GO:0010824	regulation of centrosome duplication	19/2896	47/18614	3.53456e-05	0.00302353	0.00252591	NPM1/XPO1/VPS4B/CHMP2B/TRIM37/ROCK2/GEN1/SIRT1/CEP120/MDM1/BRCA1/CDK5RAP2/CENPJ/CEP295/ALMS1/PLK4/SPICE1/TMEM67/CHORDC1	19	0.00656077
GO:0042073	BP	GO:0042073	intraciliary transport	19/2896	47/18614	3.53456e-05	0.00302353	0.00252591	IFT80/WDR35/PCM1/SSX2IP/IFT88/CLUAP1/RPGR/IFT74/LCA5/DYNC2H1/TTC21B/SSNA1/WDR19/IFT81/TRAF3IP1/BBS12/IFT57/IFT172/MAK	19	0.00656077
GO:0046677	BP	GO:0046677	response to antibiotic	19/2896	47/18614	3.53456e-05	0.00302353	0.00252591	RSRC1/VPS54/SOD1/HSP90AA1/VKORC1/JAK2/MDM2/SLC9A1/CASP3/ZC3H8/KDM5B/HYAL1/AOC3/HSPA5/HYAL2/SLC1A3/PLA2G4A/PLA2G4F/ALPL	19	0.00656077
GO:1904869	BP	GO:1904869	regulation of protein localization to Cajal body	8/2896	11/18614	3.6023e-05	0.00302353	0.00252591	LARP7/CCT6A/CCT2/TCP1/CCT8/CCT4/CCT5/DKC1	8	0.00276243
GO:1904871	BP	GO:1904871	positive regulation of protein localization to Cajal body	8/2896	11/18614	3.6023e-05	0.00302353	0.00252591	LARP7/CCT6A/CCT2/TCP1/CCT8/CCT4/CCT5/DKC1	8	0.00276243
GO:1900087	BP	GO:1900087	positive regulation of G1/S transition of mitotic cell cycle	21/2896	55/18614	3.8646e-05	0.00320101	0.00267418	PLRG1/CCND3/AKT1/DDX3X/CUL4A/CUL4B/MDM2/MTBP/HYAL1/RGCC/RDX/CENPJ/CPSF3/RRM1/UBE2E2/ADAM17/CDC6/ADAMTS1/RRM2/MIR29A/STOX1	21	0.00725138
GO:1902850	BP	GO:1902850	microtubule cytoskeleton organization involved in mitosis	45/2896	161/18614	4.14828e-05	0.00339135	0.00283319	TUBG2/STAG1/HNRNPU/SMC3/VPS4B/PAFAH1B1/TUBG1/LSM14A/CHMP2B/TPR/CLTC/MAPRE1/CCNB1/ITGB1/CKAP5/MAD2L1/PARP3/CEP97/KPNB1/POLDIP2/GPSM2/ZW10/KIF2A/KIF11/CDK5RAP2/CLASP2/STAG2/SMC1A/KIF23/CENPJ/PRC1/NUF2/SPDL1/TTK/CEP192/PIBF1/TNKS/CENPE/DLGAP5/UBXN2B/SPICE1/MAP9/CEP126/EFHC1/ANKFN1	45	0.0155387
GO:0001701	BP	GO:0001701	in utero embryonic development	92/2896	398/18614	4.21971e-05	0.00340552	0.00284503	GGNBP2/COL3A1/MIB1/AKT1/SYF2/CTR9/YTHDC1/BRK1/MSH2/TBL1XR1/RCN1/VPS54/HECTD1/SMG9/NXN/RBPJ/CCNB1/ITGB1/NCAPG2/NOTCH1/SKIL/PHF6/BIRC6/CHEK1/PEMT/CMTM3/FUT8/CUL4A/CIR1/TGFBR1/ZMIZ1/KDM4C/GATA6/MATR3/TAF10/ACVRL1/STK4/UPF3A/CEBPB/GABPA/MYO1E/CHD8/TEAD4/NSRP1/NBN/ST8SIA6/NASP/TIE1/VEGFA/NPAT/ALS2/SRF/INPP5K/CITED2/CUL3/FURIN/ADAM10/GATA2/RAD51B/BMPR1A/RPGRIP1L/PDGFB/EDN1/COPS2/IGF1/FOXF1/NDUFA2/EPAS1…	92	0.031768
GO:0007368	BP	GO:0007368	determination of left/right symmetry	38/2896	129/18614	4.63626e-05	0.00369434	0.00308631	MIB1/SETDB2/TBC1D32/ACVR2A/NOTCH1/ENG/NDRG4/SRF/CITED2/OFD1/ARL13B/MKKS/CLUAP1/RPGRIP1L/IFT74/BICC1/DYNC2H1/FOLR1/CC2D2A/FOXF1/BBS4/AHI1/WNT5A/HIF1A/IFT57/IFT172/ARL6/RFX3/CCDC39/DNAH5/DNAH11/CFAP53/DAW1/ENKUR/DNAAF1/CFAP52/DRC1/DNAI1	38	0.0131215
GO:0002274	BP	GO:0002274	myeloid leukocyte activation	61/2896	240/18614	4.8734e-05	0.00382683	0.003197	SNX4/CRTC3/STXBP3/ADAM9/PJA2/RABGEF1/FER/NDRG1/RBPJ/MYD88/VAMP2/NECTIN2/ATM/JUND/JAK2/TYROBP/SPI1/UNC13D/CD33/LTBR/HSPD1/STXBP1/IL13RA2/TICAM1/PYCARD/ADAM10/GATA2/TLR1/CD93/FOXF1/HYAL2/TREM2/IFI35/CST7/CCL5/PLA2G4A/CX3CL1/FCER1G/ITGB8/TLR2/RAC2/AGER/PTPRC/WNT5A/S100A12/LILRA2/TLR6/KIT/MT1G/LDLR/MIF/C1QA/PIK3CG/DNASE1L3/STAP1/HMOX1/ANXA3/CX3CR1/SCNN1B/PLA2G2A/IL6	61	0.0210635
GO:0046599	BP	GO:0046599	regulation of centriole replication	12/2896	23/18614	4.92412e-05	0.00382683	0.003197	NPM1/VPS4B/TRIM37/CEP120/MDM1/BRCA1/CDK5RAP2/CENPJ/CEP295/ALMS1/PLK4/SPICE1	12	0.00414365
GO:0060972	BP	GO:0060972	left/right pattern formation	39/2896	134/18614	4.98656e-05	0.0038281	0.00319806	MIB1/SETDB2/TBC1D32/ACVR2A/NOTCH1/ENG/NDRG4/SRF/CITED2/OFD1/ARL13B/MKKS/CLUAP1/RPGRIP1L/IFT74/BICC1/DYNC2H1/FOLR1/CC2D2A/FOXF1/BBS4/AHI1/WNT5A/HIF1A/IFT57/IFT172/ARL6/RFX3/CCDC39/MNS1/DNAH5/DNAH11/CFAP53/DAW1/ENKUR/DNAAF1/CFAP52/DRC1/DNAI1	39	0.0134669
GO:0048608	BP	GO:0048608	reproductive structure development	73/2896	301/18614	5.05679e-05	0.00383524	0.00320403	TMF1/NUP107/ATRX/MEA1/UBE3A/MSH2/ACVR2A/SOD1/FER/WNT7A/WDR48/NOTCH1/RARA/ARID4A/ATM/SULF1/TGFBR1/SIRT1/GATA6/PDGFA/FNDC3A/NIPBL/CEBPB/PTPN11/NUPR1/ATN1/ARID4B/CSDE1/NASP/CASP3/ACE/VEGFA/KDM5B/SAFB2/CITED2/SCAPER/DLG1/MKKS/MERTK/ARRB2/BOK/HSD17B4/NRIP1/ADAM15/IDH1/HSPA5/ASPM/KITLG/RBP4/ARID5B/NCOA4/WDR19/LFNG/KIF18A/AKR1C3/BRCA2/SLIT3/DHCR24/ADAMTS1/WNT5A/PDGFRA/SYCP2/LGR4/KIT/SERPINE2/TCF21/CYP1B…	73	0.0252072
GO:0010970	BP	GO:0010970	transport along microtubule	47/2896	172/18614	5.26684e-05	0.00389659	0.00325528	ARMCX3/RAB1A/IFT80/OPA1/LRPPRC/HNRNPU/PAFAH1B1/SOD1/WDR35/PCM1/RABGEF1/KIF3A/BLOC1S6/DYNC1I2/SSX2IP/DST/UXT/KIF5B/HSPB1/KIFAP3/SYNE2/HSBP1/ARL8A/IFT88/SNAPIN/CLUAP1/RPGR/PRKCZ/IFT74/LCA5/DYNC2H1/TTC21B/SSNA1/WDR19/IFT81/TRAF3IP1/BBS12/FEZ1/HIF1A/TMEM108/MAP1B/IFT57/IFT172/DLG2/RAB27B/SPAG17/MAK	47	0.0162293
GO:0042255	BP	GO:0042255	ribosome assembly	22/2896	60/18614	5.2728e-05	0.00389659	0.00325528	MRPS11/NPM1/DDX3X/PRKDC/XRCC5/RPL23A/FASTKD2/ERAL1/MRPS2/MDN1/RPS14/EIF2A/RPF2/EFL1/RPS5/RPLP0/MRPL20/DHX29/RPS19/RPL38/RPS28/RPS15	22	0.00759669
GO:0009855	BP	GO:0009855	determination of bilateral symmetry	40/2896	139/18614	5.32338e-05	0.00389659	0.00325528	MIB1/SETDB2/TBC1D32/ACVR2A/NOTCH1/ENG/NDRG4/SRF/CITED2/OFD1/ARL13B/MKKS/CLUAP1/RPGRIP1L/IFT74/BICC1/DYNC2H1/FOLR1/CC2D2A/FOXF1/BBS4/AHI1/WNT5A/HIF1A/IFT57/IFT172/ARL6/RFX3/CCDC39/DNAH5/DNAH11/CFAP53/DAW1/SOSTDC1/GREM1/ENKUR/DNAAF1/CFAP52/DRC1/DNAI1	40	0.0138122
GO:0010948	BP	GO:0010948	negative regulation of cell cycle process	76/2896	317/18614	5.40374e-05	0.00390995	0.00326643	USP47/NPM1/CDK5RAP3/ATRX/SYF2/PSMG2/RAD21/PRKDC/CRLF3/MSH2/SMARCA5/BUB3/ATR/RAD50/TPR/MAD2L1BP/WAPL/XPC/TRIM37/IK/CCNB1/THOC1/GEN1/BAZ1B/RAD17/CHEK1/MAD2L1/ATM/TP53BP1/SUSD2/ETAA1/CUL4A/KNTC1/CEP63/PTPN11/TAOK1/CDC5L/ZW10/MDM2/NBN/TPRA1/BRD7/MTBP/MDM1/BRCA1/CDK5RAP2/TOPBP1/RGCC/IER3/GPER1/RBL1/DLG1/NUF2/CCP110/APC/SPDL1/ZFP36L2/TTK/CENPF/RBL2/TNKS/WEE1/CLSPN/CDK2AP2/PARP9/INTS7/FAM107A/CDC6/STK33…	76	0.0262431
GO:0033631	BP	GO:0033631	cell-cell adhesion mediated by integrin	10/2896	17/18614	5.52935e-05	0.00395537	0.00330438	ADAM9/ITGB1/PIEZO1/ITGA4/CCL5/PODXL/ITGA5/CXCL13/NPNT/DPP4	10	0.00345304
GO:2000278	BP	GO:2000278	regulation of DNA biosynthetic process	36/2896	121/18614	5.76596e-05	0.00407829	0.00340707	USP1/HNRNPU/XRCC5/ATR/TNKS2/CCT6A/CHEK1/PRKD2/CCT2/ATM/PARP3/HSP90AA1/MAPK3/HNRNPA2B1/TCP1/ACVRL1/CCT8/PCNA/CCT4/RGCC/ARRB2/XRN1/POT1/PDGFB/FGFR4/TNKS/CCT5/HGF/DNAJC2/DKC1/HNRNPA1/MAP3K4/CYP1B1/SMOC2/GREM1/ANKRD1	36	0.0124309
GO:0003351	BP	GO:0003351	epithelial cilium movement involved in extracellular fluid movement	17/2896	41/18614	6.17194e-05	0.00431496	0.00360479	OFD1/KIF27/RFX3/CCDC39/CFAP54/DNAH5/DNAH11/CFAP53/DAW1/SPAG17/CFAP43/NEK10/SPEF2/SPAG6/DNAAF1/DNAH9/DNAI1	17	0.00587017
GO:1905818	BP	GO:1905818	regulation of chromosome separation	25/2896	73/18614	6.28125e-05	0.00431496	0.00360479	PSMG2/RAD21/BUB3/SMC2/TPR/MAD2L1BP/IK/CCNB1/NCAPG2/GEN1/MAD2L1/ATM/KNTC1/ZW10/NSMCE2/SMC4/CDK5RAP2/CUL3/NUF2/APC/SPDL1/TTK/NCAPG/CENPF/DLGAP5	25	0.0086326
GO:0009799	BP	GO:0009799	specification of symmetry	40/2896	140/18614	6.34791e-05	0.00431496	0.00360479	MIB1/SETDB2/TBC1D32/ACVR2A/NOTCH1/ENG/NDRG4/SRF/CITED2/OFD1/ARL13B/MKKS/CLUAP1/RPGRIP1L/IFT74/BICC1/DYNC2H1/FOLR1/CC2D2A/FOXF1/BBS4/AHI1/WNT5A/HIF1A/IFT57/IFT172/ARL6/RFX3/CCDC39/DNAH5/DNAH11/CFAP53/DAW1/SOSTDC1/GREM1/ENKUR/DNAAF1/CFAP52/DRC1/DNAI1	40	0.0138122
GO:1901992	BP	GO:1901992	positive regulation of mitotic cell cycle phase transition	31/2896	99/18614	6.37476e-05	0.00431496	0.00360479	PLRG1/CCND3/AKT1/DDX3X/BRD4/VPS4B/MAD2L1BP/RRM2B/CCNB1/CUL4A/CUL4B/MDM2/NSMCE2/MTBP/HYAL1/RGCC/RDX/CENPJ/CPSF3/CUL3/RRM1/RAD51B/CDK4/DLGAP5/UBE2E2/ADAM17/CDC6/ADAMTS1/RRM2/MIR29A/STOX1	31	0.0107044
GO:0031503	BP	GO:0031503	protein-containing complex localization	49/2896	183/18614	6.49063e-05	0.00434665	0.00363126	IFT80/NPM1/XPO1/NMD3/HNRNPU/ATR/DZIP1/STX7/WDR35/PCM1/AKAP9/LTV1/SDAD1/DAG1/ATAD1/CACNG4/ATM/SSX2IP/MDN1/KIF5B/MIOS/TYROBP/LMNB1/RIOK2/DLG1/ABCE1/IFT88/ZDHHC3/SNAPIN/ADAM10/CLUAP1/RPGR/PRKCZ/IFT74/LCA5/DYNC2H1/TTC21B/VPS35/SSNA1/WDR19/IFT81/ARHGAP44/TRAF3IP1/BBS12/IFT57/IFT172/RPS15/SPAG17/MAK	49	0.0169199
GO:0061008	BP	GO:0061008	hepaticobiliary system development	41/2896	145/18614	6.70283e-05	0.0044415	0.00371051	CDK5RAP3/RB1CC1/PHF2/SRSF5/PNPT1/PTCD2/LIMS2/ACADM/PIK3CA/NOTCH1/UPF2/RELA/RARA/PCK2/SEC63/GATA6/TAF10/NIPBL/CEBPB/HPN/PCNA/CITED2/CUL3/RPGRIP1L/ARID5B/HGF/UCP2/HMGCS2/HNF1B/FBXW7/CFLAR/MET/BAAT/CCDC39/RPS15/ITGA2/CPB2/HMOX1/CLDN1/IL6/DNAAF1	41	0.0141575
GO:0071280	BP	GO:0071280	cellular response to copper ion	13/2896	27/18614	7.06205e-05	0.0046293	0.00386739	MAP1LC3A/MT1F/NFE2L2/MT1DP/MT1E/MT1HL1/MT1B/MT1H/MT1G/MT2A/MT1A/MT1M/MT1X	13	0.00448895
GO:0044344	BP	GO:0044344	cellular response to fibroblast growth factor stimulus	34/2896	113/18614	7.13331e-05	0.0046293	0.00386739	DLL4/NDST1/COL1A1/SETX/GCLC/SHOC2/PRKD2/SULF1/ZFP36/PTPN11/FRS3/KDM5B/HYAL1/CEP57/FAM20C/FGF7/SHCBP1/ZFP36L2/KIF16B/FGFR4/HYAL2/IQGAP1/CCL5/KL/GALNT3/SPRY4/FGFR3/FGF18/GCLM/WNT5A/CCL2/CXCL13/SMOC2/HHIP	34	0.0117403
GO:1904951	BP	GO:1904951	positive regulation of establishment of protein localization	77/2896	325/18614	7.36622e-05	0.00470368	0.00392953	UBE2L3/CEP290/OXCT1/GNA11/PRKAR1A/PPP3CB/AKT2/ADAM9/TPR/ATP2C1/NPEPPS/GSK3A/PDCD10/PCM1/TARDBP/DNM1L/PLA2G1B/EXOC1/TOMM70/CCT6A/ZFAND1/CD81/VAMP2/CCT2/PCK2/HSP90AA1/PRKAA1/UBR5/OAZ1/TCP1/CEP135/ECT2/CCT8/JAK2/ACSL3/HTRA2/DOC2B/CEP120/CCT4/EMD/CD2AP/PPID/MYO1C/CD33/GPER1/CENPJ/VPS28/KIF20B/HCLS1/CEP295/ICE1/PRKCZ/C2CD5/RBP4/VPS35/CCT5/UBL5/ANO1/IGF1/HYAL2/TMEM30B/SLC51B/DKC1/TREM2/IPO5/ITPR1/FBXW7…	77	0.0265884
GO:0031349	BP	GO:0031349	positive regulation of defense response	99/2896	441/18614	7.39737e-05	0.00470368	0.00392953	PDCD4/SNX4/DDX3X/ITCH/PRKDC/XRCC5/LSM14A/PJA2/SLC46A2/TOMM70/BIRC2/RELA/MYD88/CD81/NECTIN2/DHX9/HSP90AA1/MAPK3/CAV1/CYLD/MATR3/LY96/CEBPB/ALOX5AP/NUPR1/JAK2/TBK1/CAMK2N1/PAK1/TYROBP/RIOK3/SPI1/FCN3/BIRC3/ACE/GPR108/NINJ1/GPSM3/HSPD1/TICAM1/ARRB2/PYCARD/LACC1/USP15/EPG5/TLR1/POLR3B/MAP2K6/PLA2G5/RPS6KA3/PUM2/ALPK1/PLA2G7/CTSS/GPR4/PARP9/HYAL2/DDT/TREM2/NFKBIA/IFI35/CCL5/OASL/CX3CL1/LGALS1/TLR2/SCI…	99	0.0341851
GO:0030071	BP	GO:0030071	regulation of mitotic metaphase/anaphase transition	29/2896	91/18614	7.61792e-05	0.00479548	0.00400622	PSMG2/RAD21/BUB3/TPR/MAD2L1BP/PBRM1/IK/CCNB1/GEN1/MAD2L1/ATM/KNTC1/SMARCE1/ZW10/NSMCE2/ANAPC4/RIOK2/BRD7/BCL7B/CDK5RAP2/CUL3/NUF2/APC/SPDL1/TTK/CENPF/CENPE/DLGAP5/CDC6	29	0.0100138
GO:0001667	BP	GO:0001667	ameboidal-type cell migration	109/2896	496/18614	8.24797e-05	0.00511288	0.00427138	DLL4/RRAS/AKT1/PAFAH1B1/MIA3/ADAM9/SEMA3C/PDCD10/ROCK1/FER/WNT7A/ITGB1/ROCK2/PIK3CA/NOTCH1/PFN1/PRKD2/CYGB/SEMA3A/FUT8/TGFBR1/SIRT1/ACVRL1/CDH13/PTPN11/SLC8A1/HSPB1/PIK3CB/TNS1/CENPV/VEGFA/PKN2/SEMA5A/CLASP2/HYAL1/MAP4K4/ADIPOR1/RGCC/SRF/ANLN/NFE2L2/CAPN7/FAP/ITGA4/FGF7/BCAR1/CDH5/GATA2/EFNB1/KRIT1/PDGFB/EDN1/KITLG/PLXND1/ARID5B/FOLR1/FSTL1/GADD45A/SEMA3B/CDH2/SYDE1/HYAL2/GLIPR2/CORO1A/ID1/ZFAND5…	109	0.0376381
GO:0033627	BP	GO:0033627	cell adhesion mediated by integrin	28/2896	87/18614	8.28456e-05	0.00511288	0.00427138	ADAM9/ITGB1/ITGAV/PTPN11/PIEZO1/FBN1/ITGA4/CCL21/IFT74/PDE3B/CCL5/ITGA3/ITGB8/PODXL/ADAM17/ITGA6/ITGAL/ITGA5/FERMT1/CYP1B1/CXCL13/ITGA2/PIK3CG/NPNT/MMRN1/ITGBL1/SFRP2/DPP4	28	0.00966851
GO:0000723	BP	GO:0000723	telomere maintenance	43/2896	156/18614	8.63838e-05	0.00517768	0.00432552	ATRX/NOP10/PRKDC/SMC6/HNRNPU/XRCC1/XRCC5/ATR/RAD50/RIF1/USP7/UCHL5/TNKS2/CCT6A/DHX36/CCT2/ATM/PARP3/HSP90AA1/MAPK3/HNRNPA2B1/TCP1/WRN/CCT8/NSMCE2/NBN/PCNA/CCT4/PARP1/SMG1/XRN1/GNL3/SLF2/POT1/SMC5/SLF1/RFC1/TNKS/CCT5/DKC1/HNRNPA1/MAP3K4/BRCA2	43	0.0148481
GO:0046688	BP	GO:0046688	response to copper ion	17/2896	42/18614	8.87453e-05	0.00517768	0.00432552	SOD1/MAP1LC3A/MT1F/NFE2L2/SOD3/MT1DP/PAM/TFRC/MT1E/MT1HL1/MT1B/MT1H/MT1G/MT2A/MT1A/MT1M/MT1X	17	0.00587017
GO:0001889	BP	GO:0001889	liver development	40/2896	142/18614	8.95155e-05	0.00517768	0.00432552	CDK5RAP3/RB1CC1/PHF2/SRSF5/PNPT1/PTCD2/LIMS2/ACADM/PIK3CA/NOTCH1/UPF2/RELA/RARA/PCK2/SEC63/GATA6/TAF10/CEBPB/HPN/PCNA/CITED2/CUL3/RPGRIP1L/ARID5B/HGF/UCP2/HMGCS2/HNF1B/FBXW7/CFLAR/MET/BAAT/CCDC39/RPS15/ITGA2/CPB2/HMOX1/CLDN1/IL6/DNAAF1	40	0.0138122
GO:0099022	BP	GO:0099022	vesicle tethering	14/2896	31/18614	8.99397e-05	0.00517768	0.00432552	TRAPPC6B/TRAPPC8/EXOC5/TRIP11/TBC1D23/EXOC1/STARD3/WDR11/FAM91A1/TRAPPC11/EXOC4/TRAPPC13/TRAPPC1/STARD3NL	14	0.00483425
GO:0000302	BP	GO:0000302	response to reactive oxygen species	53/2896	205/18614	9.17648e-05	0.00517768	0.00432552	SESN3/AKT1/UBE3A/MPV17/ADAM9/SOD1/PDCD10/FER/COL1A1/SIGMAR1/SETX/MAP1LC3A/RELA/HDAC2/PRDX3/PRKAA1/STK25/MAPK3/SIRT1/ROMO1/ECT2/NET1/SLC8A1/CHUK/MAP3K5/PCNA/CASP3/STK26/SESN1/HYAL1/NFE2L2/BNIP3/SOD3/EDN1/HGF/UCP2/HYAL2/PDK2/GSTP1/MET/AKR1C3/PDGFRA/HIF1A/CRYAB/KDM6B/GPX1/STAT1/PDGFD/CYP1B1/HBB/HMOX1/HBA2/IL6	53	0.0183011
GO:0002366	BP	GO:0002366	leukocyte activation involved in immune response	71/2896	296/18614	9.19486e-05	0.00517768	0.00432552	SNX4/PHF14/STXBP3/MSH2/RNF168/RIF1/RABGEF1/FER/KMT5B/THOC1/SHB/MYD88/CD81/VAMP2/RARA/TP53BP1/PARP3/BCL3/TYROBP/SPI1/NBN/UNC13D/RAB27A/SOCS5/HSPD1/STXBP1/IL13RA2/TICAM1/MSH6/PYCARD/GATA2/MALT1/PRKCZ/RORC/DOCK11/FOXF1/TREM2/CORO1A/TFRC/DOCK10/ATAD5/IFI35/FCER1G/LGALS1/LFNG/RAC2/EIF2AK4/JUNB/PTPRC/SPN/ITGAL/SH2D1B/SEMA4A/MFNG/LILRA2/ICAM1/KIT/FGL2/ITM2A/CR1/NLRP3/PIK3CG/NKG7/DNASE1L3/HMOX1/ANXA3/CX3…	71	0.0245166
GO:1903405	BP	GO:1903405	protein localization to nuclear body	8/2896	12/18614	9.32481e-05	0.00517768	0.00432552	LARP7/CCT6A/CCT2/TCP1/CCT8/CCT4/CCT5/DKC1	8	0.00276243
GO:1904816	BP	GO:1904816	positive regulation of protein localization to chromosome, telomeric region	8/2896	12/18614	9.32481e-05	0.00517768	0.00432552	CCT6A/CCT2/TCP1/CCT8/CCT4/GNL3/CCT5/DKC1	8	0.00276243
GO:1904867	BP	GO:1904867	protein localization to Cajal body	8/2896	12/18614	9.32481e-05	0.00517768	0.00432552	LARP7/CCT6A/CCT2/TCP1/CCT8/CCT4/CCT5/DKC1	8	0.00276243
GO:2000756	BP	GO:2000756	regulation of peptidyl-lysine acetylation	22/2896	62/18614	9.32987e-05	0.00517768	0.00432552	HINT2/ARRB1/NFYB/TAF7/SMARCA5/DEK/IWS1/BAZ1B/HDAC2/CHEK1/PRKAA1/SIRT1/SPI1/NAP1L2/BRCA1/DDX21/WBP2/GATA2/SF3B1/ARID5A/KLF15/NOS1	22	0.00759669
GO:0031297	BP	GO:0031297	replication fork processing	18/2896	46/18614	9.37632e-05	0.00517768	0.00432552	ATRX/ATR/RAD50/FANCM/THOC1/GEN1/NUCKS1/ALYREF/ETAA1/WRN/MMS22L/NBN/PCNA/BRCA1/BOD1L1/PARP1/FAM111A/BRCA2	18	0.00621547
GO:0120161	BP	GO:0120161	regulation of cold-induced thermogenesis	41/2896	147/18614	9.37658e-05	0.00517768	0.00432552	ACOT13/TFE3/RBPJ/NOTCH1/PEMT/DIO2/PDGFC/CAV1/CEBPB/JAK2/DOCK7/NRDC/THRA/PCTP/VEGFA/DHRS7B/FH/ADIPOR1/PRKAB1/APC/MAP2K6/ALMS1/OMA1/ADRB1/UCP2/EPAS1/ID1/KDM3A/PLCL1/ADAM17/FFAR4/G0S2/LGR4/KDM6B/LAMA4/FABP4/ALDH1A1/ALPL/ACSL1/PLAC8/LCN2	41	0.0141575
GO:0010965	BP	GO:0010965	regulation of mitotic sister chromatid separation	21/2896	58/18614	9.57665e-05	0.00521404	0.00435589	PSMG2/RAD21/BUB3/TPR/MAD2L1BP/IK/CCNB1/GEN1/MAD2L1/ATM/KNTC1/ZW10/NSMCE2/CDK5RAP2/CUL3/NUF2/APC/SPDL1/TTK/CENPF/DLGAP5	21	0.00725138
GO:0051304	BP	GO:0051304	chromosome separation	26/2896	79/18614	9.67231e-05	0.00521404	0.00435589	PSMG2/RAD21/BUB3/SMC2/TPR/MAD2L1BP/SMARCAD1/IK/CCNB1/NCAPG2/GEN1/MAD2L1/ATM/KNTC1/ZW10/NSMCE2/SMC4/CDK5RAP2/CUL3/NUF2/APC/SPDL1/TTK/NCAPG/CENPF/DLGAP5	26	0.0089779
GO:0046605	BP	GO:0046605	regulation of centrosome cycle	20/2896	54/18614	9.6909e-05	0.00521404	0.00435589	NPM1/XPO1/VPS4B/CHMP2B/TRIM37/ROCK2/GEN1/SIRT1/CEP120/MDM1/BRCA1/CDK5RAP2/CENPJ/CEP295/ALMS1/PLK4/CCNL1/SPICE1/TMEM67/CHORDC1	20	0.00690608
GO:0045945	BP	GO:0045945	positive regulation of transcription by RNA polymerase III	10/2896	18/18614	0.000107039	0.00565009	0.00472018	SMARCA5/DEK/BAZ1B/ZNF143/CHD8/ZC3H8/ICE2/DDX21/ICE1/SF3B1	10	0.00345304
GO:0000054	BP	GO:0000054	ribosomal subunit export from nucleus	9/2896	15/18614	0.000107706	0.00565009	0.00472018	NPM1/XPO1/NMD3/LTV1/SDAD1/MDN1/RIOK2/ABCE1/RPS15	9	0.00310773
GO:0033750	BP	GO:0033750	ribosome localization	9/2896	15/18614	0.000107706	0.00565009	0.00472018	NPM1/XPO1/NMD3/LTV1/SDAD1/MDN1/RIOK2/ABCE1/RPS15	9	0.00310773
GO:0106106	BP	GO:0106106	cold-induced thermogenesis	41/2896	148/18614	0.000110472	0.0057473	0.00480139	ACOT13/TFE3/RBPJ/NOTCH1/PEMT/DIO2/PDGFC/CAV1/CEBPB/JAK2/DOCK7/NRDC/THRA/PCTP/VEGFA/DHRS7B/FH/ADIPOR1/PRKAB1/APC/MAP2K6/ALMS1/OMA1/ADRB1/UCP2/EPAS1/ID1/KDM3A/PLCL1/ADAM17/FFAR4/G0S2/LGR4/KDM6B/LAMA4/FABP4/ALDH1A1/ALPL/ACSL1/PLAC8/LCN2	41	0.0141575
GO:0016072	BP	GO:0016072	rRNA metabolic process	63/2896	257/18614	0.00011548	0.00595856	0.00497788	MPHOSPH10/MRPS11/ESF1/NOP10/GTF3C3/PRKDC/GTPBP4/BMS1/UTP6/METTL5/NCL/MPHOSPH6/DEDD/ZNHIT6/C1D/DDX18/NOP58/EXOSC4/WDR36/NSUN3/WDR12/FTSJ3/TFB1M/SLFN12/PWP1/XRN2/UTP3/FBL/RIOK3/RIOK2/RIOK1/NOL8/DIS3L/RPS14/RNASEL/DEDD2/DIS3/XRN1/TSR1/WDR75/WDR3/UTP20/LYAR/DDX21/KRR1/HEATR1/DDX10/RPF2/ERI2/UTP14A/TAF1B/WDR43/DKC1/MAK16/TRMT112/URB1/UTP15/RPS19/RPS28/RMRP/RPS15/SLFN13/PIH1D2	63	0.0217541
GO:0042176	BP	GO:0042176	regulation of protein catabolic process	83/2896	361/18614	0.000118423	0.00606074	0.00506324	GABARAP/TMF1/AZIN1/CSNK1A1/DESI1/XPO1/CDK5RAP3/AKT1/ITCH/ATRAID/FBXO11/USP9X/RCHY1/HECTD1/UFL1/ADAM9/GSK3A/USP7/ROCK1/F8A3/DEDD/CST3/PSMD14/UCHL5/RELA/RNF19A/RHBDF1/GCLC/CD81/MYCBP2/MAD2L1/PHF20L1/HSP90AA1/SEC22B/CAV1/CUL4B/OAZ1/USP8/NUPR1/PSMC5/NRDC/MDM2/PIN1/TIMP3/NSF/MGAT3/NKD1/RIC1/MTM1/SNX12/IER3/FMR1/SOCS5/RDX/PSMD1/NFE2L2/TMTC3/VPS28/PSMC1/FURIN/APC/GABARAPL2/PSME1/ZFAND2A/TMEM259/PSME2/VP…	83	0.0286602
GO:0007548	BP	GO:0007548	sex differentiation	68/2896	283/18614	0.000120979	0.00614163	0.00513082	TMF1/NUP107/ATRX/MEA1/UBE3A/MSH2/ACVR2A/SOD1/FER/WNT7A/WDR48/RARA/ARID4A/ATM/TGFBR1/SIRT1/GATA6/PDGFA/FNDC3A/NIPBL/CEBPB/PTPN11/NUPR1/ATN1/ARID4B/CSDE1/NASP/CASP3/ACE/VEGFA/SAFB2/CITED2/SCAPER/MKKS/MERTK/ARRB2/BOK/HSD17B4/NRIP1/BMPR1A/ADAM15/IDH1/HSPA5/ASPM/KITLG/RBP4/CNTFR/ARID5B/NCOA4/WDR19/LFNG/KIF18A/AKR1C3/BRCA2/SLIT3/DHCR24/ADAMTS1/WNT5A/PDGFRA/SYCP2/LGR4/KIT/TCF21/CYP1B1/BMP5/TP63/SFRP2/BM…	68	0.0234807
GO:0071604	BP	GO:0071604	transforming growth factor beta production	17/2896	43/18614	0.000125635	0.00632697	0.00528565	COL3A1/LTBP1/LRRC32/ITGAV/XCL1/GATA6/TYROBP/CD2AP/FURIN/BMPR1A/CDH3/CD34/CX3CL1/ITGB8/HIF1A/CD24/FERMT1	17	0.00587017
GO:0019058	BP	GO:0019058	viral life cycle	75/2896	320/18614	0.000130715	0.00653056	0.00545574	RAB1A/HTATSF1/TOP2B/DDX3X/ITCH/SELPLG/DEK/VPS4B/RAB1B/CHMP2B/PABPC1/ITGB1/MPHOSPH8/DAG1/NOTCH1/NUCKS1/CD81/ITGAV/NECTIN2/TOP2A/PIKFYVE/CAV1/CCNK/SRPK2/YTHDC2/FCN3/PKN2/PPID/IFI27/EIF2AK2/FMR1/INPP5K/PPIB/RNASEL/TRIM59/VPS28/SLC1A5/FURIN/HTR2A/TRIM22/FAM111A/XPR1/IFITM1/PIK3C3/EPS15/MVB12B/HYAL2/TFRC/CCL5/ADARB1/OASL/LGALS1/EIF2AK4/APOBEC3G/MRC1/TRIM38/IFIH1/ITGA5/ICAM1/CCL2/CLEC5A/BST2/LDLR/IFITM…	75	0.0258978
GO:1901989	BP	GO:1901989	positive regulation of cell cycle phase transition	35/2896	121/18614	0.000135491	0.00658795	0.00550368	PLRG1/NPM1/CCND3/AKT1/DDX3X/BRD4/VPS4B/MAD2L1BP/RRM2B/CCNB1/THOC1/CUL4A/CUL4B/MDM2/NSMCE2/STXBP4/MTBP/HYAL1/RGCC/RDX/CENPJ/CPSF3/CUL3/RRM1/RAD51B/CDK4/ATAD5/DLGAP5/UBE2E2/ADAM17/CDC6/ADAMTS1/RRM2/MIR29A/STOX1	35	0.0120856
GO:2001234	BP	GO:2001234	negative regulation of apoptotic signaling pathway	58/2896	233/18614	0.000136006	0.00658795	0.00550368	USP47/HELLS/CAAP1/AKT1/DDX3X/OPA1/RB1CC1/GNAI3/WFS1/IVNS1ABP/RRM2B/PEA15/SLC25A6/GNAI2/RELA/BIRC6/GCLC/ITGAV/FIGNL1/ZMYND11/GRINA/TGFBR1/PHIP/SIRT1/RPS6KB1/SLC35F6/CREB3/HTRA2/MDM2/HSPB1/UNC5B/PIK3CB/BRCA1/IER3/NFE2L2/ARRB2/BOK/IFI6/HGF/IGF1/ATAD5/TMEM161A/CX3CL1/FAIM/GSTP1/CFLAR/ITGA6/GCLM/HIF1A/ICAM1/MIF/GPX1/RTKN2/HMOX1/BMP5/CX3CR1/SFRP2/IL1B	58	0.0200276
GO:0071897	BP	GO:0071897	DNA biosynthetic process	51/2896	198/18614	0.000136203	0.00658795	0.00550368	NOP10/USP1/HNRNPU/POLA1/XRCC5/ATR/RAD50/RCHY1/POLD4/RRM2B/TNKS2/CCT6A/ZBTB1/CHEK1/PRKD2/CCT2/ATM/PARP3/HSP90AA1/MAPK3/SIRT1/HNRNPA2B1/TCP1/ACVRL1/WRN/CCT8/POLDIP2/PCNA/CCT4/RGCC/ARRB2/RRM1/XRN1/POLK/POT1/REV3L/PDGFB/CENPF/FGFR4/RFC1/TNKS/CCT5/HGF/DNAJC2/DKC1/HNRNPA1/MAP3K4/CYP1B1/SMOC2/GREM1/ANKRD1	51	0.0176105
GO:0051642	BP	GO:0051642	centrosome localization	14/2896	32/18614	0.000137096	0.00658795	0.00550368	PAFAH1B1/RANBP2/AKAP9/DYNC1LI2/MAD2L1/GPSM2/KIF5B/SYNE2/NIN/DLG1/ASPM/FHOD1/CEP83/DLGAP5	14	0.00483425
GO:0061842	BP	GO:0061842	microtubule organizing center localization	14/2896	32/18614	0.000137096	0.00658795	0.00550368	PAFAH1B1/RANBP2/AKAP9/DYNC1LI2/MAD2L1/GPSM2/KIF5B/SYNE2/NIN/DLG1/ASPM/FHOD1/CEP83/DLGAP5	14	0.00483425
GO:0002263	BP	GO:0002263	cell activation involved in immune response	71/2896	300/18614	0.000142556	0.00679841	0.00567951	SNX4/PHF14/STXBP3/MSH2/RNF168/RIF1/RABGEF1/FER/KMT5B/THOC1/SHB/MYD88/CD81/VAMP2/RARA/TP53BP1/PARP3/BCL3/TYROBP/SPI1/NBN/UNC13D/RAB27A/SOCS5/HSPD1/STXBP1/IL13RA2/TICAM1/MSH6/PYCARD/GATA2/MALT1/PRKCZ/RORC/DOCK11/FOXF1/TREM2/CORO1A/TFRC/DOCK10/ATAD5/IFI35/FCER1G/LGALS1/LFNG/RAC2/EIF2AK4/JUNB/PTPRC/SPN/ITGAL/SH2D1B/SEMA4A/MFNG/LILRA2/ICAM1/KIT/FGL2/ITM2A/CR1/NLRP3/PIK3CG/NKG7/DNASE1L3/HMOX1/ANXA3/CX3…	71	0.0245166
GO:1902099	BP	GO:1902099	regulation of metaphase/anaphase transition of cell cycle	29/2896	94/18614	0.000145138	0.00686951	0.0057389	PSMG2/RAD21/BUB3/TPR/MAD2L1BP/PBRM1/IK/CCNB1/GEN1/MAD2L1/ATM/KNTC1/SMARCE1/ZW10/NSMCE2/ANAPC4/RIOK2/BRD7/BCL7B/CDK5RAP2/CUL3/NUF2/APC/SPDL1/TTK/CENPF/CENPE/DLGAP5/CDC6	29	0.0100138
GO:0051983	BP	GO:0051983	regulation of chromosome segregation	37/2896	131/18614	0.000152002	0.00714071	0.00596547	PSMG2/RAD21/SMC6/HNRNPU/BUB3/SMC2/TPR/MAD2L1BP/PBRM1/IK/CCNB1/NCAPG2/GEN1/MAD2L1/ATM/KNTC1/SMARCE1/ZW10/NSMCE2/ANAPC4/RIOK2/BRD7/BCL7B/SMC4/CDK5RAP2/CUL3/NUF2/APC/SMC5/SPDL1/TTK/NCAPG/PUM2/CENPF/CENPE/DLGAP5/CDC6	37	0.0127762
GO:0006360	BP	GO:0006360	transcription by RNA polymerase I	22/2896	64/18614	0.000159499	0.0074307	0.00620773	SMARCA5/DEK/NCL/DEDD/ACTR6/BAZ1B/TTF1/PWP1/POLR2K/SPTY2D1/POLR1C/TAF1A/WDR75/LYAR/DDX21/HEATR1/TAF1B/EIF2AK3/SF3B1/WDR43/POLR2L/UTP15	22	0.00759669
GO:1901983	BP	GO:1901983	regulation of protein acetylation	25/2896	77/18614	0.000166823	0.0074307	0.00620773	HINT2/ARRB1/NFYB/DDX3X/TAF7/SMARCA5/DEK/IWS1/BAZ1B/HDAC2/CHEK1/PRKAA1/SIRT1/TAOK1/SPI1/NAP1L2/BRCA1/CEP295/DDX21/WBP2/GATA2/SF3B1/ARID5A/KLF15/NOS1	25	0.0086326
GO:0051383	BP	GO:0051383	kinetochore organization	11/2896	22/18614	0.000167959	0.0074307	0.00620773	SMC2/SENP6/KNTC1/SMC4/CENPC/NUF2/CENPF/CENPK/MIS12/CENPE/DLGAP5	11	0.00379834
GO:0071634	BP	GO:0071634	regulation of transforming growth factor beta production	16/2896	40/18614	0.000167993	0.0074307	0.00620773	LTBP1/LRRC32/ITGAV/XCL1/GATA6/TYROBP/CD2AP/FURIN/BMPR1A/CDH3/CD34/CX3CL1/ITGB8/HIF1A/CD24/FERMT1	16	0.00552486
GO:1901532	BP	GO:1901532	regulation of hematopoietic progenitor cell differentiation	16/2896	40/18614	0.000167993	0.0074307	0.00620773	ITCH/PRKDC/NOTCH1/DHX36/ZBTB1/RARA/ZFP36/HSPA9/SPI1/EIF2AK2/NFE2L2/GATA2/KITLG/METTL14/FNIP1/MYB	16	0.00552486
GO:0035907	BP	GO:0035907	dorsal aorta development	7/2896	10/18614	0.000170018	0.0074307	0.00620773	DLL4/RBPJ/ENG/ACVRL1/SRF/BMPR1A/HEY1	7	0.00241713
GO:1904851	BP	GO:1904851	positive regulation of establishment of protein localization to telomere	7/2896	10/18614	0.000170018	0.0074307	0.00620773	CCT6A/CCT2/TCP1/CCT8/CCT4/CCT5/DKC1	7	0.00241713
GO:2000234	BP	GO:2000234	positive regulation of rRNA processing	7/2896	10/18614	0.000170018	0.0074307	0.00620773	RIOK2/RIOK1/WDR75/HEATR1/WDR43/TRMT112/UTP15	7	0.00241713
GO:0062197	BP	GO:0062197	cellular response to chemical stress	80/2896	349/18614	0.000172523	0.0074307	0.00620773	AKT1/DDX3X/GPX8/XRCC5/MPV17/PNPT1/SOD1/PDCD10/FER/AKR1B1/SIGMAR1/SETX/PIK3CA/MAP1LC3A/RELA/TSPO/HDAC2/ATM/PRDX3/FUT8/PRKAA1/STK25/MAPK3/CAV1/SIRT1/ROMO1/GSKIP/PYROXD1/ECT2/MELK/NET1/CHUK/JAK2/HTRA2/HSPB1/MAP3K5/MGAT3/OXR1/PCNA/CASP3/STK26/NFE2L2/ATP2A2/PARP1/VRK2/PNPLA8/PYCARD/BNIP3/USP15/SOD3/EDN1/EIF2AK3/HGF/EIF2S1/EPAS1/PDK2/TREM2/TMEM161A/ETV5/MGST1/FBXW7/PLA2R1/MET/AKR1C3/PDGFRA/HIF1A/ALDH3B…	80	0.0276243
GO:0045839	BP	GO:0045839	negative regulation of mitotic nuclear division	20/2896	56/18614	0.000173184	0.0074307	0.00620773	PSMG2/RAD21/BUB3/TPR/MAD2L1BP/IK/CCNB1/GEN1/CHEK1/MAD2L1/ATM/KNTC1/ZW10/MTBP/CDK5RAP2/NUF2/APC/SPDL1/TTK/CENPF	20	0.00690608
GO:0006858	BP	GO:0006858	extracellular transport	17/2896	44/18614	0.000175277	0.0074307	0.00620773	OFD1/KIF27/RFX3/CCDC39/CFAP54/DNAH5/DNAH11/CFAP53/DAW1/SPAG17/CFAP43/NEK10/SPEF2/SPAG6/DNAAF1/DNAH9/DNAI1	17	0.00587017
GO:0006457	BP	GO:0006457	protein folding	55/2896	220/18614	0.00017733	0.0074307	0.00620773	DNAJA2/DNAJC10/PDIA6/ANP32E/CWC27/WFS1/CLPX/FKBP1A/DNAJC3/CCDC47/RANBP2/CRTAP/HSPA13/TBCA/NGLY1/HSP90B1/DNAJC7/CCT6A/HSPA4/CCT2/HSP90AA1/PPIG/TCP1/HSPA9/CCT8/SACS/HSPB1/UGGT1/CDC37L1/DNAJC21/DNAJB4/CCT4/PPID/PPIB/HSPD1/MKKS/HSP90AA2P/HSPH1/PPIC/HSPA5/FKBP2/LMAN1/FKBP8/CCT5/NKTR/VBP1/DNAJC2/FKBP10/HSPA4L/CRYAB/MPDU1/CHORDC1/HSPB6/FKBP5/DNAJA4	55	0.0189917
GO:0033046	BP	GO:0033046	negative regulation of sister chromatid segregation	18/2896	48/18614	0.000178023	0.0074307	0.00620773	PSMG2/RAD21/BUB3/TPR/MAD2L1BP/IK/CCNB1/GEN1/MAD2L1/ATM/KNTC1/ZW10/CDK5RAP2/NUF2/APC/SPDL1/TTK/CENPF	18	0.00621547
GO:0033048	BP	GO:0033048	negative regulation of mitotic sister chromatid segregation	18/2896	48/18614	0.000178023	0.0074307	0.00620773	PSMG2/RAD21/BUB3/TPR/MAD2L1BP/IK/CCNB1/GEN1/MAD2L1/ATM/KNTC1/ZW10/CDK5RAP2/NUF2/APC/SPDL1/TTK/CENPF	18	0.00621547
GO:0045841	BP	GO:0045841	negative regulation of mitotic metaphase/anaphase transition	18/2896	48/18614	0.000178023	0.0074307	0.00620773	PSMG2/RAD21/BUB3/TPR/MAD2L1BP/IK/CCNB1/GEN1/MAD2L1/ATM/KNTC1/ZW10/CDK5RAP2/NUF2/APC/SPDL1/TTK/CENPF	18	0.00621547
GO:2000816	BP	GO:2000816	negative regulation of mitotic sister chromatid separation	18/2896	48/18614	0.000178023	0.0074307	0.00620773	PSMG2/RAD21/BUB3/TPR/MAD2L1BP/IK/CCNB1/GEN1/MAD2L1/ATM/KNTC1/ZW10/CDK5RAP2/NUF2/APC/SPDL1/TTK/CENPF	18	0.00621547
GO:0007091	BP	GO:0007091	metaphase/anaphase transition of mitotic cell cycle	29/2896	95/18614	0.000178242	0.0074307	0.00620773	PSMG2/RAD21/BUB3/TPR/MAD2L1BP/PBRM1/IK/CCNB1/GEN1/MAD2L1/ATM/KNTC1/SMARCE1/ZW10/NSMCE2/ANAPC4/RIOK2/BRD7/BCL7B/CDK5RAP2/CUL3/NUF2/APC/SPDL1/TTK/CENPF/CENPE/DLGAP5/CDC6	29	0.0100138
GO:0002244	BP	GO:0002244	hematopoietic progenitor cell differentiation	37/2896	132/18614	0.000179996	0.00745445	0.00622757	CEBPD/ITCH/PRKDC/XRCC5/UFL1/AGPAT5/SH2B3/SIPA1L3/CHD2/NOTCH1/DHX36/ZBTB1/RARA/TOP2A/ZFP36/HSPA9/SPI1/TMEM91/ACE/BVES/EIF2AK2/SRF/CITED2/ANLN/NFE2L2/FSTL3/GATA2/KITLG/METTL14/FNIP1/HYAL2/MLF1/PTPRC/PDGFRA/KIT/PTPRZ1/MYB	37	0.0127762
GO:0044403	BP	GO:0044403	biological process involved in symbiotic interaction	73/2896	313/18614	0.000187008	0.00765732	0.00639705	ITCH/SELPLG/VPS4B/CHMP2B/SNW1/TARDBP/ZDHHC8/ITGB1/THOC1/ROCK2/THOC6/DAG1/NUCKS1/MYD88/CD81/ITGAV/NECTIN2/ALYREF/PIKFYVE/CAV1/CCNK/ROMO1/TCP1/HPN/JAK2/CHD1/YTHDC2/FCN3/EEA1/PPID/IFI27/FMR1/INPP5K/PPIB/HSPD1/TRIM59/SLC1A5/FURIN/HTR2A/TRIM22/THOC2/XPR1/IFITM1/PIK3C3/EPS15/HYAL2/TFRC/CCL5/LGALS1/EIF2AK4/MRC1/TRIM38/ITGA5/ICAM1/CLEC5A/LDLR/GPX1/IFITM3/CR1/ITGA2/TMPRSS4/TREM1/CX3CR1/SCNN1B/CR2/CLDN1/LT…	73	0.0252072
GO:1990845	BP	GO:1990845	adaptive thermogenesis	43/2896	161/18614	0.000187328	0.00765732	0.00639705	HNRNPU/ACOT13/TFE3/RBPJ/NOTCH1/PEMT/DIO2/PDGFC/CAV1/CEBPB/JAK2/DOCK7/NRDC/THRA/PCTP/VEGFA/DHRS7B/FH/THADA/ADIPOR1/PRKAB1/APC/MAP2K6/ALMS1/OMA1/ADRB1/UCP2/EPAS1/ID1/KDM3A/PLCL1/ADAM17/FFAR4/G0S2/LGR4/KDM6B/LAMA4/FABP4/ALDH1A1/ALPL/ACSL1/PLAC8/LCN2	43	0.0148481
GO:0000028	BP	GO:0000028	ribosomal small subunit assembly	10/2896	19/18614	0.00019447	0.00789798	0.0065981	MRPS11/PRKDC/XRCC5/ERAL1/RPS14/RPS5/RPS19/RPL38/RPS28/RPS15	10	0.00345304
GO:0034085	BP	GO:0034085	establishment of sister chromatid cohesion	8/2896	13/18614	0.000209266	0.00844442	0.00705461	STAG1/RAD21/SMC3/WAPL/NAA50/NIPBL/STAG2/SMC1A	8	0.00276243
GO:0010819	BP	GO:0010819	regulation of T cell chemotaxis	9/2896	16/18614	0.000212154	0.00850641	0.0071064	XCL1/CCL21/ADAM10/CCL5/ADAM17/WNT5A/CXCL10/CXCL13/XCL2	9	0.00310773
GO:0048863	BP	GO:0048863	stem cell differentiation	60/2896	247/18614	0.000215538	0.00857204	0.00716123	FAM172A/ITCH/PRKDC/HNRNPU/PEF1/XRCC5/METTL5/UFL1/SEMA3C/SH2B3/MTF2/RBPJ/WNT7A/ITGB1/CHD2/NOTCH1/DHX36/HDAC2/SEMA3A/ZFP36/MAPK3/KDM4C/GATA6/NELFB/HSPA9/PWP1/SLC9A1/ACE/SEMA5A/GPM6A/EIF2AK2/SRF/CITED2/NFE2L2/CHD4/ZFP36L2/BMPR1A/EFNB1/EDN1/KITLG/FOLR1/SEMA3B/CDH2/HNF1B/KDM3A/MSI2/BBS12/NRP2/PTPRC/LBH/PDGFRA/HIF1A/SEMA4A/KIT/EPCAM/TBX5/SEMA6A/TP63/GREM1/SFRP2	60	0.0207182
GO:0051306	BP	GO:0051306	mitotic sister chromatid separation	21/2896	61/18614	0.000217876	0.00857204	0.00716123	PSMG2/RAD21/BUB3/TPR/MAD2L1BP/IK/CCNB1/GEN1/MAD2L1/ATM/KNTC1/ZW10/NSMCE2/CDK5RAP2/CUL3/NUF2/APC/SPDL1/TTK/CENPF/DLGAP5	21	0.00725138
GO:1904356	BP	GO:1904356	regulation of telomere maintenance via telomere lengthening	21/2896	61/18614	0.000217876	0.00857204	0.00716123	HNRNPU/XRCC5/ATR/TNKS2/CCT6A/DHX36/CCT2/ATM/MAPK3/HNRNPA2B1/TCP1/CCT8/CCT4/PARP1/XRN1/POT1/TNKS/CCT5/DKC1/HNRNPA1/MAP3K4	21	0.00725138
GO:0046777	BP	GO:0046777	protein autophosphorylation	56/2896	227/18614	0.000225477	0.00881601	0.00736504	UHMK1/AKT1/DDX3X/RB1CC1/CLK4/VRK1/ATR/RAD50/FER/MAP3K11/PRKD2/ATM/ENG/PIKFYVE/STK25/MAPK3/PDGFC/CAV1/PDGFA/STK4/MKNK2/MELK/TAOK1/JAK2/CLK1/PAK1/NBN/RIOK2/TRPM7/ACE/VEGFA/STK26/DAPK2/EIF2AK2/FAM20C/SMG1/VRK2/EPHA4/TTK/PDGFB/EIF2AK3/FGFR4/EIF2S1/SLK/FLT4/FGFR3/STK33/EIF2AK4/PTPRC/PDGFRA/PIM1/KIT/PDGFD/NEK10/GREM1/MAK	56	0.019337
GO:0022904	BP	GO:0022904	respiratory electron transport chain	35/2896	124/18614	0.000229207	0.00890653	0.00744067	DLD/NDUFA5/COX5B/VPS54/DGUOK/CCNB1/SDHB/DNAJC15/NDUFS1/NDUFB10/COX8A/COX6A1/NDUFA12/NDUFS7/NDUFS5/SLC25A12/ETFDH/NDUFC2-KCTD14/NDUFA6/COX4I1/COX7A1/NDUFS4/SDHC/COX6B1/PUM2/NDUFB9/NDUFA2/UQCR10/NDUFA3/COX4I2/GPD2/COX7A2/SDHD/NDUFB4/GPD1	35	0.0120856
GO:0033047	BP	GO:0033047	regulation of mitotic sister chromatid segregation	19/2896	53/18614	0.000236118	0.00911879	0.00761799	PSMG2/RAD21/HNRNPU/BUB3/TPR/MAD2L1BP/IK/CCNB1/GEN1/MAD2L1/ATM/KNTC1/ZW10/CDK5RAP2/NUF2/APC/SPDL1/TTK/CENPF	19	0.00656077
GO:0042542	BP	GO:0042542	response to hydrogen peroxide	36/2896	129/18614	0.000240217	0.00922052	0.00770298	UBE3A/ADAM9/SOD1/PDCD10/COL1A1/SIGMAR1/SETX/MAP1LC3A/RELA/HDAC2/PRDX3/PRKAA1/STK25/SIRT1/ECT2/NET1/SLC8A1/MAP3K5/PCNA/CASP3/STK26/NFE2L2/BNIP3/EDN1/HGF/MET/CRYAB/KDM6B/GPX1/STAT1/PDGFD/CYP1B1/HBB/HMOX1/HBA2/IL6	36	0.0124309
GO:0032206	BP	GO:0032206	positive regulation of telomere maintenance	23/2896	70/18614	0.000245963	0.00938385	0.00783942	ATRX/XRCC5/ATR/RAD50/UCHL5/TNKS2/CCT6A/DHX36/CCT2/ATM/MAPK3/HNRNPA2B1/TCP1/CCT8/NBN/CCT4/GNL3/POT1/TNKS/CCT5/DKC1/HNRNPA1/MAP3K4	23	0.00794199
GO:0008406	BP	GO:0008406	gonad development	56/2896	228/18614	0.000254377	0.0095329	0.00796395	TMF1/NUP107/ATRX/MEA1/UBE3A/MSH2/ACVR2A/SOD1/FER/WDR48/RARA/ARID4A/ATM/TGFBR1/SIRT1/GATA6/PDGFA/FNDC3A/CEBPB/NUPR1/ATN1/ARID4B/CSDE1/NASP/CASP3/ACE/VEGFA/SAFB2/CITED2/SCAPER/MKKS/ARRB2/BOK/HSD17B4/NRIP1/ADAM15/IDH1/HSPA5/ASPM/KITLG/ARID5B/NCOA4/WDR19/LFNG/KIF18A/AKR1C3/BRCA2/SLIT3/ADAMTS1/WNT5A/PDGFRA/KIT/TCF21/CYP1B1/SFRP2/BMPR1B	56	0.019337
GO:0042060	BP	GO:0042060	wound healing	96/2896	439/18614	0.000255464	0.0095329	0.00796395	COL3A1/FGFR1OP2/STXBP3/VPS4B/MIA3/CHMP2B/ITPK1/PDCD10/SH2B3/COL1A1/WNT7A/ITGB1/DAG1/PIK3CA/BLOC1S6/C1GALT1C1/CAV1/TGFBR1/PDGFA/ACVRL1/VKORC1/DST/JAK2/HSPB1/PAK1/MAP3K5/F10/PIK3CB/CASP3/VEGFA/ARFGEF1/RAB27A/CLASP2/SRF/CD151/NFE2L2/STXBP1/FAP/MERTK/NOTCH4/PEAR1/GATA2/PDGFB/EDN1/LMAN1/MYOZ1/CDH3/SERPING1/FZD6/CLIC1/JMJD1C/IGF1/CD109/GPR4/CD34/RHOC/SLC12A2/FKBP10/PLA2G4A/CX3CL1/TNFRSF12A/FCER1G/CFLAR…	96	0.0331492
GO:0043161	BP	GO:0043161	proteasome-mediated ubiquitin-dependent protein catabolic process	96/2896	439/18614	0.000255464	0.0095329	0.00796395	GABARAP/DNAJC10/PSMD8/CSNK1A1/ARRB1/DESI1/XPO1/AKT1/TNFAIP1/NEMF/WFS1/ITCH/UBXN4/ASCC3/UBE2A/APPBP2/TBL1XR1/USP9X/RCHY1/CCDC47/CDC34/HECTD1/UFL1/PJA2/RBCK1/GSK3A/USP7/CUL5/NHLRC3/KCTD13/HSP90B1/PSMD14/UCHL5/ZFAND2B/FBXL3/SPOP/BIRC2/PSMD7/PSMB6/RNF19A/GCLC/LTN1/TRIP12/FBXL12/TOPORS/PHF20L1/WDR26/CUL4A/CAV1/SIRT1/EDEM3/PCNP/CRBN/PSMC5/MDM2/JKAMP/PSMA4/ANAPC4/STT3B/TRIM2/RNF126/AUP1/CD2AP/MTM1/FBXO4…	96	0.0331492
GO:0071774	BP	GO:0071774	response to fibroblast growth factor	34/2896	120/18614	0.000258455	0.0095329	0.00796395	DLL4/NDST1/COL1A1/SETX/GCLC/SHOC2/PRKD2/SULF1/ZFP36/PTPN11/FRS3/KDM5B/HYAL1/CEP57/FAM20C/FGF7/SHCBP1/ZFP36L2/KIF16B/FGFR4/HYAL2/IQGAP1/CCL5/KL/GALNT3/SPRY4/FGFR3/FGF18/GCLM/WNT5A/CCL2/CXCL13/SMOC2/HHIP	34	0.0117403
GO:0006364	BP	GO:0006364	rRNA processing	54/2896	218/18614	0.000258956	0.0095329	0.00796395	MPHOSPH10/MRPS11/ESF1/NOP10/PRKDC/GTPBP4/BMS1/UTP6/METTL5/MPHOSPH6/ZNHIT6/C1D/DDX18/NOP58/EXOSC4/WDR36/NSUN3/WDR12/FTSJ3/TFB1M/PWP1/XRN2/UTP3/FBL/RIOK3/RIOK2/RIOK1/NOL8/RPS14/RNASEL/DIS3/TSR1/WDR75/WDR3/UTP20/LYAR/DDX21/KRR1/HEATR1/DDX10/RPF2/ERI2/UTP14A/WDR43/DKC1/MAK16/TRMT112/URB1/UTP15/RPS19/RPS28/RMRP/RPS15/PIH1D2	54	0.0186464
GO:0007179	BP	GO:0007179	transforming growth factor beta receptor signaling pathway	54/2896	218/18614	0.000258956	0.0095329	0.00796395	COL1A2/COL3A1/FKBP1A/LTBP1/BRMS1L/SKI/USP9X/ADAM9/SNW1/LRRC32/FAM89B/SKIL/HDAC2/ZNF451/ARID4A/ENG/FUT8/CAV1/TGFBR1/ZMIZ1/SIRT1/ACVRL1/PIN1/ARID4B/SPI1/FBN1/SPRED2/GDF10/CITED2/ARRB2/PARP1/FURIN/SMAD9/GLG1/USP15/CDH5/BMPR1A/HSPA5/TGFB1I1/FOLR1/CD109/ID1/FMOD/SMAD6/MIRLET7F1/ITGA3/ITGB8/ADAM17/CLDN5/ASPN/NREP/FERMT1/NPNT/USP9Y	54	0.0186464
GO:0031396	BP	GO:0031396	regulation of protein ubiquitination	53/2896	213/18614	0.000260731	0.00954245	0.00797192	GABARAP/UBE2V2/ARRB1/CDK5RAP3/AKT1/DDX3X/WFS1/UBE2L3/FKBP1A/UBE3A/PEF1/BUB3/GTPBP4/RCHY1/OTUB1/UFL1/GSK3A/IVNS1ABP/NXN/DCUN1D1/FANCM/WDR48/BIRC2/TSPO/GCLC/PRMT3/MYCBP2/TRIP12/MAD2L1/TOPORS/HSP90AA1/CAV1/TGFBR1/UBR5/PIN1/BIRC3/MTBP/BRCA1/CUL3/TICAM1/VPS28/ARRB2/MALT1/FANCI/HSPA5/SPOPL/FAM107A/SVBP/ARRDC4/FBXW7/RBX1/RPS15/PELI1	53	0.0183011
GO:1901653	BP	GO:1901653	cellular response to peptide	84/2896	375/18614	0.000269694	0.00981342	0.00819829	SESN3/CCND3/INSIG2/AKT1/PRKDC/SRSF5/AKT2/NCL/GSK3A/ROCK1/FER/PLA2G1B/ROCK2/PIK3CA/GNAI2/RELA/NUCKS1/CACNB1/GCLC/SYAP1/VAMP2/OSBPL8/PCK2/ATP2B1/RAP1GDS1/PRKAA1/MAPK3/CAV1/PHIP/SIRT1/USO1/RPS6KB1/PTPN11/JAK2/MDM2/STXBP4/SLC9A1/FBN1/ADIPOR1/MYO1C/INPP5K/GPER1/NFE2L2/ITGA4/NCK1/PARP1/BCAR1/APC/CACNA2D1/BAIAP2/EPHA4/EDN1/PRKCZ/PDE3B/C2CD5/AGTRAP/ANO1/IGF1/MYO5A/UCP2/CDK4/PDK2/TREM2/ID1/HMGCS2/TNS2/ZNF…	84	0.0290055
GO:0050729	BP	GO:0050729	positive regulation of inflammatory response	41/2896	154/18614	0.000280583	0.010151	0.0084803	PDCD4/SNX4/CD81/DHX9/CEBPB/ALOX5AP/NUPR1/JAK2/CAMK2N1/ACE/NINJ1/GPSM3/PYCARD/PLA2G7/GPR4/HYAL2/DDT/TREM2/NFKBIA/IFI35/CX3CL1/LGALS1/TLR2/WNT5A/S100A12/RPS19/LILRA5/AIM2/LDLR/S100A9/FABP4/S100A8/ITGA2/NLRP3/PIK3CG/NKG7/STAP1/PLA2G2A/IDO1/IL6/IL1B	41	0.0141575
GO:0007052	BP	GO:0007052	mitotic spindle organization	36/2896	130/18614	0.000283199	0.0101871	0.00851044	TUBG2/STAG1/HNRNPU/SMC3/VPS4B/TUBG1/LSM14A/CHMP2B/TPR/CLTC/CCNB1/CKAP5/PARP3/CEP97/KPNB1/POLDIP2/GPSM2/KIF2A/KIF11/CLASP2/STAG2/SMC1A/KIF23/CENPJ/PRC1/NUF2/TTK/CEP192/PIBF1/TNKS/CENPE/DLGAP5/SPICE1/MAP9/CEP126/EFHC1	36	0.0124309
GO:0060326	BP	GO:0060326	cell chemotaxis	72/2896	312/18614	0.000287857	0.0102958	0.00860129	RHOG/DNM1L/PLA2G1B/NOTCH1/PRKD2/PIKFYVE/XCL1/MAPK3/SRP54/CREB3/HSPB1/SPI1/VEGFA/SEMA5A/DAPK2/NINJ1/GPSM3/PPIB/ARRB2/CCL21/BCAR1/ADAM10/PDGFB/EDN1/PLA2G7/HGF/SLC12A2/DDT/S1PR1/CORO1A/CXCL16/CCL5/LYST/CX3CL1/FCER1G/MTUS1/ADAM17/MET/RAC2/FGF18/CCL4L1/WNT5A/S100A12/PDGFRA/RPS19/HBEGF/CCL2/KIT/CCL28/MIF/S100A9/CXCL10/S100A8/ALOX5/PDGFD/CXCL13/XCL2/CSF3R/PIK3CG/CXCL2/STAP1/TREM1/VCAM1/CXCL14/SMOC2/CX3C…	72	0.0248619
GO:0034250	BP	GO:0034250	positive regulation of amide metabolic process	44/2896	169/18614	0.000293712	0.0104459	0.00872666	UHMK1/FXR1/NPM1/DDX3X/PRKDC/HNRNPU/DNAJC3/CNBP/METTL5/USP16/GSK3A/PABPC1/FASTKD2/EIF3E/ROCK2/GUF1/RELA/DHX36/UQCC2/SSB/DHX9/PCIF1/RPS6KB1/UPF3B/UPF3A/BCL3/CSDE1/CASP3/SYNCRIP/LARP1B/CTIF/FMR1/NFE2L2/NCK1/PPP1R15A/EPHA4/METTL14/CCL5/LARP4/DHX29/EIF2AK4/CYP1B1/ITGA2/IL6	44	0.0151934
GO:1903320	BP	GO:1903320	regulation of protein modification by small protein conjugation or removal	61/2896	255/18614	0.000298455	0.0105549	0.00881774	GABARAP/UBE2V2/ARRB1/CDK5RAP3/AKT1/DDX3X/WFS1/ITCH/UBE2L3/FKBP1A/UBE3A/PEF1/BUB3/GTPBP4/RCHY1/OTUB1/SART3/UFL1/GSK3A/IVNS1ABP/NXN/DCUN1D1/FANCM/WDR48/BIRC2/RELA/TSPO/GCLC/PRMT3/MYCBP2/TRIP12/MAD2L1/TOPORS/HSP90AA1/CAV1/TGFBR1/ZMIZ1/UBR5/PIN1/BIRC3/MTBP/BRCA1/CUL3/TICAM1/VPS28/ARRB2/GNL3/MALT1/FANCI/HSPA5/SPOPL/COPS2/FAM107A/EPAS1/SVBP/ARRDC4/FBXW7/HIF1A/RBX1/RPS15/PELI1	61	0.0210635
GO:1904019	BP	GO:1904019	epithelial cell apoptotic process	38/2896	140/18614	0.00030331	0.0106667	0.00891112	PDCD4/TMF1/WFS1/EXOC5/PLA2G1B/RAMP2/PRKAA1/ZFP36/STK4/NUPR1/JAK2/ANGPTL4/MAP3K5/CASP3/TMEM258/SEMA5A/RGCC/GPER1/NFE2L2/ITGA4/ARRB2/BOK/CDH5/GATA2/KRIT1/EIF2S1/PLA2R1/CFLAR/AKR1C3/USP53/ICAM1/CCL2/RYR2/SFRP4/PIK3CG/HMOX1/SERPINB13/IL6	38	0.0131215
GO:0044784	BP	GO:0044784	metaphase/anaphase transition of cell cycle	29/2896	98/18614	0.000321493	0.0109699	0.00916443	PSMG2/RAD21/BUB3/TPR/MAD2L1BP/PBRM1/IK/CCNB1/GEN1/MAD2L1/ATM/KNTC1/SMARCE1/ZW10/NSMCE2/ANAPC4/RIOK2/BRD7/BCL7B/CDK5RAP2/CUL3/NUF2/APC/SPDL1/TTK/CENPF/CENPE/DLGAP5/CDC6	29	0.0100138
GO:0051985	BP	GO:0051985	negative regulation of chromosome segregation	18/2896	50/18614	0.000322084	0.0109699	0.00916443	PSMG2/RAD21/BUB3/TPR/MAD2L1BP/IK/CCNB1/GEN1/MAD2L1/ATM/KNTC1/ZW10/CDK5RAP2/NUF2/APC/SPDL1/TTK/CENPF	18	0.00621547
GO:1902100	BP	GO:1902100	negative regulation of metaphase/anaphase transition of cell cycle	18/2896	50/18614	0.000322084	0.0109699	0.00916443	PSMG2/RAD21/BUB3/TPR/MAD2L1BP/IK/CCNB1/GEN1/MAD2L1/ATM/KNTC1/ZW10/CDK5RAP2/NUF2/APC/SPDL1/TTK/CENPF	18	0.00621547
GO:1905819	BP	GO:1905819	negative regulation of chromosome separation	18/2896	50/18614	0.000322084	0.0109699	0.00916443	PSMG2/RAD21/BUB3/TPR/MAD2L1BP/IK/CCNB1/GEN1/MAD2L1/ATM/KNTC1/ZW10/CDK5RAP2/NUF2/APC/SPDL1/TTK/CENPF	18	0.00621547
GO:0070507	BP	GO:0070507	regulation of microtubule cytoskeleton organization	41/2896	155/18614	0.000325047	0.0109699	0.00916443	HNRNPU/VPS4B/GIT1/PAFAH1B1/CHMP2B/TPR/CLTC/AKAP9/ROCK1/CKAP2/MAPRE1/CKAP5/EPHA3/PARP3/CEP97/PRKAA1/SENP6/CYLD/TAOK1/GPSM2/PRUNE1/PAK1/MPDZ/CDK5RAP2/CLASP2/CENPJ/MID1IP1/APC/CDH5/SLAIN1/CLIP1/CDK2AP2/FAM107A/TRAF3IP1/KIF18A/MET/CAMSAP2/MAP9/CEP70/MAP1B/FRMPD2	41	0.0141575
GO:0006356	BP	GO:0006356	regulation of transcription by RNA polymerase I	17/2896	46/18614	0.000327616	0.0109699	0.00916443	SMARCA5/DEK/NCL/DEDD/ACTR6/BAZ1B/PWP1/POLR2K/WDR75/LYAR/DDX21/HEATR1/EIF2AK3/SF3B1/WDR43/POLR2L/UTP15	17	0.00587017
GO:0007094	BP	GO:0007094	mitotic spindle assembly checkpoint signaling	17/2896	46/18614	0.000327616	0.0109699	0.00916443	PSMG2/BUB3/TPR/MAD2L1BP/IK/CCNB1/GEN1/MAD2L1/ATM/KNTC1/ZW10/CDK5RAP2/NUF2/APC/SPDL1/TTK/CENPF	17	0.00587017
GO:0071173	BP	GO:0071173	spindle assembly checkpoint signaling	17/2896	46/18614	0.000327616	0.0109699	0.00916443	PSMG2/BUB3/TPR/MAD2L1BP/IK/CCNB1/GEN1/MAD2L1/ATM/KNTC1/ZW10/CDK5RAP2/NUF2/APC/SPDL1/TTK/CENPF	17	0.00587017
GO:0071174	BP	GO:0071174	mitotic spindle checkpoint signaling	17/2896	46/18614	0.000327616	0.0109699	0.00916443	PSMG2/BUB3/TPR/MAD2L1BP/IK/CCNB1/GEN1/MAD2L1/ATM/KNTC1/ZW10/CDK5RAP2/NUF2/APC/SPDL1/TTK/CENPF	17	0.00587017
GO:0010818	BP	GO:0010818	T cell chemotaxis	12/2896	27/18614	0.000344397	0.0114708	0.00958289	XCL1/CCL21/ADAM10/SLC12A2/CXCL16/CCL5/ADAM17/WNT5A/CXCL10/CXCL13/XCL2/PIK3CG	12	0.00414365
GO:0007249	BP	GO:0007249	I-kappaB kinase/NF-kappaB signaling	68/2896	293/18614	0.000352829	0.0116636	0.00974398	GOLT1B/AKT1/BRD4/FKBP1A/DDX1/UFL1/ATP2C1/RBCK1/TMED4/MIER1/ROCK1/DHX15/ROCK2/BIRC2/RELA/DHX36/MYD88/PPM1B/ZDHHC17/ZMYND11/SIRT1/ECT2/TMEM9B/CHUK/TBK1/CARD19/HSPB1/BCL3/RIOK3/BIRC3/JMJD8/SECTM1/LTBR/TRIM59/TICAM1/CCL21/TRAF5/PYCARD/TRIM22/DDX21/MALT1/EDN1/ALPK1/RHOC/TNFRSF19/TREM2/TFRC/NFKBIA/CX3CL1/FAIM/GSTP1/LGALS1/CFLAR/TLR2/ZDHHC13/WNT5A/S100A12/TRIM38/TLR6/BST2/STAT1/PELI1/HMOX1/CX3CR1/LTF/TN…	68	0.0234807
GO:0045727	BP	GO:0045727	positive regulation of translation	38/2896	141/18614	0.000353892	0.0116636	0.00974398	UHMK1/FXR1/NPM1/DDX3X/PRKDC/HNRNPU/DNAJC3/CNBP/METTL5/USP16/PABPC1/FASTKD2/EIF3E/GUF1/DHX36/UQCC2/SSB/DHX9/PCIF1/RPS6KB1/UPF3B/UPF3A/BCL3/CSDE1/SYNCRIP/LARP1B/CTIF/FMR1/NCK1/PPP1R15A/METTL14/CCL5/LARP4/DHX29/EIF2AK4/CYP1B1/ITGA2/IL6	38	0.0131215
GO:0000245	BP	GO:0000245	spliceosomal complex assembly	28/2896	94/18614	0.000358908	0.0117673	0.00983061	RNU4ATAC/LUC7L3/HTATSF1/SLU7/PRPF39/YTHDC1/SRSF10/RNVU1-17/SF3B5/DDX1/SRSF5/DDX46/SETX/SNRPA1/SNRPB/RNVU1-1/RNU2-1/PTBP2/SRPK2/RNVU1-15/CRNKL1/TXNL4A/RNVU1-6/PSIP1/RNU11/SCAF11/SF3B1/RNVU1-19	28	0.00966851
GO:0045785	BP	GO:0045785	positive regulation of cell adhesion	103/2896	482/18614	0.000377098	0.0122997	0.0102753	RRAS/AKT1/ADAM9/SOX13/LIMS2/ROCK1/LDB1/TFE3/PBRM1/DAG1/SHB/PIK3CA/RELA/CD81/ZBTB1/ITGAV/PRKD2/RARA/ATM/XCL1/CAV1/ZMIZ1/MYADM/STK4/CDH13/PTPN11/POLDIP2/JAK2/SMARCE1/EFEMP2/KIFAP3/HLA-DMA/PIEZO1/LAMA2/BRD7/VEGFA/UNC13D/HYAL1/MAP4K4/DHPS/SOCS5/CITED2/HSPD1/ITGA4/CCL21/NCK1/PYCARD/HSPH1/UTRN/TGM2/FSTL3/MALT1/EPHA4/IL2RG/EFNB1/PDGFB/KITLG/PRKCZ/IFT74/SPOCK2/RUNX3/IGF1/FOXF1/CORO1A/HLA-DPB1/TFRC/CCL5/E…	103	0.0355663
GO:0032869	BP	GO:0032869	cellular response to insulin stimulus	52/2896	211/18614	0.000379737	0.0123219	0.0102939	SESN3/CCND3/INSIG2/AKT1/PRKDC/SRSF5/AKT2/NCL/GSK3A/FER/PLA2G1B/PIK3CA/GNAI2/NUCKS1/GCLC/SYAP1/VAMP2/OSBPL8/PCK2/ATP2B1/PRKAA1/MAPK3/PHIP/SIRT1/USO1/RPS6KB1/PTPN11/STXBP4/SLC9A1/ADIPOR1/MYO1C/INPP5K/NCK1/PARP1/BCAR1/APC/BAIAP2/PRKCZ/PDE3B/C2CD5/MYO5A/UCP2/CDK4/PDK2/HMGCS2/TNS2/ZNF106/CFLAR/STAT1/SOCS3/IL1B/DNAI1	52	0.0179558
GO:0031122	BP	GO:0031122	cytoplasmic microtubule organization	20/2896	59/18614	0.000385401	0.0123348	0.0103047	TUBG2/PAFAH1B1/TUBG1/CCDC88A/PCM1/KATNAL1/CLIP4/KPNB1/HOOK3/HOOK1/CEP120/CENPJ/DLG1/SLAIN1/CLIP1/TBCB/SLK/CAMSAP2/IFT172/CEP126	20	0.00690608
GO:0002262	BP	GO:0002262	myeloid cell homeostasis	44/2896	171/18614	0.000387171	0.0123348	0.0103047	CDK5RAP3/PRKDC/TMEM14C/UBA5/UFL1/ACVR2A/SOD1/ID2/SH2B3/LDB1/NCAPG2/ARID4A/IREB2/ZFP36/HSPA9/JAK2/THRA/SPI1/SLC25A38/MTHFD1/PIK3CB/CASP3/VEGFA/L3MBTL3/SRF/CITED2/RPS14/MERTK/HCLS1/LYAR/GATA2/KITLG/EPAS1/CFLAR/ADAM17/HIF1A/RPS19/GCNT4/KIT/STAT1/HMOX1/SCNN1B/MYB/IL6	44	0.0151934
GO:2001237	BP	GO:2001237	negative regulation of extrinsic apoptotic signaling pathway	29/2896	99/18614	0.00038804	0.0123348	0.0103047	AKT1/DDX3X/RB1CC1/PEA15/RELA/BIRC6/GCLC/ITGAV/ZMYND11/TGFBR1/PHIP/RPS6KB1/UNC5B/BRCA1/IFI6/HGF/IGF1/CX3CL1/FAIM/GSTP1/CFLAR/ITGA6/GCLM/ICAM1/GPX1/HMOX1/BMP5/SFRP2/IL1B	29	0.0100138
GO:0070200	BP	GO:0070200	establishment of protein localization to telomere	9/2896	17/18614	0.000388621	0.0123348	0.0103047	CCT6A/CCT2/TCP1/CCT8/CCT4/POT1/CCT5/DKC1/BRCA2	9	0.00310773
GO:0043405	BP	GO:0043405	regulation of MAP kinase activity	47/2896	186/18614	0.000389934	0.0123348	0.0103047	PDCD4/CDK5RAP3/ADAM9/PDCD10/DUSP7/SH2B3/PLA2G1B/MAP3K11/PDGFC/CAV1/PDGFA/PAK1/MAP3K5/PIK3CB/VEGFA/INPP5K/MAP4K2/HTR2A/HIPK3/MAP2K6/EPHA4/PDGFB/EDN1/KITLG/HYAL2/FZD8/MAP3K4/GSTP1/TRIB1/SPRY4/AGER/FGF18/PTPRC/WNT5A/S100A12/TLR6/KIT/PDE5A/CD24/MIF/PDGFD/HMGCR/PIK3CG/NEK10/SFRP2/SERPINB3/IL1B	47	0.0162293
GO:0071276	BP	GO:0071276	cellular response to cadmium ion	13/2896	31/18614	0.000393898	0.0123979	0.0103574	AKT1/SOD1/MT1F/MAPK3/CHUK/MT1E/AKR1C3/MT1H/CYBB/MT1G/MT1A/HMOX1/MT1X	13	0.00448895
GO:0010833	BP	GO:0010833	telomere maintenance via telomere lengthening	25/2896	81/18614	0.000402017	0.0125438	0.0104793	NOP10/HNRNPU/XRCC5/ATR/RAD50/TNKS2/CCT6A/DHX36/CCT2/ATM/HSP90AA1/MAPK3/HNRNPA2B1/TCP1/CCT8/CCT4/PARP1/XRN1/POT1/RFC1/TNKS/CCT5/DKC1/HNRNPA1/MAP3K4	25	0.0086326
GO:0000280	BP	GO:0000280	nuclear division	97/2896	450/18614	0.000403057	0.0125438	0.0104793	TOP2B/ATRX/TUBG2/PSMG2/STAG1/RAD21/HNRNPU/SMARCA5/BUB3/SMC2/SMC3/VPS4B/RAD50/TUBG1/LSM14A/CHMP2B/TPR/MAD2L1BP/USP16/WAPL/MAPRE1/IK/CCNB1/FANCM/NCAPG2/GEN1/ESCO1/NAA50/ACTR2/BAZ1B/FIGNL1/ACTR3/CHEK1/MAD2L1/ATM/TOP2A/CEP97/PHIP/KPNB1/KNTC1/NIPBL/POLDIP2/RMI1/ZW10/NSMCE2/PIN1/KIF2A/KIF11/MTBP/SMC4/CDK5RAP2/CLASP2/CENPC/KLHDC3/STAG2/RAD51AP1/RGCC/KLHDC8B/PDS5B/ANLN/SMC1A/KIF23/PRC1/CUL3/KIF20B/CKS2/N…	97	0.0334945
GO:0070203	BP	GO:0070203	regulation of establishment of protein localization to telomere	7/2896	11/18614	0.00040451	0.0125438	0.0104793	CCT6A/CCT2/TCP1/CCT8/CCT4/CCT5/DKC1	7	0.00241713
GO:0033045	BP	GO:0033045	regulation of sister chromatid segregation	30/2896	104/18614	0.000415174	0.0127128	0.0106205	PSMG2/RAD21/HNRNPU/BUB3/TPR/MAD2L1BP/PBRM1/IK/CCNB1/GEN1/MAD2L1/ATM/KNTC1/SMARCE1/ZW10/NSMCE2/ANAPC4/RIOK2/BRD7/BCL7B/CDK5RAP2/CUL3/NUF2/APC/SPDL1/TTK/CENPF/CENPE/DLGAP5/CDC6	30	0.0103591
GO:0015980	BP	GO:0015980	energy derivation by oxidation of organic compounds	76/2896	337/18614	0.000416101	0.0127128	0.0106205	PANK2/GABARAPL1/DLD/NDUFA5/AKT1/RB1CC1/SUCLA2/MSH2/IDH3G/NNT/COX5B/AKT2/VPS54/AGL/PNPT1/PPP1CC/GSK3A/ACADM/GBE1/DGUOK/CCNB1/SDHB/PIK3CA/UGP2/DNAJC15/UQCC2/NDUFS1/NDUFB10/IREB2/COX8A/IFNAR1/PGM2/COX6A1/NUPR1/PPP1CB/MDH1/NDUFA12/NDUFS7/NDUFS5/SUCLG2/PHKB/SLC25A12/FH/CHCHD10/ETFDH/INPP5K/NDUFC2-KCTD14/NDUFB11/NDUFA6/COX4I1/GFPT1/BNIP3/COX7A1/NDUFS4/TIGAR/IDH1/SDHC/COX6B1/PUM2/IGF1/NDUFB9/NDUFA2/MRPS…	76	0.0262431
GO:1904814	BP	GO:1904814	regulation of protein localization to chromosome, telomeric region	8/2896	14/18614	0.00042161	0.0127128	0.0106205	CCT6A/CCT2/TCP1/CCT8/CCT4/GNL3/CCT5/DKC1	8	0.00276243
GO:1990173	BP	GO:1990173	protein localization to nucleoplasm	8/2896	14/18614	0.00042161	0.0127128	0.0106205	LARP7/CCT6A/CCT2/TCP1/CCT8/CCT4/CCT5/DKC1	8	0.00276243
GO:0044772	BP	GO:0044772	mitotic cell cycle phase transition	100/2896	467/18614	0.000422241	0.0127128	0.0106205	USP47/PLRG1/CCND3/CDK5RAP3/AKT1/DDX3X/SYF2/PSMG2/RAD21/BRD4/PRKDC/CRLF3/BUB3/CKS1B/VPS4B/RAD50/CDC34/TPR/MAD2L1BP/CUL5/XPC/RRM2B/ID2/CDK16/PBRM1/IK/CCNB1/ITGB1/GEN1/RAD17/CHEK1/MAD2L1/ATM/CUL4A/CUL4B/KNTC1/TAF10/RPS6KB1/MELK/TAOK1/SMARCE1/ZW10/MDM2/NSMCE2/ANAPC4/NBN/RIOK2/TPRA1/BRD7/MTBP/BCL7B/BRCA1/NPAT/CDK5RAP2/CLASP2/HYAL1/TOPBP1/RGCC/IER3/RDX/ANLN/RBL1/CENPJ/CPSF3/DLG1/CUL3/RRM1/TMEM14B/CKS2/…	100	0.0345304
GO:1902808	BP	GO:1902808	positive regulation of cell cycle G1/S phase transition	22/2896	68/18614	0.000424813	0.0127128	0.0106205	PLRG1/CCND3/AKT1/DDX3X/CUL4A/CUL4B/MDM2/STXBP4/MTBP/HYAL1/RGCC/RDX/CENPJ/CPSF3/RRM1/UBE2E2/ADAM17/CDC6/ADAMTS1/RRM2/MIR29A/STOX1	22	0.00759669
GO:0045943	BP	GO:0045943	positive regulation of transcription by RNA polymerase I	14/2896	35/18614	0.000425713	0.0127128	0.0106205	SMARCA5/DEK/NCL/ACTR6/BAZ1B/PWP1/WDR75/LYAR/DDX21/HEATR1/EIF2AK3/SF3B1/WDR43/UTP15	14	0.00483425
GO:2001238	BP	GO:2001238	positive regulation of extrinsic apoptotic signaling pathway	18/2896	51/18614	0.000426116	0.0127128	0.0106205	RBCK1/PEA15/SKIL/CAV1/CYLD/STK4/HTRA2/TIMP3/GPER1/LTBR/DEDD2/PYCARD/HYAL2/TNFRSF12A/G0S2/PTPRC/AGTR2/BMPR1B	18	0.00621547
GO:1901988	BP	GO:1901988	negative regulation of cell cycle phase transition	64/2896	274/18614	0.000431099	0.0128008	0.010694	USP47/CDK5RAP3/SYF2/PSMG2/RAD21/PRKDC/CRLF3/MSH2/BUB3/ATR/RAD50/TPR/MAD2L1BP/XPC/IK/CCNB1/THOC1/GEN1/RAD17/CHEK1/MAD2L1/ATM/TP53BP1/SUSD2/ETAA1/CUL4A/KNTC1/CEP63/PTPN11/TAOK1/CDC5L/ZW10/MDM2/NBN/TPRA1/BRD7/BRCA1/CDK5RAP2/TOPBP1/RGCC/IER3/RBL1/DLG1/NUF2/APC/SPDL1/ZFP36L2/TTK/CENPF/RBL2/WEE1/CLSPN/CDK2AP2/PARP9/INTS7/FAM107A/CDC6/STK33/EIF2AK4/BRCA2/NEK11/CCL2/FHL1/MIR29A	64	0.0220994
GO:0031577	BP	GO:0031577	spindle checkpoint signaling	17/2896	47/18614	0.000439585	0.0129481	0.0108171	PSMG2/BUB3/TPR/MAD2L1BP/IK/CCNB1/GEN1/MAD2L1/ATM/KNTC1/ZW10/CDK5RAP2/NUF2/APC/SPDL1/TTK/CENPF	17	0.00587017
GO:1904035	BP	GO:1904035	regulation of epithelial cell apoptotic process	31/2896	109/18614	0.000440175	0.0129481	0.0108171	PDCD4/TMF1/WFS1/PLA2G1B/RAMP2/PRKAA1/ZFP36/STK4/NUPR1/JAK2/ANGPTL4/SEMA5A/RGCC/GPER1/NFE2L2/ITGA4/ARRB2/BOK/CDH5/GATA2/KRIT1/EIF2S1/PLA2R1/CFLAR/AKR1C3/ICAM1/CCL2/SFRP4/HMOX1/SERPINB13/IL6	31	0.0107044
GO:0045137	BP	GO:0045137	development of primary sexual characteristics	56/2896	233/18614	0.000455411	0.013334	0.0111395	TMF1/NUP107/ATRX/MEA1/UBE3A/MSH2/ACVR2A/SOD1/FER/WDR48/RARA/ARID4A/ATM/TGFBR1/SIRT1/GATA6/PDGFA/FNDC3A/CEBPB/NUPR1/ATN1/ARID4B/CSDE1/NASP/CASP3/ACE/VEGFA/SAFB2/CITED2/SCAPER/MKKS/ARRB2/BOK/HSD17B4/NRIP1/ADAM15/IDH1/HSPA5/ASPM/KITLG/ARID5B/NCOA4/WDR19/LFNG/KIF18A/AKR1C3/BRCA2/SLIT3/ADAMTS1/WNT5A/PDGFRA/KIT/TCF21/CYP1B1/SFRP2/BMPR1B	56	0.019337
GO:0071384	BP	GO:0071384	cellular response to corticosteroid stimulus	21/2896	64/18614	0.000459822	0.0134008	0.0111953	UBE2L3/HNRNPU/GSK3A/PCK2/ATP2B1/ZFP36/RPS6KB1/USP8/JAK2/ACE/GPER1/ZFP36L2/EDN1/FAM107A/FBXO32/HMGCS2/CFLAR/AKR1C3/STC1/CYP1B1/SCNN1B	21	0.00725138
GO:0002831	BP	GO:0002831	regulation of response to biotic stimulus	99/2896	463/18614	0.000474035	0.0137514	0.0114881	ELMOD2/DDX3X/ITCH/PRKDC/CFH/XRCC5/LSM14A/PJA2/SLC46A2/TOMM70/BIRC2/RELA/MYD88/PPM1B/CCDC92/NECTIN2/DHX9/HSP90AA1/MAPK3/CAV1/CYLD/GATA6/RNF26/MATR3/LY96/PTPN11/TBK1/PAK1/TYROBP/RIOK3/SPI1/FCN3/BIRC3/ZDHHC1/GPR108/NINJ1/HSPD1/NFE2L2/TICAM1/ARRB2/PARP1/PYCARD/SIGIRR/LYAR/LACC1/USP15/EPG5/TLR1/POLR3B/MAP2K6/TIGAR/PLA2G5/RPS6KA3/ERAP1/PUM2/ALPK1/SERPING1/MICA/CTSS/PARP9/TREM2/NFKBIA/IFI35/CCL5/OASL/CX…	99	0.0341851
GO:0002011	BP	GO:0002011	morphogenesis of an epithelial sheet	20/2896	60/18614	0.000494539	0.0142804	0.0119301	DLL4/PDCD10/WNT7A/ITGB1/DAG1/NOTCH1/ARHGAP12/ACVRL1/CLASP2/SRF/CD151/RHOC/ADAM17/HOXB2/WNT5A/HBEGF/ITGA5/FERMT1/BMP5/MMP12	20	0.00690608
GO:0051236	BP	GO:0051236	establishment of RNA localization	42/2896	163/18614	0.000502501	0.014414	0.0120417	NUP107/HNRNPA3/NPM1/XPO1/YTHDC1/LRPPRC/ATR/FYTTD1/RANBP2/TPR/PNPT1/IWS1/ZC3H11A/THOC1/NUP160/THOC6/PARP11/UPF2/CKAP5/NUP37/NCBP2/ATM/ALYREF/SSB/DHX9/NUP205/ZFP36/PHAX/KPNB1/HNRNPA2B1/UPF3B/UPF3A/NCBP3/NUP133/CETN3/FMR1/SMG1/THOC2/NXF3/TNKS/HNRNPA1/TST	42	0.0145028
GO:0000075	BP	GO:0000075	cell cycle checkpoint signaling	47/2896	188/18614	0.000503747	0.014414	0.0120417	CDK5RAP3/SYF2/PSMG2/PRKDC/MSH2/BUB3/ATR/RAD50/TPR/MAD2L1BP/XPC/IK/CCNB1/THOC1/GEN1/RAD17/CHEK1/MAD2L1/ATM/TP53BP1/ETAA1/CUL4A/KNTC1/CEP63/PTPN11/TAOK1/CDC5L/ZW10/MDM2/NBN/BRCA1/CDK5RAP2/TOPBP1/IER3/NUF2/APC/SPDL1/TTK/CENPF/CLSPN/PARP9/INTS7/CDC6/STK33/EIF2AK4/BRCA2/NEK11	47	0.0162293
GO:0070199	BP	GO:0070199	establishment of protein localization to chromosome	12/2896	28/18614	0.00051787	0.0147511	0.0123233	CTCFL/CCT6A/CCT2/TCP1/NIPBL/CCT8/CCT4/POT1/WBP2/CCT5/DKC1/BRCA2	12	0.00414365
GO:0002444	BP	GO:0002444	myeloid leukocyte mediated immunity	31/2896	110/18614	0.000522949	0.0148287	0.0123881	SNX4/STXBP3/DDX1/RABGEF1/FER/PLA2G1B/DHX36/MYD88/VAMP2/TYROBP/SPI1/ACE/UNC13D/STXBP1/IL13RA2/TICAM1/DDX21/GATA2/FOXF1/ADAM17/RAC2/KIT/PIK3CG/DNASE1L3/STAP1/TREM1/HMOX1/ANXA3/CX3CR1/SCNN1B/IL6	31	0.0107044
GO:0045005	BP	GO:0045005	DNA-templated DNA replication maintenance of fidelity	19/2896	56/18614	0.000527783	0.0148986	0.0124466	ATRX/ATR/RAD50/FANCM/THOC1/GEN1/NUCKS1/ALYREF/ETAA1/WRN/MMS22L/NBN/PCNA/BRCA1/BOD1L1/PARP1/MCM8/FAM111A/BRCA2	19	0.00656077
GO:0007004	BP	GO:0007004	telomere maintenance via telomerase	22/2896	69/18614	0.000533187	0.014984	0.0125179	NOP10/HNRNPU/XRCC5/ATR/RAD50/TNKS2/CCT6A/CCT2/ATM/HSP90AA1/MAPK3/TCP1/CCT8/CCT4/XRN1/POT1/RFC1/TNKS/CCT5/DKC1/HNRNPA1/MAP3K4	22	0.00759669
GO:0042274	BP	GO:0042274	ribosomal small subunit biogenesis	24/2896	78/18614	0.000547083	0.0153062	0.012787	MPHOSPH10/MRPS11/NPM1/PRKDC/XRCC5/BMS1/UTP6/LTV1/ERAL1/UTP3/RIOK3/RIOK2/RIOK1/RPS14/TSR1/WDR3/UTP20/HEATR1/RPS5/WDR43/RPS19/RPL38/RPS28/RPS15	24	0.00828729
GO:0009411	BP	GO:0009411	response to UV	40/2896	154/18614	0.000567979	0.0156579	0.0130809	USP47/NPM1/AKT1/USP1/UBE2A/MSH2/ATR/XPA/XPC/ST20/RELA/DHX36/ZBTB1/CHEK1/PRKAA1/CUL4A/CUL4B/SIRT1/WRN/BCL3/PCNA/CASP3/PPID/HYAL1/PARP1/MSH6/POLK/MMP1/SCARA3/EIF2S1/HYAL2/MAP3K4/TMEM161A/EIF2AK4/BRCA2/MFAP4/GPX1/TP53INP1/RBX1/SERPINB13	40	0.0138122
GO:0006099	BP	GO:0006099	tricarboxylic acid cycle	13/2896	32/18614	0.000569604	0.0156579	0.0130809	SUCLA2/IDH3G/NNT/SDHB/IREB2/MDH1/SUCLG2/FH/IDH1/SDHC/MRPS36/SDHD/MDH1B	13	0.00448895
GO:0061384	BP	GO:0061384	heart trabecula morphogenesis	13/2896	32/18614	0.000569604	0.0156579	0.0130809	DLL4/FKBP1A/RBPJ/NOTCH1/ENG/TGFBR1/SRF/BMPR1A/RBP4/S1PR1/HEY1/ADAMTS1/BMP5	13	0.00448895
GO:0071539	BP	GO:0071539	protein localization to centrosome	13/2896	32/18614	0.000569604	0.0156579	0.0130809	GOLGB1/PCM1/MAPRE1/CCDC14/HOOK3/CEP350/APC/KIAA0753/CEP192/PIBF1/CEP83/UBXN2B/BBS4	13	0.00448895
GO:0030198	BP	GO:0030198	extracellular matrix organization	71/2896	314/18614	0.00058423	0.0159901	0.0133584	COL1A2/COL3A1/MPV17/CRTAP/CST3/COL1A1/ITGB1/DAG1/NOTCH1/RAMP2/ENG/SULF1/CAV1/TGFBR1/POSTN/HMCN1/HPN/MYO1E/COL14A1/EFEMP2/BCL3/COL5A2/ADAMTS6/TIE1/LAMA2/P4HA1/RIC1/CLASP2/RGCC/FAP/FURIN/ADAM10/ADAM15/MMP1/SPOCK2/FGFR4/MMP16/CTSS/FOXF1/ADAMTS8/FKBP10/FMOD/CFLAR/CCDC80/MATN2/MFAP4/ADAMTS1/SPINT1/MATN3/PDGFRA/COL17A1/ABI3BP/MYH11/FERMT1/RXFP1/MMP13/MMP7/ELF3/CYP1B1/KLK7/NPNT/SERPINB5/CPB2/SMOC2/GREM1…	71	0.0245166
GO:0050866	BP	GO:0050866	negative regulation of cell activation	54/2896	225/18614	0.000590351	0.0160877	0.0134399	ITCH/PRKAR1A/ID2/RABGEF1/SH2B3/LRRC32/FER/THOC1/GCLC/ATM/CYGB/PARP3/XCL1/PDGFA/LST1/CEBPB/TYROBP/SPI1/CASP3/ZC3H8/CD33/SOCS5/GPER1/DLG1/IL13RA2/MERTK/SOCS6/PLA2G5/PDGFB/PIBF1/MICA/RUNX3/FOXF1/TREM2/CST7/CX3CL1/THBD/PTPRC/SPN/PDGFRA/BANK1/HMGB3/PDE5A/SERPINE2/FGL2/LDLR/CR1/PELI1/SAMSN1/HMOX1/PLA2G2A/VTCN1/IDO1/HLA-DRB1	54	0.0186464
GO:0001570	BP	GO:0001570	vasculogenesis	25/2896	83/18614	0.000603963	0.0163877	0.0136906	RRAS/AGGF1/WNT7A/NOTCH1/RAMP2/ITGAV/ENG/CAV1/ZMIZ1/RASA1/MYO1E/TIE1/VEGFA/CITED2/RAPGEF2/FOXF1/CD34/EMP2/TMEM100/ITGB8/FBXW7/HEY1/JUNB/TBX5/HAS2	25	0.0086326
GO:0002064	BP	GO:0002064	epithelial cell development	51/2896	210/18614	0.000618303	0.0166839	0.013938	AKT1/ATRX/GSK3A/ROCK1/FER/AKR1B1/SIPA1L3/WNT7A/ROCK2/FAT1/NOTCH1/MYD88/RARA/ARID4A/MYADM/FNDC3A/MYO1E/ARID4B/VEGFA/FRMD6/RDX/NOTCH4/HSD17B4/CDH5/GATA2/TIGAR/PDGFB/RAPGEF2/IFT74/RILPL2/CDH2/ROBO4/GPR4/EPAS1/IQGAP1/PODXL/MET/WNT5A/HIF1A/STC1/CLDN5/ICAM1/GPX1/RFX3/POF1B/BMP5/TP63/ARHGEF26/CLDN1/VSIG1/IL1B	51	0.0176105
GO:0048872	BP	GO:0048872	homeostasis of number of cells	69/2896	304/18614	0.000620178	0.0166839	0.013938	CDK5RAP3/AKT1/PRKDC/TMEM14C/UBA5/PPP3CB/VPS54/SART3/UFL1/ACVR2A/SOD1/SLC46A2/ID2/SH2B3/LDB1/KRAS/NCAPG2/WDR48/NOTCH1/SKIL/ARID4A/IREB2/ZFP36/HSPA9/PTPN11/JAK2/THRA/SPI1/SLC25A38/MTHFD1/PIK3CB/CASP3/ZC3H8/VEGFA/L3MBTL3/FH/SRF/CITED2/RPS14/MERTK/TCIRG1/HCLS1/CRISPLD1/LYAR/GATA2/KITLG/DOCK11/FSTL1/CDH2/EPAS1/CORO1A/DOCK10/CFLAR/ADAM17/HIF1A/RPS19/LGR4/GCNT4/KIT/MIF/STAT1/EMCN/HMOX1/TNFRSF17/CX3CR1/S…	69	0.023826
GO:0043542	BP	GO:0043542	endothelial cell migration	65/2896	283/18614	0.000630568	0.0168912	0.0141112	DLL4/RRAS/AKT1/MIA3/PDCD10/WNT7A/ITGB1/ROCK2/PIK3CA/NOTCH1/PRKD2/TGFBR1/SIRT1/ACVRL1/CDH13/HSPB1/PIK3CB/VEGFA/SEMA5A/RGCC/SRF/NFE2L2/FAP/BCAR1/CDH5/GATA2/KRIT1/PDGFB/EDN1/PLXND1/FSTL1/GADD45A/ID1/ADGRA2/EMP2/FLT4/SVBP/MIRLET7F1/FBXW7/ADAM17/MET/NRP2/FGF18/WNT5A/S100A12/HIF1A/STC1/SEMA4A/ATOH8/S100A9/GPX1/CYP1B1/CXCL13/PIK3CG/APOH/AGTR2/HMOX1/ANXA3/SMOC2/MIR29A/DNAJA4/GREM1/S100A2/DPP4/PRSS3P2	65	0.0224448
GO:0043062	BP	GO:0043062	extracellular structure organization	71/2896	315/18614	0.000641634	0.0171148	0.014298	COL1A2/COL3A1/MPV17/CRTAP/CST3/COL1A1/ITGB1/DAG1/NOTCH1/RAMP2/ENG/SULF1/CAV1/TGFBR1/POSTN/HMCN1/HPN/MYO1E/COL14A1/EFEMP2/BCL3/COL5A2/ADAMTS6/TIE1/LAMA2/P4HA1/RIC1/CLASP2/RGCC/FAP/FURIN/ADAM10/ADAM15/MMP1/SPOCK2/FGFR4/MMP16/CTSS/FOXF1/ADAMTS8/FKBP10/FMOD/CFLAR/CCDC80/MATN2/MFAP4/ADAMTS1/SPINT1/MATN3/PDGFRA/COL17A1/ABI3BP/MYH11/FERMT1/RXFP1/MMP13/MMP7/ELF3/CYP1B1/KLK7/NPNT/SERPINB5/CPB2/SMOC2/GREM1…	71	0.0245166
GO:0001824	BP	GO:0001824	blastocyst development	32/2896	116/18614	0.000644748	0.0171253	0.0143067	CTR9/TBL1XR1/NCAPG2/SKIL/PHF6/CHEK1/PEMT/CMTM3/TGFBR1/KDM4C/MATR3/GABPA/TEAD4/NBN/ST8SIA6/NASP/SRF/CITED2/CUL3/FURIN/RAD51B/COPS2/IGF1/NDUFA2/HNF1B/NECAB1/BRCA2/JUNB/MFNG/DAD1/RRM2/ELF3	32	0.0110497
GO:0042773	BP	GO:0042773	ATP synthesis coupled electron transport	29/2896	102/18614	0.000666154	0.0174727	0.014597	DLD/NDUFA5/COX5B/DGUOK/CCNB1/SDHB/DNAJC15/NDUFS1/NDUFB10/COX8A/COX6A1/NDUFA12/NDUFS7/NDUFS5/NDUFC2-KCTD14/NDUFA6/COX4I1/COX7A1/NDUFS4/SDHC/COX6B1/NDUFB9/NDUFA2/UQCR10/NDUFA3/COX4I2/COX7A2/SDHD/NDUFB4	29	0.0100138
GO:0042775	BP	GO:0042775	mitochondrial ATP synthesis coupled electron transport	29/2896	102/18614	0.000666154	0.0174727	0.014597	DLD/NDUFA5/COX5B/DGUOK/CCNB1/SDHB/DNAJC15/NDUFS1/NDUFB10/COX8A/COX6A1/NDUFA12/NDUFS7/NDUFS5/NDUFC2-KCTD14/NDUFA6/COX4I1/COX7A1/NDUFS4/SDHC/COX6B1/NDUFB9/NDUFA2/UQCR10/NDUFA3/COX4I2/COX7A2/SDHD/NDUFB4	29	0.0100138
GO:1990830	BP	GO:1990830	cellular response to leukemia inhibitory factor	29/2896	102/18614	0.000666154	0.0174727	0.014597	RNMT/HELLS/NFYB/CACYBP/HNRNPU/SMARCA5/XRCC5/NCL/RIF1/EIF4A2/PDCD10/WDR35/MTF2/BCLAF1/MYNN/B3GNT2/SIRT1/KDM5B/RNF138/MIR224/SPOCK2/ARID5B/TFRC/KDM3A/SPRY4/NRP2/GCLM/SOCS3/EFHC2	29	0.0100138
GO:0010563	BP	GO:0010563	negative regulation of phosphorus metabolic process	94/2896	440/18614	0.000668995	0.0174744	0.0145984	PDCD4/GGNBP2/DNAJC10/NPM1/CDK5RAP3/AKT1/PRKDC/FKBP1A/HNRNPU/TAF7/DNAJC3/PRKAR1A/GIT1/GSK3A/ROCK1/DUSP7/RABGEF1/SH2B3/TARDBP/ROCK2/NCAPG2/SHB/IBTK/GNAI2/TSPO/ENG/PRDX3/PPP1R1B/CAV1/SIRT1/MYADM/GSKIP/PDGFA/MLLT1/PPP1R11/NUPR1/SLC8A1/PWP1/CAMK2N1/HSPB1/PIK3CB/CASP3/PKIG/CDK5RAP2/DMD/SPRED2/IER3/INPP5K/SOCS5/ARRB2/NCK1/PARP1/PYCARD/APC/HIPK3/PPP1R15A/TIGAR/PDGFB/PRKCZ/PIBF1/FKBP8/SOCS4/GADD45A/HGF/CD…	94	0.0324586
GO:0009615	BP	GO:0009615	response to virus	88/2896	408/18614	0.000714667	0.0185902	0.0155306	ELMOD2/CREBZF/DDX3X/ITCH/DNAJC3/DDX1/HNRNPUL1/LSM14A/IVNS1ABP/DHX15/EXOC1/TOMM70/RELA/DHX36/MYD88/PPM1B/CCDC92/EXOSC4/ZMYND11/DHX9/HSP90AA1/IFNAR1/XCL1/DCLK1/RNF26/CHUK/JAK2/NCBP3/TBK1/HSPB1/BCL3/RIOK3/FCN3/AUP1/UNC13D/ZDHHC1/SENP7/HYAL1/IFI27/EIF2AK2/FMR1/RNASEL/TICAM1/PYCARD/TRIM22/BNIP3/DDX21/IFI6/POLR3B/DDX60L/XPR1/IFITM1/CCT5/MICA/G3BP1/PARP9/HYAL2/IRF9/CCL5/ADARB1/LYST/OASL/ZNF175/TRAF3IP1/…	88	0.0303867
GO:0032210	BP	GO:0032210	regulation of telomere maintenance via telomerase	18/2896	53/18614	0.000723493	0.0186655	0.0155935	HNRNPU/XRCC5/ATR/TNKS2/CCT6A/CCT2/ATM/MAPK3/TCP1/CCT8/CCT4/XRN1/POT1/TNKS/CCT5/DKC1/HNRNPA1/MAP3K4	18	0.00621547
GO:0035065	BP	GO:0035065	regulation of histone acetylation	18/2896	53/18614	0.000723493	0.0186655	0.0155935	ARRB1/NFYB/TAF7/SMARCA5/DEK/IWS1/BAZ1B/CHEK1/SIRT1/SPI1/NAP1L2/BRCA1/DDX21/WBP2/GATA2/SF3B1/ARID5A/NOS1	18	0.00621547
GO:0071478	BP	GO:0071478	cellular response to radiation	47/2896	191/18614	0.000730221	0.0187622	0.0156743	USP47/NPM1/XRCC5/ATR/AKT2/XPA/XPC/ST20/NUCKS1/DHX36/ZBTB1/FIGNL1/CHEK1/ATM/TP53BP1/CUL4A/CUL4B/SIRT1/ECT2/NIPBL/WRN/NET1/MDM2/PCNA/BRCA1/PPID/HYAL1/RAD51AP1/PARP1/POLK/HSPA5/MMP1/TMEM109/GADD45A/EIF2S1/HYAL2/INTS7/TMEM161A/RGS9/EIF2AK4/BRCA2/MFAP4/CRYAB/TP53INP1/RBX1/RP1/SFRP2	47	0.0162293
GO:0098727	BP	GO:0098727	maintenance of cell number	45/2896	181/18614	0.000742363	0.0189927	0.0158668	LEO1/CTR9/ZNF322/ZC3H13/BRMS1L/SMC3/SKI/RIF1/PCM1/LDB1/MTF2/MED6/RBPJ/WNT7A/NOTCH1/HDAC2/ARID4A/CUL4A/KDM4C/MED17/HOOK3/NIPBL/SMARCE1/TEAD4/ARID4B/SPI1/ZNF706/BCL7B/SMC1A/GNL3/GATA2/SMC5/ZFP36L2/BMPR1A/ASPM/METTL14/IGF1/CDH2/WDR43/HNF1B/KDM3A/LDB2/LBH/KIT/TP63	45	0.0155387
GO:0034599	BP	GO:0034599	cellular response to oxidative stress	66/2896	290/18614	0.000745225	0.0189927	0.0158668	AKT1/GPX8/MPV17/PNPT1/SOD1/PDCD10/FER/SIGMAR1/SETX/MAP1LC3A/RELA/HDAC2/PRDX3/FUT8/PRKAA1/STK25/MAPK3/SIRT1/ROMO1/GSKIP/PYROXD1/ECT2/MELK/NET1/CHUK/JAK2/HTRA2/HSPB1/MAP3K5/MGAT3/OXR1/PCNA/STK26/NFE2L2/ATP2A2/PARP1/VRK2/PNPLA8/BNIP3/SOD3/EDN1/HGF/EIF2S1/EPAS1/PDK2/TREM2/TMEM161A/ETV5/MGST1/FBXW7/PLA2R1/MET/AKR1C3/PDGFRA/HIF1A/ALDH3B1/KDM6B/TLR6/GPX1/TP53INP1/ALOX5/PDGFD/PDK1/CYP1B1/HMOX1/IL6	66	0.0227901
GO:0043406	BP	GO:0043406	positive regulation of MAP kinase activity	32/2896	117/18614	0.000757218	0.0191889	0.0160307	ADAM9/PDCD10/PLA2G1B/MAP3K11/PDGFC/PDGFA/PAK1/MAP3K5/VEGFA/MAP4K2/HTR2A/MAP2K6/EPHA4/PDGFB/EDN1/KITLG/FZD8/MAP3K4/AGER/FGF18/PTPRC/WNT5A/S100A12/TLR6/KIT/PDE5A/CD24/MIF/PDGFD/PIK3CG/NEK10/IL1B	32	0.0110497
GO:0000413	BP	GO:0000413	protein peptidyl-prolyl isomerization	12/2896	29/18614	0.000759254	0.0191889	0.0160307	CWC27/FKBP1A/RANBP2/PPIL4/PPIG/PIN1/PPID/PPWD1/PPIB/PPIC/FKBP2/NKTR	12	0.00414365
GO:0048285	BP	GO:0048285	organelle fission	104/2896	497/18614	0.000766619	0.0191889	0.0160307	TOP2B/ATRX/OPA1/TUBG2/PSMG2/STAG1/RAD21/HNRNPU/SMARCA5/BUB3/SMC2/SMC3/VPS4B/RAD50/TUBG1/LSM14A/CHMP2B/TPR/MAD2L1BP/USP16/WAPL/DNM1L/MAPRE1/PEX11B/IK/CCNB1/FANCM/NCAPG2/GEN1/ESCO1/NAA50/ACTR2/BAZ1B/FIGNL1/ACTR3/CHEK1/MAD2L1/ATM/TOP2A/CEP97/PHIP/KPNB1/KNTC1/NIPBL/POLDIP2/RMI1/ZW10/NSMCE2/PIN1/KIF2A/KIF11/MTBP/SMC4/CDK5RAP2/CLASP2/CENPC/KLHDC3/STAG2/RAD51AP1/RGCC/KLHDC8B/PDS5B/ANLN/SMC1A/KIF23/PRC1/…	104	0.0359116
GO:0045229	BP	GO:0045229	external encapsulating structure organization	71/2896	317/18614	0.000771837	0.0191889	0.0160307	COL1A2/COL3A1/MPV17/CRTAP/CST3/COL1A1/ITGB1/DAG1/NOTCH1/RAMP2/ENG/SULF1/CAV1/TGFBR1/POSTN/HMCN1/HPN/MYO1E/COL14A1/EFEMP2/BCL3/COL5A2/ADAMTS6/TIE1/LAMA2/P4HA1/RIC1/CLASP2/RGCC/FAP/FURIN/ADAM10/ADAM15/MMP1/SPOCK2/FGFR4/MMP16/CTSS/FOXF1/ADAMTS8/FKBP10/FMOD/CFLAR/CCDC80/MATN2/MFAP4/ADAMTS1/SPINT1/MATN3/PDGFRA/COL17A1/ABI3BP/MYH11/FERMT1/RXFP1/MMP13/MMP7/ELF3/CYP1B1/KLK7/NPNT/SERPINB5/CPB2/SMOC2/GREM1…	71	0.0245166
GO:0071216	BP	GO:0071216	cellular response to biotic stimulus	61/2896	264/18614	0.000775374	0.0191889	0.0160307	PDCD4/AKT1/CTR9/WFS1/GIT1/CCDC47/ADAM9/APAF1/NOTCH1/RELA/TSPO/MYD88/RARA/ZFP36/MAPK3/LY96/CEBPB/JAK2/SPI1/CMPK2/SMC1A/TICAM1/MIR224/PYCARD/SIGIRR/TLR1/MALT1/TIGAR/HSPA5/EIF2AK3/CD68/CDK4/TREM2/NFKBIA/CCL5/ARID5A/HMGCS2/CX3CL1/GSTP1/TRIB1/TLR2/CSF3/SCIMP/WNT5A/MRC1/LILRA2/TLR6/CCL2/MIF/CXCL10/CXCL13/NLRP3/CXCL2/STAP1/CX3CR1/CXCL9/LTF/TNIP3/IL6/IL1B/ANKRD1	61	0.0210635
GO:0010820	BP	GO:0010820	positive regulation of T cell chemotaxis	8/2896	15/18614	0.000780357	0.0191889	0.0160307	XCL1/CCL21/ADAM10/CCL5/ADAM17/WNT5A/CXCL13/XCL2	8	0.00276243
GO:0043558	BP	GO:0043558	regulation of translational initiation in response to stress	8/2896	15/18614	0.000780357	0.0191889	0.0160307	NPM1/DNAJC3/EIF2AK2/NCK1/PPP1R15A/EIF2AK3/EIF2S1/EIF2AK4	8	0.00276243
GO:0098883	BP	GO:0098883	synapse pruning	8/2896	15/18614	0.000780357	0.0191889	0.0160307	ITGB1/C1QC/C1QB/EPHA4/TREM2/CX3CL1/C1QA/CX3CR1	8	0.00276243
GO:1904874	BP	GO:1904874	positive regulation of telomerase RNA localization to Cajal body	8/2896	15/18614	0.000780357	0.0191889	0.0160307	NOP10/CCT6A/CCT2/TCP1/CCT8/CCT4/CCT5/DKC1	8	0.00276243
GO:1990823	BP	GO:1990823	response to leukemia inhibitory factor	29/2896	103/18614	0.000791542	0.0193882	0.0161972	RNMT/HELLS/NFYB/CACYBP/HNRNPU/SMARCA5/XRCC5/NCL/RIF1/EIF4A2/PDCD10/WDR35/MTF2/BCLAF1/MYNN/B3GNT2/SIRT1/KDM5B/RNF138/MIR224/SPOCK2/ARID5B/TFRC/KDM3A/SPRY4/NRP2/GCLM/SOCS3/EFHC2	29	0.0100138
GO:0071404	BP	GO:0071404	cellular response to low-density lipoprotein particle stimulus	13/2896	33/18614	0.000807117	0.0195329	0.0163181	AKT1/MIA3/ITGB1/MYD88/CD81/CDH13/SOCS5/TICAM1/CD68/TREM2/FCER1G/TLR6/LDLR	13	0.00448895
GO:1990776	BP	GO:1990776	response to angiotensin	13/2896	33/18614	0.000807117	0.0195329	0.0163181	COL3A1/ROCK1/ROCK2/RELA/RAP1GDS1/CAV1/NFE2L2/AGTRAP/KL/CDC6/CYBB/CA2/AGTR2	13	0.00448895
GO:0071214	BP	GO:0071214	cellular response to abiotic stimulus	75/2896	339/18614	0.000809861	0.0195329	0.0163181	USP47/NPM1/DDX3X/GNA11/XRCC5/ATR/AKT2/XPA/XPC/AKR1B1/COL1A1/ST20/DAG1/PIK3CA/NUCKS1/TSPO/GCLC/DHX36/MYD88/ZBTB1/FIGNL1/CHEK1/ATM/TP53BP1/ENG/CUL4A/MAPK3/CUL4B/SIRT1/CASP8AP2/ECT2/NIPBL/WRN/NET1/MDM2/MCOLN1/PIEZO1/SLC9A1/PCNA/CASP3/BRCA1/PPID/HYAL1/RAD51AP1/LTBR/PARP1/POLK/PYCARD/BNIP3/USP15/HSPA5/MAP3K2/MMP1/TMEM109/GADD45A/EIF2S1/HYAL2/INTS7/TMEM161A/RGS9/SLC38A2/EIF2AK4/BRCA2/MFAP4/CRYAB/TP53IN…	75	0.0258978
GO:0104004	BP	GO:0104004	cellular response to environmental stimulus	75/2896	339/18614	0.000809861	0.0195329	0.0163181	USP47/NPM1/DDX3X/GNA11/XRCC5/ATR/AKT2/XPA/XPC/AKR1B1/COL1A1/ST20/DAG1/PIK3CA/NUCKS1/TSPO/GCLC/DHX36/MYD88/ZBTB1/FIGNL1/CHEK1/ATM/TP53BP1/ENG/CUL4A/MAPK3/CUL4B/SIRT1/CASP8AP2/ECT2/NIPBL/WRN/NET1/MDM2/MCOLN1/PIEZO1/SLC9A1/PCNA/CASP3/BRCA1/PPID/HYAL1/RAD51AP1/LTBR/PARP1/POLK/PYCARD/BNIP3/USP15/HSPA5/MAP3K2/MMP1/TMEM109/GADD45A/EIF2S1/HYAL2/INTS7/TMEM161A/RGS9/SLC38A2/EIF2AK4/BRCA2/MFAP4/CRYAB/TP53IN…	75	0.0258978
GO:0140467	BP	GO:0140467	integrated stress response signaling	15/2896	41/18614	0.000820231	0.0196637	0.0164274	CEBPD/CREBZF/CREB3/CEBPB/NFE2L2/NCK1/BOK/PPP1R15A/HSPA5/OMA1/EIF2AK3/EIF2S1/EIF2AK4/JUNB/AGR2	15	0.00517956
GO:0071402	BP	GO:0071402	cellular response to lipoprotein particle stimulus	14/2896	37/18614	0.000825169	0.0196637	0.0164274	AKT1/MIA3/ITGB1/MYD88/CD81/CDH13/SOCS5/TICAM1/CD68/TREM2/FCER1G/ADAM17/TLR6/LDLR	14	0.00483425
GO:0003158	BP	GO:0003158	endothelium development	36/2896	137/18614	0.000829643	0.0196637	0.0164274	DLL4/PDCD10/ROCK1/RBPJ/ROCK2/NOTCH1/MYD88/PRKD2/MYADM/ACVRL1/TIE1/VEGFA/RDX/NOTCH4/CDH5/KRIT1/RAPGEF2/FSTL1/ROBO4/CD34/S1PR1/ID1/TMEM100/MET/HEY1/EDF1/STC1/KDM6B/CLDN5/ICAM1/ATOH8/GPX1/CXCL10/ARHGEF26/CLDN1/IL1B	36	0.0124309
GO:0034086	BP	GO:0034086	maintenance of sister chromatid cohesion	7/2896	12/18614	0.000840277	0.0196637	0.0164274	ATRX/NIPBL/NSMCE2/SLF2/SMC5/SLF1/TNKS	7	0.00241713
GO:0034088	BP	GO:0034088	maintenance of mitotic sister chromatid cohesion	7/2896	12/18614	0.000840277	0.0196637	0.0164274	ATRX/NIPBL/NSMCE2/SLF2/SMC5/SLF1/TNKS	7	0.00241713
GO:0070202	BP	GO:0070202	regulation of establishment of protein localization to chromosome	7/2896	12/18614	0.000840277	0.0196637	0.0164274	CCT6A/CCT2/TCP1/CCT8/CCT4/CCT5/DKC1	7	0.00241713
GO:0140052	BP	GO:0140052	cellular response to oxidised low-density lipoprotein particle stimulus	7/2896	12/18614	0.000840277	0.0196637	0.0164274	AKT1/MIA3/MYD88/TICAM1/CD68/TREM2/TLR6	7	0.00241713
GO:1901503	BP	GO:1901503	ether biosynthetic process	7/2896	12/18614	0.000840277	0.0196637	0.0164274	AGPS/GNPAT/FAR1/CHPT1/DHRS7B/PLA2G4A/ALOX5	7	0.00241713
GO:0019827	BP	GO:0019827	stem cell population maintenance	44/2896	177/18614	0.000846584	0.0197379	0.0164894	LEO1/CTR9/ZNF322/ZC3H13/BRMS1L/SMC3/SKI/RIF1/PCM1/LDB1/MTF2/MED6/RBPJ/WNT7A/NOTCH1/HDAC2/ARID4A/CUL4A/KDM4C/MED17/HOOK3/NIPBL/SMARCE1/TEAD4/ARID4B/SPI1/ZNF706/BCL7B/SMC1A/GNL3/GATA2/SMC5/ZFP36L2/BMPR1A/ASPM/METTL14/CDH2/WDR43/HNF1B/KDM3A/LDB2/LBH/KIT/TP63	44	0.0151934
GO:0043555	BP	GO:0043555	regulation of translation in response to stress	10/2896	22/18614	0.000869024	0.0201864	0.016864	NPM1/DDX3X/DNAJC3/EIF2AK2/NCK1/PPP1R15A/RPS6KA3/EIF2AK3/EIF2S1/EIF2AK4	10	0.00345304
GO:0071375	BP	GO:0071375	cellular response to peptide hormone stimulus	69/2896	308/18614	0.00090143	0.0208621	0.0174286	SESN3/CCND3/INSIG2/AKT1/PRKDC/SRSF5/AKT2/NCL/GSK3A/ROCK1/FER/PLA2G1B/ROCK2/PIK3CA/GNAI2/RELA/NUCKS1/GCLC/SYAP1/VAMP2/OSBPL8/PCK2/ATP2B1/RAP1GDS1/PRKAA1/MAPK3/CAV1/PHIP/SIRT1/USO1/RPS6KB1/PTPN11/JAK2/STXBP4/SLC9A1/FBN1/ADIPOR1/MYO1C/INPP5K/GPER1/NFE2L2/NCK1/PARP1/BCAR1/APC/BAIAP2/EDN1/PRKCZ/PDE3B/C2CD5/AGTRAP/MYO5A/UCP2/CDK4/PDK2/HMGCS2/TNS2/ZNF106/CFLAR/CDC6/MAP1B/CA2/STAT1/CYP1B1/SOCS3/AGTR2/SCN…	69	0.023826
GO:0001649	BP	GO:0001649	osteoblast differentiation	58/2896	250/18614	0.000927096	0.0212214	0.0177288	CEBPD/IFT80/TMEM53/AKT1/ATRAID/HNRNPU/GTPBP4/SKI/RRBP1/CCDC47/UFL1/ACVR2A/CLTC/COL1A1/NOTCH1/FIGNL1/DDX5/ALYREF/DHX9/JUND/CEBPB/TPM4/GABBR1/SUCO/FBL/SYNCRIP/DNAJC13/GDF10/VCAN/TCIRG1/FAM20C/HSD17B4/DDX21/MAP2K6/BMPR1A/IFITM1/CLIC1/HGF/IGF1/SPP1/SMAD6/FFAR4/IGFBP5/HOXA2/JUNB/LGR4/CLEC5A/ALPL/RPS15/CYP24A1/TNC/NPNT/TP63/GREM1/LTF/SFRP2/IL6/BMPR1B	58	0.0200276
GO:0009409	BP	GO:0009409	response to cold	18/2896	54/18614	0.000929395	0.0212214	0.0177288	GMPR/DNAJC3/ACADM/ATP2B1/HSP90AA1/PRKAA1/THRA/SLC9A1/HSPD1/METRNL/ADRB1/EIF2AK3/UCP2/NFKBIA/EIF2AK4/CXCL10/SCN9A/PLAC8	18	0.00621547
GO:0051452	BP	GO:0051452	intracellular pH reduction	18/2896	54/18614	0.000929395	0.0212214	0.0177288	CLCN3/UBE3A/ATP6V1D/ATP6V1F/ATP6V1H/SLC4A7/ATP6V0E1/ATP6AP1/ATP6V1A/RAB20/CLN6/TCIRG1/DMXL1/SNAPIN/DMXL2/ATP6V0D1/CA2/AVPR1A	18	0.00621547
GO:0051607	BP	GO:0051607	defense response to virus	68/2896	303/18614	0.00093044	0.0212214	0.0177288	ELMOD2/ITCH/DNAJC3/DDX1/LSM14A/DHX15/EXOC1/TOMM70/RELA/DHX36/MYD88/PPM1B/CCDC92/EXOSC4/ZMYND11/DHX9/HSP90AA1/RNF26/NCBP3/TBK1/RIOK3/FCN3/UNC13D/ZDHHC1/SENP7/IFI27/EIF2AK2/RNASEL/TICAM1/PYCARD/TRIM22/BNIP3/DDX21/IFI6/POLR3B/DDX60L/IFITM1/MICA/G3BP1/PARP9/HYAL2/IRF9/ADARB1/LYST/OASL/ZNF175/TRAF3IP1/TLR2/EIF2AK4/APOBEC3G/PTPRC/TRIM38/IFIH1/ABCC9/AIM2/DDX60/BST2/FGL2/IFITM3/CXCL10/GBP3/STAT1/SLFN13/C…	68	0.0234807
GO:0045936	BP	GO:0045936	negative regulation of phosphate metabolic process	93/2896	439/18614	0.000944486	0.021464	0.0179314	PDCD4/GGNBP2/DNAJC10/NPM1/CDK5RAP3/AKT1/PRKDC/FKBP1A/HNRNPU/TAF7/DNAJC3/PRKAR1A/GIT1/ROCK1/DUSP7/RABGEF1/SH2B3/TARDBP/ROCK2/NCAPG2/SHB/IBTK/GNAI2/TSPO/ENG/PRDX3/PPP1R1B/CAV1/SIRT1/MYADM/GSKIP/PDGFA/MLLT1/PPP1R11/NUPR1/SLC8A1/PWP1/CAMK2N1/HSPB1/PIK3CB/CASP3/PKIG/CDK5RAP2/DMD/SPRED2/IER3/INPP5K/SOCS5/ARRB2/NCK1/PARP1/PYCARD/APC/HIPK3/PPP1R15A/TIGAR/PDGFB/PRKCZ/PIBF1/FKBP8/SOCS4/GADD45A/HGF/CD109/HY…	93	0.0321133
GO:2001242	BP	GO:2001242	regulation of intrinsic apoptotic signaling pathway	43/2896	173/18614	0.000965586	0.0218646	0.0182661	USP47/HELLS/AKT1/DDX3X/OPA1/WFS1/SOD1/IVNS1ABP/RRM2B/DNM1L/SKIL/BCLAF1/FIGNL1/GRINA/CAV1/CYLD/SIRT1/CREB3/NUPR1/HTRA2/MDM2/HSPB1/PLAGL2/PIK3CB/DAPK2/NFE2L2/NCK1/PARP1/PYCARD/BOK/USP15/EIF2AK3/TREM2/ATAD5/TMEM161A/FBXW7/HIF1A/MIF/S100A9/GPX1/RTKN2/S100A8/SFRP2	43	0.0148481
GO:0046661	BP	GO:0046661	male sex differentiation	42/2896	168/18614	0.000971191	0.0219117	0.0183054	TMF1/ATRX/MEA1/MSH2/ACVR2A/FER/WDR48/RARA/ARID4A/TGFBR1/GATA6/PDGFA/FNDC3A/NUPR1/ATN1/ARID4B/CSDE1/NASP/ACE/SAFB2/CITED2/SCAPER/BOK/HSD17B4/BMPR1A/ADAM15/ASPM/KITLG/ARID5B/NCOA4/KIF18A/AKR1C3/DHCR24/WNT5A/PDGFRA/SYCP2/LGR4/KIT/TCF21/CYP1B1/BMP5/SFRP2	42	0.0145028
GO:0120034	BP	GO:0120034	positive regulation of plasma membrane bounded cell projection assembly	30/2896	109/18614	0.000974629	0.0219117	0.0183054	BRK1/CCDC88A/DZIP1/PIK3CA/ACTR2/PFN1/ACTR3/HSP90AA1/NCKAP1/TGFBR1/CEP135/MIEN1/CEP120/FAM98A/GPM6A/FMR1/SRF/ANLN/CENPJ/CCL21/IFT88/CCP110/APC/DOCK11/FNBP1L/RAC2/BBS4/KIT/MNS1/RP1	30	0.0103591
GO:0051784	BP	GO:0051784	negative regulation of nuclear division	20/2896	63/18614	0.000996911	0.0223329	0.0186573	PSMG2/RAD21/BUB3/TPR/MAD2L1BP/IK/CCNB1/GEN1/CHEK1/MAD2L1/ATM/KNTC1/ZW10/MTBP/CDK5RAP2/NUF2/APC/SPDL1/TTK/CENPF	20	0.00690608
GO:0140546	BP	GO:0140546	defense response to symbiont	68/2896	304/18614	0.00101984	0.0227655	0.0190187	ELMOD2/ITCH/DNAJC3/DDX1/LSM14A/DHX15/EXOC1/TOMM70/RELA/DHX36/MYD88/PPM1B/CCDC92/EXOSC4/ZMYND11/DHX9/HSP90AA1/RNF26/NCBP3/TBK1/RIOK3/FCN3/UNC13D/ZDHHC1/SENP7/IFI27/EIF2AK2/RNASEL/TICAM1/PYCARD/TRIM22/BNIP3/DDX21/IFI6/POLR3B/DDX60L/IFITM1/MICA/G3BP1/PARP9/HYAL2/IRF9/ADARB1/LYST/OASL/ZNF175/TRAF3IP1/TLR2/EIF2AK4/APOBEC3G/PTPRC/TRIM38/IFIH1/ABCC9/AIM2/DDX60/BST2/FGL2/IFITM3/CXCL10/GBP3/STAT1/SLFN13/C…	68	0.0234807
GO:1901991	BP	GO:1901991	negative regulation of mitotic cell cycle phase transition	47/2896	194/18614	0.00104283	0.0231964	0.0193787	USP47/CDK5RAP3/SYF2/PSMG2/RAD21/PRKDC/CRLF3/BUB3/RAD50/TPR/MAD2L1BP/IK/CCNB1/GEN1/RAD17/CHEK1/MAD2L1/ATM/KNTC1/TAOK1/ZW10/MDM2/NBN/TPRA1/BRD7/BRCA1/CDK5RAP2/TOPBP1/RGCC/IER3/RBL1/DLG1/NUF2/APC/SPDL1/ZFP36L2/TTK/CENPF/RBL2/WEE1/CLSPN/CDK2AP2/FAM107A/CDC6/CCL2/FHL1/MIR29A	47	0.0162293
GO:0002221	BP	GO:0002221	pattern recognition receptor signaling pathway	46/2896	189/18614	0.00105743	0.0234386	0.019581	DDX3X/ITCH/LSM14A/PJA2/SLC46A2/BIRC2/RELA/MYD88/CAV1/CYLD/LY96/RIOK3/FCN3/BIRC3/GPR108/NINJ1/HSPD1/TICAM1/ARRB2/PYCARD/LACC1/USP15/EPG5/TLR1/MAP2K6/RPS6KA3/PUM2/ALPK1/CTSS/TREM2/NFKBIA/IFI35/OASL/TLR2/SCIMP/LGR4/IFIH1/LILRA2/TLR6/AIM2/DDX60/PELI1/NLRP3/BPIFB1/LTF/TNIP3	46	0.015884
GO:1900182	BP	GO:1900182	positive regulation of protein localization to nucleus	25/2896	86/18614	0.00107134	0.0236109	0.0197249	CDK5RAP3/AKT1/NMD3/TPR/TARDBP/LARP7/CCT6A/CCT2/HSP90AA1/UBR5/TCP1/ECT2/CCT8/JAK2/CCT4/CD2AP/PARP1/HCLS1/EIF2AK3/CCT5/PARP9/HYAL2/DKC1/IPO5/TFRC	25	0.0086326
GO:0003007	BP	GO:0003007	heart morphogenesis	60/2896	262/18614	0.00107437	0.0236109	0.0197249	PDCD4/DLL4/MIB1/FKBP1A/SETDB2/SEMA3C/PTCD2/GSK3A/RBPJ/NOTCH1/ENG/TGFBR1/ZMIZ1/GATA6/NDRG4/ACVRL1/NIPBL/MDM2/VEGFA/SRF/CITED2/ARL13B/MKKS/APC/CLUAP1/BMPR1A/ADAM15/EDN1/RBP4/PLXND1/FOLR1/FOXF1/S1PR1/EMP2/SMAD6/TMEM100/TNNC1/BBS4/DSP/AHI1/NRP2/HEY1/SLIT3/PKP2/ADAMTS1/WNT5A/HIF1A/CLDN5/PIM1/IFT57/IFT172/RYR2/CCDC39/TBX5/DNAH11/BMP5/HAS2/SFRP2/DNAAF1/ANKRD1	60	0.0207182
GO:0019079	BP	GO:0019079	viral genome replication	34/2896	129/18614	0.00107646	0.0236109	0.0197249	HTATSF1/TOP2B/DDX3X/DEK/PABPC1/MPHOSPH8/NOTCH1/NUCKS1/TOP2A/CCNK/SRPK2/YTHDC2/PKN2/PPID/IFI27/EIF2AK2/FMR1/INPP5K/PPIB/RNASEL/FAM111A/IFITM1/PIK3C3/CCL5/ADARB1/OASL/EIF2AK4/APOBEC3G/TRIM38/IFIH1/CCL2/BST2/IFITM3/LTF	34	0.0117403
GO:0001659	BP	GO:0001659	temperature homeostasis	44/2896	179/18614	0.0010827	0.0236653	0.0197704	ACOT13/TFE3/RBPJ/NOTCH1/PEMT/DIO2/PDGFC/CAV1/CEBPB/JAK2/DOCK7/NRDC/THRA/PCTP/VEGFA/DHRS7B/FH/ADIPOR1/PRKAB1/HTR2A/APC/MAP2K6/ALMS1/OMA1/ADRB1/UCP2/EPAS1/ID1/KDM3A/PLCL1/ADAM17/FFAR4/G0S2/LGR4/KDM6B/LAMA4/GPX1/FABP4/ALDH1A1/ALPL/ACSL1/PLAC8/LCN2/IL1B	44	0.0151934
GO:1904037	BP	GO:1904037	positive regulation of epithelial cell apoptotic process	15/2896	42/18614	0.00109445	0.0238341	0.0199114	PDCD4/PLA2G1B/STK4/JAK2/RGCC/GPER1/ITGA4/ARRB2/EIF2S1/PLA2R1/AKR1C3/CCL2/SFRP4/HMOX1/IL6	15	0.00517956
GO:0002283	BP	GO:0002283	neutrophil activation involved in immune response	9/2896	19/18614	0.00109836	0.0238341	0.0199114	STXBP3/MYD88/TYROBP/SPI1/FCER1G/LILRA2/DNASE1L3/ANXA3/SCNN1B	9	0.00310773
GO:0034101	BP	GO:0034101	erythrocyte homeostasis	36/2896	139/18614	0.00110178	0.0238341	0.0199114	CDK5RAP3/PRKDC/TMEM14C/UBA5/UFL1/ACVR2A/ID2/SH2B3/LDB1/NCAPG2/ARID4A/IREB2/ZFP36/HSPA9/JAK2/THRA/SPI1/SLC25A38/CASP3/VEGFA/L3MBTL3/SRF/CITED2/RPS14/HCLS1/LYAR/GATA2/EPAS1/CFLAR/HIF1A/RPS19/KIT/STAT1/HMOX1/SCNN1B/MYB	36	0.0124309
GO:0008584	BP	GO:0008584	male gonad development	37/2896	144/18614	0.00110901	0.0238708	0.0199421	TMF1/ATRX/MEA1/MSH2/ACVR2A/FER/WDR48/RARA/ARID4A/TGFBR1/GATA6/PDGFA/FNDC3A/NUPR1/ATN1/ARID4B/CSDE1/NASP/ACE/SAFB2/CITED2/SCAPER/BOK/HSD17B4/ADAM15/ASPM/KITLG/ARID5B/NCOA4/KIF18A/AKR1C3/WNT5A/PDGFRA/KIT/TCF21/CYP1B1/SFRP2	37	0.0127762
GO:0007020	BP	GO:0007020	microtubule nucleation	14/2896	38/18614	0.00112143	0.0238708	0.0199421	TUBG2/NEDD1/GIT1/TUBG1/AKAP9/CKAP5/HAUS2/PAK1/NIN/CLASP2/CENPJ/CEP192/SLAIN1/SSNA1	14	0.00483425
GO:0055094	BP	GO:0055094	response to lipoprotein particle	13/2896	34/18614	0.00112244	0.0238708	0.0199421	AKT1/MIA3/ITGB1/MYD88/CD81/CDH13/SOCS5/TICAM1/CD68/TREM2/FCER1G/TLR6/LDLR	13	0.00448895
GO:1905508	BP	GO:1905508	protein localization to microtubule organizing center	13/2896	34/18614	0.00112244	0.0238708	0.0199421	GOLGB1/PCM1/MAPRE1/CCDC14/HOOK3/CEP350/APC/KIAA0753/CEP192/PIBF1/CEP83/UBXN2B/BBS4	13	0.00448895
GO:2000406	BP	GO:2000406	positive regulation of T cell migration	13/2896	34/18614	0.00112244	0.0238708	0.0199421	XCL1/ITGA4/CCL21/PYCARD/ADAM10/CORO1A/CCL5/ADAM17/SPN/WNT5A/CXCL10/CXCL13/XCL2	13	0.00448895
GO:0006869	BP	GO:0006869	lipid transport	94/2896	447/18614	0.00113626	0.0240169	0.0200642	TMF1/PITPNB/ABCD3/AKT1/VPS4B/VPS13C/LAMTOR1/AKT2/VPS54/VPS13A/PLA2G1B/ZDHHC8/SIGMAR1/SOAT1/ATP8B4/TSPO/ATP11C/RXRA/ITGAV/OSBPL8/TTC39B/ATG2B/PRKAA1/GRAMD1A/CAV1/SIRT1/STARD3/LRP10/RPS6KB1/CROT/PTPN11/STARD10/ACSL3/CLN8/PITPNM2/PCTP/PLEKHA3/ABCA5/ACE/KDM5B/NME4/VPS13B/FURIN/PNPLA8/SLC43A3/SLC25A11/STARD3NL/ATP11B/MAP2K6/SLCO2A1/PLA2G5/EDN1/VLDLR/AKR1C1/OSBPL3/ABCB1/RBP4/SPP1/TMEM30B/SLC51B/TREM2/N…	94	0.0324586
GO:0010876	BP	GO:0010876	lipid localization	103/2896	497/18614	0.00113694	0.0240169	0.0200642	TMF1/PITPNB/ABCD3/AKT1/VPS4B/VPS13C/LAMTOR1/AKT2/VPS54/VPS13A/PNPLA2/PLA2G1B/ZDHHC8/SIGMAR1/SOAT1/ATP8B4/TSPO/ATP11C/RXRA/ITGAV/OSBPL8/LDAH/TTC39B/ATG2B/PRKAA1/GRAMD1A/CAV1/SIRT1/STARD3/LRP10/RPS6KB1/CROT/PTPN11/STARD10/ACSL3/CLN8/PITPNM2/PCTP/PLEKHA3/ABCA5/ACE/KDM5B/NME4/AUP1/VPS13B/DGAT1/FURIN/PNPLA8/SLC43A3/SLC25A11/STARD3NL/ATP11B/NRIP1/MAP2K6/SLCO2A1/PLA2G5/EDN1/VLDLR/AKR1C1/OSBPL3/ABCB1/RBP…	103	0.0355663
GO:0120032	BP	GO:0120032	regulation of plasma membrane bounded cell projection assembly	47/2896	195/18614	0.00117057	0.0246447	0.0205886	FXR1/BRK1/RHOG/CCDC88A/DZIP1/FER/PIK3CA/ACTR2/PFN1/ACTR3/ODF2L/CEP97/HSP90AA1/NCKAP1/ABI3/CAV1/TGFBR1/CYLD/CEP135/RAB17/MPHOSPH9/MIEN1/CEP120/SYNE2/FAM98A/GPM6A/FMR1/SRF/RDX/ANLN/CENPJ/CCL21/IFT88/CCP110/APC/RAP1GAP/DOCK11/FNBP1L/ARHGAP44/PODXL/RAC2/BBS4/KIT/MNS1/RP1/STAP1/MAK	47	0.0162293
GO:0043122	BP	GO:0043122	regulation of I-kappaB kinase/NF-kappaB signaling	59/2896	258/18614	0.0012191	0.0255808	0.0213707	GOLT1B/BRD4/FKBP1A/DDX1/UFL1/ATP2C1/RBCK1/TMED4/MIER1/DHX15/BIRC2/RELA/DHX36/MYD88/PPM1B/ZDHHC17/ZMYND11/SIRT1/ECT2/TMEM9B/CHUK/TBK1/CARD19/HSPB1/RIOK3/BIRC3/JMJD8/SECTM1/LTBR/TRIM59/TICAM1/CCL21/TRAF5/PYCARD/TRIM22/DDX21/MALT1/ALPK1/RHOC/TNFRSF19/TREM2/TFRC/CX3CL1/GSTP1/LGALS1/CFLAR/ZDHHC13/WNT5A/S100A12/TRIM38/TLR6/BST2/STAT1/PELI1/HMOX1/LTF/TNIP3/HLA-DRB1/IL1B	59	0.0203729
GO:0050900	BP	GO:0050900	leukocyte migration	84/2896	393/18614	0.001234	0.0258073	0.0215599	AKT1/SELPLG/PAFAH1B1/MIA3/JAM2/ROCK1/RABGEF1/DNM1L/FER/PLA2G1B/ITGB1/MYD88/CD81/PIKFYVE/XCL1/MAPK3/SRP54/CREB3/SPI1/VEGFA/DAPK2/NINJ1/GPSM3/PPIB/ITGA4/CCL21/PYCARD/ADAM10/PDGFB/EDN1/KITLG/PLA2G7/CD34/SLC12A2/DDT/S1PR1/TREM2/CORO1A/CXCL16/CCL5/EMP2/LYST/CX3CL1/FCER1G/MTUS1/ITGA3/ADAM17/RAC2/AGER/ITGA6/CCL4L1/SPN/WNT5A/S100A12/RPS19/ITGAL/ICAM1/CCL2/KIT/CCL28/MIF/S100A9/CXCL10/S100A8/ALOX5/PDGFD/CX…	84	0.0290055
GO:0044458	BP	GO:0044458	motile cilium assembly	20/2896	64/18614	0.00124104	0.0258687	0.0216112	DZIP1/CENPJ/CC2D2A/CFAP69/IFT81/CFAP44/AHI1/IFT57/CCDC39/CFAP54/MNS1/IQCG/SPAG17/CFAP43/CFAP206/SPEF2/BBOF1/SPAG6/CFAP47/DNAAF1	20	0.00690608
GO:0050657	BP	GO:0050657	nucleic acid transport	40/2896	160/18614	0.00126424	0.0261223	0.021823	NUP107/HNRNPA3/NPM1/XPO1/YTHDC1/LRPPRC/FYTTD1/RANBP2/TPR/PNPT1/IWS1/ZC3H11A/THOC1/NUP160/THOC6/PARP11/UPF2/CKAP5/NUP37/NCBP2/ALYREF/SSB/DHX9/NUP205/ZFP36/PHAX/KPNB1/HNRNPA2B1/UPF3B/UPF3A/NCBP3/NUP133/CETN3/FMR1/SMG1/THOC2/NXF3/TNKS/HNRNPA1/TST	40	0.0138122
GO:0050658	BP	GO:0050658	RNA transport	40/2896	160/18614	0.00126424	0.0261223	0.021823	NUP107/HNRNPA3/NPM1/XPO1/YTHDC1/LRPPRC/FYTTD1/RANBP2/TPR/PNPT1/IWS1/ZC3H11A/THOC1/NUP160/THOC6/PARP11/UPF2/CKAP5/NUP37/NCBP2/ALYREF/SSB/DHX9/NUP205/ZFP36/PHAX/KPNB1/HNRNPA2B1/UPF3B/UPF3A/NCBP3/NUP133/CETN3/FMR1/SMG1/THOC2/NXF3/TNKS/HNRNPA1/TST	40	0.0138122
GO:0016064	BP	GO:0016064	immunoglobulin mediated immune response	37/2896	145/18614	0.0012698	0.0261223	0.021823	CFI/MSH2/RNF168/C1S/RIF1/KMT5B/THOC1/MYD88/CD81/NECTIN2/C1QC/TP53BP1/PARP3/XCL1/C1QB/IL2RB/BCL3/HLA-DMA/NBN/HSPD1/IL13RA2/TCIRG1/MSH6/SERPING1/TREM2/HLA-DPB1/TFRC/ATAD5/FCER1G/HLA-DOA/PTPRC/C6/CR1/C1QA/CR2/HLA-DRB1/HLA-DRB5	37	0.0127762
GO:0046546	BP	GO:0046546	development of primary male sexual characteristics	37/2896	145/18614	0.0012698	0.0261223	0.021823	TMF1/ATRX/MEA1/MSH2/ACVR2A/FER/WDR48/RARA/ARID4A/TGFBR1/GATA6/PDGFA/FNDC3A/NUPR1/ATN1/ARID4B/CSDE1/NASP/ACE/SAFB2/CITED2/SCAPER/BOK/HSD17B4/ADAM15/ASPM/KITLG/ARID5B/NCOA4/KIF18A/AKR1C3/WNT5A/PDGFRA/KIT/TCF21/CYP1B1/SFRP2	37	0.0127762
GO:0009060	BP	GO:0009060	aerobic respiration	47/2896	196/18614	0.0013119	0.0269004	0.022473	PANK2/DLD/NDUFA5/SUCLA2/MSH2/IDH3G/NNT/COX5B/DGUOK/CCNB1/SDHB/DNAJC15/UQCC2/NDUFS1/NDUFB10/IREB2/COX8A/COX6A1/NUPR1/MDH1/NDUFA12/NDUFS7/NDUFS5/SUCLG2/FH/CHCHD10/NDUFC2-KCTD14/NDUFB11/NDUFA6/COX4I1/BNIP3/COX7A1/NDUFS4/IDH1/SDHC/COX6B1/NDUFB9/NDUFA2/MRPS36/UQCR10/NDUFA3/COX4I2/HIF1A/COX7A2/SDHD/NDUFB4/MDH1B	47	0.0162293
GO:0045333	BP	GO:0045333	cellular respiration	56/2896	243/18614	0.00132408	0.027062	0.0226081	PANK2/DLD/NDUFA5/SUCLA2/MSH2/IDH3G/NNT/COX5B/VPS54/PNPT1/DGUOK/CCNB1/SDHB/PIK3CA/DNAJC15/UQCC2/NDUFS1/NDUFB10/IREB2/COX8A/IFNAR1/COX6A1/NUPR1/MDH1/NDUFA12/NDUFS7/NDUFS5/SUCLG2/SLC25A12/FH/CHCHD10/ETFDH/NDUFC2-KCTD14/NDUFB11/NDUFA6/COX4I1/BNIP3/COX7A1/NDUFS4/IDH1/SDHC/COX6B1/PUM2/NDUFB9/NDUFA2/MRPS36/UQCR10/NDUFA3/COX4I2/GPD2/HIF1A/COX7A2/SDHD/NDUFB4/GPD1/MDH1B	56	0.019337
GO:0031667	BP	GO:0031667	response to nutrient levels	99/2896	477/18614	0.00133462	0.0271891	0.0227142	SESN3/GABARAP/USP33/GABARAPL1/GNPAT/AKT1/VPS41/OXCT1/TBL1XR1/BNIP2/MAP1LC3B2/AGL/SOD1/ACADM/SNW1/APAF1/COL1A1/GNAI2/MAP1LC3A/TSPO/GCLC/DNAJC15/RXRA/RARA/PCK2/ATP2B1/PRKAA1/ZFP36/MAPK3/SIRT1/POSTN/RPS6KB1/WRN/SLC8A1/RMI1/MIOS/MAP3K5/ATN1/ACE/STK26/SESN1/TXN2/EIF2AK2/SRF/PRKAB1/NFE2L2/CPEB4/MKKS/EIF2A/BNIP3/GABARAPL2/HSPA5/OMA1/ADRB1/XPR1/EIF2AK3/FNIP1/FOLR1/PIK3C3/UCP2/EIF2S1/CD68/SPP1/FAM107A/HNR…	99	0.0341851
GO:0034638	BP	GO:0034638	phosphatidylcholine catabolic process	8/2896	16/18614	0.00134856	0.0272964	0.0228039	GDPD3/PLA2G15/PNPLA8/PLA2G5/PLA2G7/PLA2G4A/LDLR/APOC1	8	0.00276243
GO:0097401	BP	GO:0097401	synaptic vesicle lumen acidification	8/2896	16/18614	0.00134856	0.0272964	0.0228039	ATP6V1C1/CLCN3/ATP6V1D/ATP6V1F/ATP6V1H/ATP6AP1/ATP6V1A/ATP6V0D1	8	0.00276243
GO:0018208	BP	GO:0018208	peptidyl-proline modification	16/2896	47/18614	0.00136431	0.0274505	0.0229326	CWC27/FKBP1A/RANBP2/CRTAP/PPIL4/PPIG/PIN1/P4HA1/PPID/PPWD1/PPIB/PPIC/FKBP2/NKTR/FKBP10/P3H2	16	0.00552486
GO:0002886	BP	GO:0002886	regulation of myeloid leukocyte mediated immunity	19/2896	60/18614	0.00136489	0.0274505	0.0229326	SNX4/DDX1/RABGEF1/FER/DHX36/TYROBP/SPI1/UNC13D/STXBP1/IL13RA2/TICAM1/DDX21/GATA2/FOXF1/RAC2/DNASE1L3/STAP1/HMOX1/CX3CR1	19	0.00656077
GO:0042273	BP	GO:0042273	ribosomal large subunit biogenesis	21/2896	69/18614	0.00138235	0.027713	0.0231519	NPM1/RSL24D1/MALSU1/GTPBP4/TMA16/RPL23A/SDAD1/ZNHIT6/FASTKD2/DDX18/WDR12/HEATR3/FTSJ3/MDN1/SPATA5/RPF2/RPLP0/MAK16/MRPL20/URB1/RPL38	21	0.00725138
GO:0010634	BP	GO:0010634	positive regulation of epithelial cell migration	43/2896	176/18614	0.00139288	0.0277958	0.0232211	RRAS/AKT1/ADAM9/WNT7A/ROCK2/PFN1/PRKD2/SIRT1/HSPB1/PIK3CB/VEGFA/SEMA5A/CLASP2/HYAL1/MAP4K4/NFE2L2/CAPN7/FGF7/BCAR1/GATA2/PDGFB/EDN1/GLIPR2/ADGRA2/FLT4/MIRLET7F1/ITGA3/ADAM17/MET/NRP2/FGF18/WNT5A/HIF1A/HBEGF/ATOH8/ITGA2/CTSH/PIK3CG/HMOX1/ANXA3/SMOC2/MIR29A/HAS2	43	0.0148481
GO:0002218	BP	GO:0002218	activation of innate immune response	54/2896	233/18614	0.00139531	0.0277958	0.0232211	DDX3X/ITCH/PRKDC/XRCC5/LSM14A/PJA2/SLC46A2/TOMM70/BIRC2/RELA/MYD88/HSP90AA1/CAV1/CYLD/MATR3/LY96/TBK1/PAK1/TYROBP/RIOK3/FCN3/BIRC3/GPR108/NINJ1/HSPD1/TICAM1/ARRB2/PYCARD/LACC1/USP15/EPG5/TLR1/MAP2K6/RPS6KA3/PUM2/ALPK1/CTSS/TREM2/NFKBIA/IFI35/OASL/TLR2/SCIMP/LGR4/IFIH1/LILRA2/TLR6/AIM2/DDX60/PELI1/NLRP3/BPIFB1/LTF/TNIP3	54	0.0186464
GO:0031960	BP	GO:0031960	response to corticosteroid	41/2896	166/18614	0.00142277	0.0281645	0.0235291	UBE2L3/HNRNPU/ADAM9/AGL/GSK3A/COL1A1/PIK3CA/NOTCH1/ENG/PCK2/ATP2B1/ZFP36/RPS6KB1/USP8/JAK2/PCNA/CASP3/ACE/GPER1/PARP1/IGFBP7/ZFP36L2/EDN1/FAM107A/FBXO32/PAM/HMGCS2/CFLAR/BCHE/AKR1C3/SLIT3/STC1/ABCA3/CYBB/ALPL/CYP1B1/ANXA3/AVPR1A/SCNN1B/CLDN1/IL6	41	0.0141575
GO:0051168	BP	GO:0051168	nuclear export	41/2896	166/18614	0.00142277	0.0281645	0.0235291	UHMK1/NUP107/NPM1/DESI1/XPO1/NMD3/NEMF/YTHDC1/FYTTD1/RANBP2/TPR/IWS1/LTV1/SDAD1/ZC3H11A/THOC1/NUP160/THOC6/UPF2/NCBP2/ALYREF/SSB/DHX9/PHAX/HNRNPA2B1/HSPA9/PTPN11/MDN1/NCBP3/RIOK2/NUP133/EMD/IFI27/ABCE1/SMG1/MALT1/THOC2/NXF3/HNRNPA1/RPS15/IL1B	41	0.0141575
GO:0031056	BP	GO:0031056	regulation of histone modification	36/2896	141/18614	0.00144901	0.0285942	0.023888	ARRB1/NFYB/CTR9/RNF20/TAF7/SMARCA5/DEK/OTUB1/SART3/RIF1/HCFC1/SNW1/IWS1/MTF2/BAZ1B/PARG/TRIP12/CHEK1/PRKD2/UBR5/SIRT1/NIPBL/SPI1/NAP1L2/VEGFA/BRCA1/PHF1/PAXBP1/DDX21/WBP2/GATA2/SETD7/ZZZ3/SF3B1/ARID5A/NOS1	36	0.0124309
GO:0031954	BP	GO:0031954	positive regulation of protein autophosphorylation	11/2896	27/18614	0.00146202	0.0287606	0.0240271	DDX3X/RAD50/PDGFC/PDGFA/NBN/ACE/VEGFA/PDGFB/PDGFD/NEK10/GREM1	11	0.00379834
GO:0060491	BP	GO:0060491	regulation of cell projection assembly	47/2896	197/18614	0.001468	0.0287884	0.0240503	FXR1/BRK1/RHOG/CCDC88A/DZIP1/FER/PIK3CA/ACTR2/PFN1/ACTR3/ODF2L/CEP97/HSP90AA1/NCKAP1/ABI3/CAV1/TGFBR1/CYLD/CEP135/RAB17/MPHOSPH9/MIEN1/CEP120/SYNE2/FAM98A/GPM6A/FMR1/SRF/RDX/ANLN/CENPJ/CCL21/IFT88/CCP110/APC/RAP1GAP/DOCK11/FNBP1L/ARHGAP44/PODXL/RAC2/BBS4/KIT/MNS1/RP1/STAP1/MAK	47	0.0162293
GO:0030593	BP	GO:0030593	neutrophil chemotaxis	29/2896	107/18614	0.00152206	0.0297559	0.0248586	DNM1L/PLA2G1B/PIKFYVE/XCL1/SRP54/DAPK2/PPIB/CCL21/EDN1/CCL5/CX3CL1/FCER1G/RAC2/CCL4L1/S100A12/CCL2/S100A9/CXCL10/S100A8/CXCL13/XCL2/CSF3R/PIK3CG/CXCL2/TREM1/CXCL9/SAA1/DPP4/IL1B	29	0.0100138
GO:0032507	BP	GO:0032507	maintenance of protein location in cell	20/2896	65/18614	0.00153442	0.0299046	0.0249828	INSIG2/AKT1/HNRNPU/VPS13C/VPS13A/CCDC88A/DZIP1/TSPO/TOPORS/MORC3/CAV1/GPAA1/ANKRD13C/ARL2BP/CHCHD10/SYNE1/HSPA5/TMSB10/BBS4/VPS13D	20	0.00690608
GO:0001503	BP	GO:0001503	ossification	90/2896	429/18614	0.00153985	0.0299177	0.0249938	CEBPD/COL1A2/IFT80/TMEM53/AKT1/ATRAID/HNRNPU/GTPBP4/SKI/GIT1/RRBP1/CCDC47/UFL1/ACVR2A/CLTC/PKDCC/RBPJ/COL1A1/NOTCH1/DHX36/RXRA/FIGNL1/DDX5/ALYREF/ATP2B1/DHX9/MAPK3/JUND/NIPBL/CEBPB/LRP4/PTPN11/TPM4/SLC8A1/GABBR1/SUCO/THRA/FBL/COL5A2/SYNCRIP/DNAJC13/GDF10/VCAN/TCIRG1/FAM20C/HSD17B4/DDX21/FSTL3/MAP2K6/BMPR1A/EIF2AK3/IFITM1/CLIC1/MMP16/HGF/IGF1/SPP1/S1PR1/SMAD6/KL/FFAR4/CLEC3B/IGFBP5/HOXA2/FGFR3/FGF…	90	0.0310773
GO:0007088	BP	GO:0007088	regulation of mitotic nuclear division	31/2896	117/18614	0.00159214	0.0308385	0.025763	PSMG2/RAD21/BUB3/TPR/MAD2L1BP/IK/CCNB1/GEN1/CHEK1/MAD2L1/ATM/PHIP/KNTC1/ZW10/NSMCE2/PIN1/MTBP/CDK5RAP2/RGCC/CUL3/KIF20B/NUF2/APC/SPDL1/TTK/PDGFB/EDN1/CENPF/IGF1/DLGAP5/IL1B	31	0.0107044
GO:0072001	BP	GO:0072001	renal system development	70/2896	320/18614	0.00161708	0.0312255	0.0260863	NUP107/HELLS/HS2ST1/WFS1/CEP290/TBC1D32/MPV17/PTCD2/CNTRL/RRM2B/APAF1/AKR1B1/NUP160/NOTCH1/RARA/SULF1/TGFBR1/PDGFA/NIPBL/LRP4/MYO1E/NUP133/ADAMTS6/FBN1/ACE/VEGFA/DLG1/IFT88/EPHA4/RPGRIP1L/PDGFB/CENPF/BICC1/RBP4/DYNC2H1/PLXND1/ARID5B/CC2D2A/FOXF1/GPR4/CD34/HYAL2/IQGAP1/HMGCS2/TNS2/SMAD6/HNF1B/KLF15/TRAF3IP1/ITGA3/CFLAR/PODXL/AHI1/ADAMTS1/WNT5A/PDGFRA/LGR4/GCNT4/EPCAM/CD24/GPC3/STAT1/TCF21/PDGFD/CT…	70	0.0241713
GO:0060324	BP	GO:0060324	face development	17/2896	52/18614	0.00162516	0.0312856	0.0261365	RRAS/SKI/COL1A1/RARA/MAPK3/NIPBL/PTPN11/SRF/RAB3GAP1/MKKS/CRISPLD1/ARID5B/ZFAND5/BBS4/WNT5A/PDGFRA/CLDN5	17	0.00587017
GO:0007051	BP	GO:0007051	spindle organization	47/2896	198/18614	0.00164015	0.031478	0.0262972	ATRX/TUBG2/STAG1/HNRNPU/HAUS3/SMC3/VPS4B/TUBG1/LSM14A/CHMP2B/TPR/CLTC/MAPRE1/CCNB1/CKAP5/HAUS2/PARP3/CEP97/SENP6/KPNB1/CEP63/POLDIP2/GPSM2/KIF2A/CEP120/KIF11/HAUS6/CLASP2/STAG2/SMC1A/KIF23/CENPJ/PRC1/DLG1/NUF2/TTK/ASPM/CEP192/PIBF1/TNKS/CENPE/DLGAP5/SPICE1/MAP9/CEP126/EFHC1/SPATA17	47	0.0162293
GO:0002275	BP	GO:0002275	myeloid cell activation involved in immune response	27/2896	98/18614	0.00167524	0.0319415	0.0266845	SNX4/STXBP3/RABGEF1/FER/MYD88/VAMP2/TYROBP/SPI1/UNC13D/STXBP1/IL13RA2/TICAM1/PYCARD/GATA2/FOXF1/TREM2/IFI35/FCER1G/RAC2/LILRA2/KIT/PIK3CG/DNASE1L3/HMOX1/ANXA3/CX3CR1/SCNN1B	27	0.0093232
GO:0070099	BP	GO:0070099	regulation of chemokine-mediated signaling pathway	6/2896	10/18614	0.00167953	0.0319415	0.0266845	SH2B3/EDN1/TREM2/CCL5/SLIT3/HIF1A	6	0.00207182
GO:0150172	BP	GO:0150172	regulation of phosphatidylcholine metabolic process	6/2896	10/18614	0.00167953	0.0319415	0.0266845	ACSL3/MFSD2A/ABCA3/LDLR/APOC1/LPCAT1	6	0.00207182
GO:0009895	BP	GO:0009895	negative regulation of catabolic process	73/2896	337/18614	0.00171584	0.0325337	0.0271792	AZIN1/TAF15/CDK5RAP3/AKT1/CRTC3/LRPPRC/ATRAID/HNRNPU/GIT1/USP9X/GSK3A/USP7/PABPC1/ROCK1/F8A3/TARDBP/DEDD/CST3/UCHL5/PIK3CA/RELA/TSPO/DHX36/MYD88/MYCBP2/MAD2L1/PHF20L1/DHX9/PRKAA1/SEC22B/ZFP36/PHAX/USP8/UPF3A/NUPR1/POLDIP2/ANGEL2/SCFD1/PIN1/TIMP3/MGAT3/CSDE1/SYNCRIP/RIC1/MTM1/SLC25A12/SNX12/THRAP3/IER3/FMR1/FURIN/TRAF5/GABARAPL2/TIGAR/HERC1/PDE3B/VPS35/HGF/DKC1/TREM2/MFSD2A/MET/FEZ1/ADRA1A/SERPINE…	73	0.0252072
GO:0048144	BP	GO:0048144	fibroblast proliferation	28/2896	103/18614	0.00173083	0.0326714	0.0272943	COL3A1/BRK1/CKS1B/SKI/PLA2G1B/CCNB1/B4GALT7/DHX9/MORC3/PDGFC/CAV1/ZMIZ1/PDGFA/NUPR1/EMD/CKS2/NDUFS4/PDGFB/IGF1/CDK4/GSTP1/CDC6/WNT5A/PDGFRA/MIF/GPX1/TP53INP1/PDGFD	28	0.00966851
GO:0001822	BP	GO:0001822	kidney development	68/2896	310/18614	0.00173504	0.0326714	0.0272943	NUP107/HELLS/HS2ST1/WFS1/CEP290/TBC1D32/MPV17/PTCD2/CNTRL/RRM2B/APAF1/AKR1B1/NUP160/NOTCH1/RARA/SULF1/TGFBR1/PDGFA/NIPBL/LRP4/MYO1E/NUP133/ADAMTS6/FBN1/ACE/VEGFA/DLG1/IFT88/EPHA4/RPGRIP1L/PDGFB/CENPF/BICC1/DYNC2H1/PLXND1/ARID5B/CC2D2A/GPR4/CD34/HYAL2/IQGAP1/HMGCS2/TNS2/SMAD6/HNF1B/KLF15/TRAF3IP1/ITGA3/CFLAR/PODXL/AHI1/ADAMTS1/WNT5A/PDGFRA/LGR4/GCNT4/EPCAM/CD24/GPC3/STAT1/TCF21/PDGFD/CTSH/PROM1/NP…	68	0.0234807
GO:0031589	BP	GO:0031589	cell-substrate adhesion	77/2896	359/18614	0.00173867	0.0326714	0.0272943	RAB1A/RRAS/COL3A1/ADAM9/LIMS2/ROCK1/LDB1/FER/COL1A1/ITGB1/ROCK2/DAG1/NOTCH1/ITGAV/EPHA3/PARVB/CD63/MYADM/RASA1/ACVRL1/STK4/CDH13/POLDIP2/JAK2/EFEMP2/MKLN1/TRPM7/SLC9A1/PIK3CB/VEGFA/BVES/UNC13D/CLASP2/MAP4K4/SRF/ITGA4/MERTK/CCL21/UTRN/ADAM15/PDGFB/PRKCZ/PPFIA2/SPOCK2/FOXF1/CD34/FAM107A/CORO1A/ID1/EMP2/SMAD6/CX3CL1/SLK/ITGA3/ITGB8/RAC2/SPRY4/CCDC80/ITGA6/PKP2/ITGAL/COL17A1/ITGA5/CCL28/ABI3BP/AGR2/F…	77	0.0265884
GO:0071383	BP	GO:0071383	cellular response to steroid hormone stimulus	49/2896	209/18614	0.00174985	0.0327837	0.0273881	TMF1/UBE2L3/UBE3A/RNF6/HNRNPU/TAF7/UBA5/VPS54/UFL1/SAFB/GSK3A/STRN3/PIAS2/RXRA/DDX5/PCK2/ATP2B1/ZFP36/ZMIZ1/UBR5/SIRT1/TRERF1/KDM4C/RPS6KB1/USP8/JAK2/PAK1/ACE/BRCA1/SAFB2/GPER1/PARP1/WBP2/ZFP36L2/EDN1/FAM107A/NCOA4/FBXO32/HMGCS2/KDM3A/CFLAR/AKR1C3/LBH/STC1/TCF21/CYP1B1/TP63/SCNN1B/KDM5D	49	0.0169199
GO:0032386	BP	GO:0032386	regulation of intracellular transport	72/2896	332/18614	0.0017796	0.0332421	0.027771	UHMK1/TMEM53/GDI1/XPO1/GCC2/UBE2L3/CEP290/ARFIP1/EHD2/AKT2/TPR/NPEPPS/PPP1CC/GSK3A/USP7/PDCD10/PCM1/IWS1/TARDBP/ZFAND1/CD81/VAMP2/NCBP2/DHX9/HSP90AA1/PRKAA1/MAPK3/UBR5/OAZ1/NDRG4/ECT2/PTPN11/JAK2/HTRA2/SCFD1/RIOK2/EMD/BVES/PKIG/DNAJC13/SNX12/IFI27/MYO1C/IER3/INPP5K/RDX/KIF20B/HCLS1/SNAPIN/ICE1/LMAN1/PPP1R12A/C2CD5/TTC21B/VPS35/EHD1/UBL5/HYAL2/TMEM30B/SLC51B/IPO5/ARHGAP44/FBXW7/RAC2/TNNC1/FEZ1/CHR…	72	0.0248619
GO:0006278	BP	GO:0006278	RNA-templated DNA biosynthetic process	22/2896	75/18614	0.00183011	0.0340421	0.0284393	NOP10/HNRNPU/XRCC5/ATR/RAD50/TNKS2/CCT6A/CCT2/ATM/HSP90AA1/MAPK3/TCP1/CCT8/CCT4/XRN1/POT1/RFC1/TNKS/CCT5/DKC1/HNRNPA1/MAP3K4	22	0.00759669
GO:0030595	BP	GO:0030595	leukocyte chemotaxis	55/2896	241/18614	0.00183324	0.0340421	0.0284393	DNM1L/PLA2G1B/PIKFYVE/XCL1/MAPK3/SRP54/CREB3/SPI1/VEGFA/DAPK2/NINJ1/GPSM3/PPIB/CCL21/ADAM10/PDGFB/EDN1/PLA2G7/SLC12A2/DDT/S1PR1/CORO1A/CXCL16/CCL5/LYST/CX3CL1/FCER1G/MTUS1/ADAM17/RAC2/CCL4L1/WNT5A/S100A12/RPS19/CCL2/KIT/MIF/S100A9/CXCL10/S100A8/ALOX5/CXCL13/XCL2/CSF3R/PIK3CG/CXCL2/STAP1/TREM1/CX3CR1/CXCL9/GREM1/SAA1/DPP4/IL6/IL1B	55	0.0189917
GO:0045089	BP	GO:0045089	positive regulation of innate immune response	66/2896	300/18614	0.00186031	0.0344106	0.0287472	DDX3X/ITCH/PRKDC/XRCC5/LSM14A/PJA2/SLC46A2/TOMM70/BIRC2/RELA/MYD88/NECTIN2/DHX9/HSP90AA1/CAV1/CYLD/MATR3/LY96/TBK1/PAK1/TYROBP/RIOK3/SPI1/FCN3/BIRC3/GPR108/NINJ1/HSPD1/TICAM1/ARRB2/PYCARD/LACC1/USP15/EPG5/TLR1/POLR3B/MAP2K6/PLA2G5/RPS6KA3/PUM2/ALPK1/CTSS/PARP9/TREM2/NFKBIA/IFI35/CCL5/OASL/TLR2/SCIMP/WNT5A/RPS19/LGR4/SH2D1B/IFIH1/LILRA2/TLR6/AIM2/DDX60/PELI1/NLRP3/BPIFB1/LTF/GBP5/MMP12/TNIP3	66	0.0227901
GO:0045786	BP	GO:0045786	negative regulation of cell cycle	85/2896	404/18614	0.00187446	0.0344106	0.0287472	USP47/NPM1/CDK5RAP3/ATRX/SYF2/PSMG2/RAD21/PRKDC/CRLF3/MSH2/SMARCA5/BUB3/ATR/RAD50/TPR/MAD2L1BP/WAPL/XPC/TRIM37/IK/CCNB1/THOC1/GEN1/BAZ1B/RAD17/CHEK1/MAD2L1/ATM/TP53BP1/SUSD2/ETAA1/CUL4A/SIRT1/KNTC1/CEP63/PTPN11/NUPR1/TAOK1/CDC5L/HTRA2/ZW10/MDM2/YTHDC2/ANGEL2/NBN/TPRA1/CASP3/BRD7/MTBP/MDM1/BRCA1/CDK5RAP2/TOPBP1/RGCC/IER3/GPER1/RBL1/DLG1/NUF2/CCP110/APC/SPDL1/ZFP36L2/TTK/CENPF/RBL2/TNKS/RUNX3/WEE1/…	85	0.0293508
GO:0043620	BP	GO:0043620	regulation of DNA-templated transcription in response to stress	15/2896	44/18614	0.00187733	0.0344106	0.0287472	RBPJ/RELA/BCLAF1/CHEK1/CEBPB/VEGFA/CITED2/NFE2L2/NCK1/HSPA5/RPS6KA3/EPAS1/HIF1A/HMOX1/STOX1	15	0.00517956
GO:0008286	BP	GO:0008286	insulin receptor signaling pathway	33/2896	128/18614	0.00187978	0.0344106	0.0287472	SESN3/CCND3/AKT1/AKT2/NCL/GSK3A/FER/PIK3CA/GNAI2/NUCKS1/OSBPL8/PRKAA1/MAPK3/PHIP/SIRT1/RPS6KB1/PTPN11/STXBP4/ADIPOR1/INPP5K/NCK1/BCAR1/APC/BAIAP2/PRKCZ/C2CD5/CDK4/PDK2/TNS2/ZNF106/SOCS3/IL1B/DNAI1	33	0.011395
GO:0019724	BP	GO:0019724	B cell mediated immunity	37/2896	148/18614	0.00188042	0.0344106	0.0287472	CFI/MSH2/RNF168/C1S/RIF1/KMT5B/THOC1/MYD88/CD81/NECTIN2/C1QC/TP53BP1/PARP3/XCL1/C1QB/IL2RB/BCL3/HLA-DMA/NBN/HSPD1/IL13RA2/TCIRG1/MSH6/SERPING1/TREM2/HLA-DPB1/TFRC/ATAD5/FCER1G/HLA-DOA/PTPRC/C6/CR1/C1QA/CR2/HLA-DRB1/HLA-DRB5	37	0.0127762
GO:0019646	BP	GO:0019646	aerobic electron transport chain	26/2896	94/18614	0.00190161	0.0346974	0.0289868	DLD/NDUFA5/COX5B/SDHB/DNAJC15/NDUFS1/NDUFB10/COX8A/COX6A1/NDUFS7/NDUFS5/NDUFC2-KCTD14/NDUFA6/COX4I1/COX7A1/NDUFS4/SDHC/COX6B1/NDUFB9/NDUFA2/UQCR10/NDUFA3/COX4I2/COX7A2/SDHD/NDUFB4	26	0.0089779
GO:0034470	BP	GO:0034470	ncRNA processing	90/2896	432/18614	0.00191246	0.0347945	0.0290679	MPHOSPH10/MRPS11/ESF1/DDX3X/TARBP1/NOP10/TYW3/TRUB1/THUMPD1/PRKDC/GTPBP4/DDX1/BMS1/UTP6/TSN/METTL5/MPHOSPH6/GRSF1/LARP7/INTS8/ZNHIT6/C1D/DDX18/THG1L/NCBP2/NOP58/EXOSC4/DDX5/WDR36/NSUN3/SSB/WDR12/FTSJ3/TFB1M/INTS2/ALKBH8/HNRNPA2B1/INTS10/PWP1/XRN2/UTP3/TRMT11/FBL/RIOK3/RIOK2/RIOK1/NOL8/FAM98A/ADAT2/THADA/TRNT1/RPS14/RNASEL/DIS3/THUMPD3/ELP3/TSR1/WDR75/WDR3/UTP20/LYAR/TRMT10A/DDX21/KRR1/HEATR1/THUM…	90	0.0310773
GO:0042770	BP	GO:0042770	signal transduction in response to DNA damage	44/2896	184/18614	0.00194258	0.0352407	0.0294407	CDK5RAP3/ATRX/SYF2/PRKDC/MSH2/ATR/XPC/NDRG1/THOC1/RAD17/CHEK1/ATM/TP53BP1/DDX5/ETAA1/CUL4A/MAPK3/SIRT1/CEP63/PTPN11/TAOK1/CDC5L/MDM2/BCL3/NBN/BRCA1/SPRED2/TOPBP1/IER3/MYO6/MAP2K6/GADD45A/CLSPN/PARP9/INTS7/ATAD5/PLA2R1/STK33/EIF2AK4/BRCA2/NEK11/MIF/RPS6KA6/ANKRD1	44	0.0151934
GO:0006913	BP	GO:0006913	nucleocytoplasmic transport	71/2896	328/18614	0.00200434	0.0361528	0.0302027	UHMK1/NUP107/NPM1/TMEM53/DESI1/XPO1/AKT1/NMD3/RSRC1/NEMF/YTHDC1/FYTTD1/RANBP2/TPR/PPP1CC/IWS1/TARDBP/LTV1/SDAD1/ZC3H11A/THOC1/NUP160/THOC6/NOTCH1/UPF2/NUP37/NCBP2/ALYREF/SSB/HEATR3/DHX9/HSP90AA1/NUP205/PHAX/UBR5/KPNB1/HNRNPA2B1/IPO8/ECT2/RANBP6/STK4/HSPA9/PTPN11/MDN1/JAK2/NCBP3/BCL3/RIOK2/NUP133/EMD/PKIG/IFI27/IER3/ABCE1/SMG1/HCLS1/TNPO1/IPO11/MALT1/THOC2/PPP1R12A/NXF3/RGPD2/HYAL2/HNRNPA1/IPO5/NF…	71	0.0245166
GO:0051169	BP	GO:0051169	nuclear transport	71/2896	328/18614	0.00200434	0.0361528	0.0302027	UHMK1/NUP107/NPM1/TMEM53/DESI1/XPO1/AKT1/NMD3/RSRC1/NEMF/YTHDC1/FYTTD1/RANBP2/TPR/PPP1CC/IWS1/TARDBP/LTV1/SDAD1/ZC3H11A/THOC1/NUP160/THOC6/NOTCH1/UPF2/NUP37/NCBP2/ALYREF/SSB/HEATR3/DHX9/HSP90AA1/NUP205/PHAX/UBR5/KPNB1/HNRNPA2B1/IPO8/ECT2/RANBP6/STK4/HSPA9/PTPN11/MDN1/JAK2/NCBP3/BCL3/RIOK2/NUP133/EMD/PKIG/IFI27/IER3/ABCE1/SMG1/HCLS1/TNPO1/IPO11/MALT1/THOC2/PPP1R12A/NXF3/RGPD2/HYAL2/HNRNPA1/IPO5/NF…	71	0.0245166
GO:0048545	BP	GO:0048545	response to steroid hormone	73/2896	339/18614	0.00201938	0.03632	0.0303424	TMF1/UBE2L3/UBE3A/RNF6/HNRNPU/TAF7/UBA5/VPS54/UFL1/ADAM9/AGL/SAFB/GSK3A/STRN3/COL1A1/PIK3CA/NOTCH1/PIAS2/TSPO/RXRA/DDX5/ENG/PCK2/ATP2B1/ZFP36/CAV1/ZMIZ1/UBR5/SIRT1/TRERF1/KDM4C/RPS6KB1/USP8/JAK2/PAK1/PCNA/CASP3/ACE/BRCA1/SAFB2/GPER1/PARP1/IGFBP7/WBP2/ZFP36L2/IDH1/EDN1/SPP1/FAM107A/NCOA4/FBXO32/PAM/HMGCS2/KDM3A/CFLAR/TLR2/BCHE/AKR1C3/SLIT3/LBH/STC1/ABCA3/CYBB/ALPL/TCF21/CYP1B1/ANXA3/AVPR1A/TP63/SC…	73	0.0252072
GO:0042326	BP	GO:0042326	negative regulation of phosphorylation	81/2896	383/18614	0.00203359	0.0364714	0.0304688	PDCD4/GGNBP2/DNAJC10/NPM1/CDK5RAP3/AKT1/PRKDC/HNRNPU/TAF7/DNAJC3/PRKAR1A/GIT1/ROCK1/DUSP7/RABGEF1/SH2B3/TARDBP/NCAPG2/SHB/IBTK/ENG/PRDX3/PPP1R1B/CAV1/SIRT1/MYADM/GSKIP/MLLT1/NUPR1/SLC8A1/PWP1/CAMK2N1/HSPB1/PIK3CB/CASP3/PKIG/CDK5RAP2/DMD/SPRED2/IER3/INPP5K/SOCS5/ARRB2/NCK1/PYCARD/APC/HIPK3/TIGAR/PRKCZ/PIBF1/FKBP8/SOCS4/GADD45A/HGF/CD109/HYAL2/MIDN/IPO5/ADARB1/SMAD6/GSTP1/TRAF3IP1/TRIB1/C9orf72/SPR…	81	0.0279696
GO:0035966	BP	GO:0035966	response to topologically incorrect protein	40/2896	164/18614	0.00206916	0.036862	0.0307951	DNAJC10/CREBZF/CDK5RAP3/TRAM1/WFS1/UBXN4/DNAJC3/UFL1/HSPA13/NGLY1/HERPUD2/HSPA4/HSP90AA1/EDEM3/HSPA9/CREB3/HSPB1/UGGT1/JKAMP/STT3B/RNF126/DNAJB4/AUP1/EIF2AK2/HSPD1/NFE2L2/CUL3/TMEM129/NCK1/UGGT2/BOK/HSPH1/PPP1R15A/HSPA5/EIF2AK3/EIF2S1/UBE2W/HSPA4L/AGR2/HSPB8	40	0.0138122
GO:0140053	BP	GO:0140053	mitochondrial gene expression	40/2896	164/18614	0.00206916	0.036862	0.0307951	MRPS18A/MRPS11/MRPL37/MRPL1/MTIF2/MALSU1/IARS2/LRPPRC/TFAM/MRPL40/MRPL3/MRPL17/MRPL28/MRPS10/MRPS21/PNPT1/FASTKD2/GFM2/UQCC2/NSUN3/TFB1M/PRKAA1/MRPS9/FASTKD1/MRPS2/MRPL34/MRPL21/PTCD3/CHCHD10/TRNT1/MTERF1/MRPS34/MTRF1/MRPL53/GFM1/MRPL51/MRPL43/MRPL20/TRIT1/MRPL42	40	0.0138122
GO:0150146	BP	GO:0150146	cell junction disassembly	11/2896	28/18614	0.00207294	0.036862	0.0307951	FER/ITGB1/C1QC/TGFBR1/C1QB/MAP4K4/EPHA4/TREM2/CX3CL1/C1QA/CX3CR1	11	0.00379834
GO:0051092	BP	GO:0051092	positive regulation of NF-kappaB transcription factor activity	39/2896	159/18614	0.00209432	0.0371322	0.0310209	NPM1/RBCK1/TRIM37/FER/PLA2G1B/RELA/MYD88/PRKD2/PRDX3/DHX9/CAV1/CHUK/EIF2AK2/TICAM1/TRAF5/PYCARD/TRIM22/MALT1/PRKCZ/TFRC/CX3CL1/CFLAR/TLR2/AGER/WNT5A/S100A12/TRIM38/TLR6/AIM2/S100A9/RTKN2/S100A8/IL1RAP/NLRP3/CX3CR1/GREM1/NTS/LTF/IL1B	39	0.0134669
GO:0060055	BP	GO:0060055	angiogenesis involved in wound healing	12/2896	32/18614	0.00209993	0.0371322	0.0310209	DAG1/PIK3CB/VEGFA/SRF/GATA2/GPR4/CD34/SLC12A2/CX3CL1/GPX1/ALOX5/SMOC2	12	0.00414365
GO:0032496	BP	GO:0032496	response to lipopolysaccharide	74/2896	345/18614	0.00210741	0.0371601	0.0310441	PDCD4/AKT1/CTR9/GIT1/ADAM9/FER/NOTCH1/RELA/TSPO/MYD88/HDAC2/RARA/PCK2/PRDX3/IFNAR1/ZFP36/MAPK3/LY96/RPS6KB1/JUND/CEBPB/JAK2/SPI1/CASP3/ACE/CMPK2/TICAM1/MIR224/PYCARD/SIGIRR/MALT1/RPS6KA3/EDN1/CD68/CDK4/TREM2/NFKBIA/CCL5/ARID5A/HMGCS2/SMAD6/CX3CL1/GSTP1/TRIB1/ADAM17/TLR2/CSF3/THBD/SCIMP/WNT5A/NOS1/MRC1/LILRA2/CCL2/MIF/S100A9/CXCL10/ALPL/S100A8/CXCL13/PELI1/NLRP3/CXCL2/STAP1/VCAM1/CX3CR1/CXCL9/CLDN…	74	0.0255525
GO:0043410	BP	GO:0043410	positive regulation of MAPK cascade	101/2896	495/18614	0.00211899	0.0372599	0.0311275	ARRB1/NDST1/RB1CC1/LAMTOR1/ADAM9/PJA2/SOD1/PDCD10/ROCK1/PLA2G1B/WNT7A/ROCK2/NOTCH1/GNAI2/MAP3K11/MYD88/CD81/PRKD2/SEMA3A/XCL1/STK25/MAPK3/PDGFC/TGFBR1/NDRG4/PDGFA/PTPN11/TAOK1/JAK2/PAK1/MAP3K5/DOK4/SPI1/VEGFA/EIF2AK2/GPER1/LTBR/MAP4K2/ARRB2/CCL21/TRAF5/PYCARD/HTR2A/MAP2K6/EPHA4/PLA2G5/PDGFB/EDN1/KITLG/PRKCZ/RAPGEF2/FGFR4/GADD45A/HGF/IGF1/CDH2/TNFRSF19/GLIPR2/DDT/FZD8/TREM2/AVPI1/MAP3K4/IQGAP1/CCL…	101	0.0348757
GO:0003356	BP	GO:0003356	regulation of cilium beat frequency	8/2896	17/18614	0.00220184	0.038395	0.0320758	BBS1/MKKS/BBS4/CCDC39/DNAH11/CFAP43/CFAP206/DNAAF1	8	0.00276243
GO:0035720	BP	GO:0035720	intraciliary anterograde transport	8/2896	17/18614	0.00220184	0.038395	0.0320758	IFT80/IFT88/CLUAP1/IFT74/IFT81/TRAF3IP1/IFT57/IFT172	8	0.00276243
GO:0051382	BP	GO:0051382	kinetochore assembly	8/2896	17/18614	0.00220184	0.038395	0.0320758	SENP6/KNTC1/CENPC/CENPF/CENPK/MIS12/CENPE/DLGAP5	8	0.00276243
GO:0051701	BP	GO:0051701	biological process involved in interaction with host	48/2896	206/18614	0.00221258	0.0384756	0.0321432	ITCH/SELPLG/VPS4B/CHMP2B/ITGB1/THOC1/THOC6/DAG1/CD81/ITGAV/NECTIN2/ALYREF/PIKFYVE/CAV1/TCP1/FCN3/PPID/TRIM59/SLC1A5/FURIN/HTR2A/TRIM22/THOC2/XPR1/IFITM1/EPS15/HYAL2/TFRC/LGALS1/MRC1/TRIM38/ITGA5/ICAM1/CLEC5A/LDLR/IFITM3/CR1/ITGA2/TMPRSS4/CR2/CLDN1/LTF/KRT6A/BPIFA1/DPP4/HLA-DRB1/SERPINB3/CDHR3	48	0.0165746
GO:0045930	BP	GO:0045930	negative regulation of mitotic cell cycle	55/2896	243/18614	0.00222419	0.038571	0.0322229	USP47/CDK5RAP3/SYF2/PSMG2/RAD21/PRKDC/CRLF3/MSH2/BUB3/RAD50/TPR/MAD2L1BP/XPC/IK/CCNB1/GEN1/RAD17/CHEK1/MAD2L1/ATM/KNTC1/TAOK1/ZW10/MDM2/YTHDC2/ANGEL2/NBN/TPRA1/BRD7/MTBP/BRCA1/CDK5RAP2/TOPBP1/RGCC/IER3/RBL1/DLG1/NUF2/APC/SPDL1/ZFP36L2/TTK/CENPF/RBL2/WEE1/FZD3/CLSPN/CDK2AP2/FAM107A/CDC6/STK33/NEK11/CCL2/FHL1/MIR29A	55	0.0189917
GO:0006376	BP	GO:0006376	mRNA splice site selection	16/2896	49/18614	0.00223501	0.0386522	0.0322907	RNU4ATAC/LUC7L3/SLU7/PRPF39/YTHDC1/SRSF10/RNVU1-17/SRSF5/SETX/RNVU1-1/PTBP2/RNVU1-15/RNVU1-6/PSIP1/RNU11/RNVU1-19	16	0.00552486
GO:0034605	BP	GO:0034605	cellular response to heat	20/2896	67/18614	0.00230031	0.0396725	0.033143	SLU7/ATR/TPR/DNAJC7/DHX36/HDAC2/ATM/HSP90AA1/SIRT1/HTRA2/HSBP1/HSP90AA2P/ANO1/DNAJC2/CD34/EIF2S1/CHORDC1/CXCL10/TFEC/HMOX1	20	0.00690608
GO:0006956	BP	GO:0006956	complement activation	18/2896	58/18614	0.00232409	0.0399731	0.0333942	CFI/CFH/C1S/C1QC/C1QB/FCN3/RGCC/SERPING1/TREM2/CFB/CD5L/C6/CFHR3/CFD/CR1/C1QA/CR2/IL1B	18	0.00621547
GO:0051651	BP	GO:0051651	maintenance of location in cell	53/2896	233/18614	0.00236144	0.0405048	0.0338384	INSIG2/AKT1/FKBP1A/HNRNPU/VPS13C/PAFAH1B1/VPS13A/CCDC88A/DZIP1/AKAP9/ITPR2/HSP90B1/IBTK/TSPO/TOPORS/MORC3/XCL1/CAV1/SLC8A1/GPSM2/MCOLN1/GPAA1/ANKRD13C/ARL2BP/DMD/CHCHD10/GPER1/CCL21/SYNE1/POLR2M/HTR2A/HSPA5/ASPM/PLCB4/TMSB10/CORO1A/CX3CL1/ITPR1/BBS4/VPS13D/AKAP6/PTPRC/NOS1/ANK2/S100A9/RYR2/CXCL10/PLN/S100A8/PLCH1/CASQ2/CXCL9/LCN2	53	0.0183011
GO:0006302	BP	GO:0006302	double-strand break repair	66/2896	303/18614	0.00240397	0.0411222	0.0343542	PPP4R2/UBE2V2/RAD21/RECQL/PRKDC/SMC6/MSH2/POLA1/XRCC1/DEK/XRCC5/ATR/DDX1/RAD50/OTUB1/RNF168/RIF1/MCM6/SMARCAD1/XRCC4/KMT5B/PBRM1/PSMD14/FANCM/MORF4L2/SETX/WDR48/PPP4R3B/GEN1/ACTR2/NUCKS1/FIGNL1/TRIP12/CHEK1/ATM/TP53BP1/PARP3/UBR5/MRGBP/NIPBL/WRN/ZGRF1/RMI1/SMARCE1/NSMCE2/MMS22L/NBN/BRD7/FAN1/BCL7B/BRCA1/TDP2/RAD51AP1/RNF138/PARP1/MCM8/SLF2/POT1/SMC5/CHD4/RAD51B/SLF1/REV3L/SMCHD1/PARP9/BRCA2	66	0.0227901
GO:0048732	BP	GO:0048732	gland development	91/2896	441/18614	0.0024318	0.0414855	0.0346577	CDK5RAP3/AKT1/RB1CC1/UBE3A/PHF2/SRSF5/AKT2/SEMA3C/PNPT1/PTCD2/SOD1/SLC46A2/ID2/LIMS2/ACADM/RBPJ/DAG1/PIK3CA/NOTCH1/UPF2/RELA/TSPO/ZBTB1/RARA/ATM/PCK2/SULF1/MAPK3/CAV1/TGFBR1/SEC63/GATA6/PDGFA/TAF10/SRP54/CEBPB/HPN/JAK2/THRA/PCNA/VEGFA/KDM5B/NRG3/SRF/CITED2/CUL3/NOTCH4/FGF7/TGM2/GATA2/ARHGAP5/BMPR1A/RPGRIP1L/EDN1/PLXND1/RAP1GAP/ARID5B/HGF/FOXF1/UCP2/PAM/HMGCS2/HNF1B/FBXW7/CFLAR/MET/IGFBP5/BRCA2/LB…	91	0.0314227
GO:0007093	BP	GO:0007093	mitotic cell cycle checkpoint signaling	35/2896	140/18614	0.002453	0.0415263	0.0346918	CDK5RAP3/SYF2/PSMG2/PRKDC/MSH2/BUB3/RAD50/TPR/MAD2L1BP/XPC/IK/CCNB1/GEN1/RAD17/CHEK1/MAD2L1/ATM/KNTC1/TAOK1/ZW10/MDM2/NBN/BRCA1/CDK5RAP2/TOPBP1/IER3/NUF2/APC/SPDL1/TTK/CENPF/CLSPN/CDC6/STK33/NEK11	35	0.0120856
GO:2001235	BP	GO:2001235	positive regulation of apoptotic signaling pathway	35/2896	140/18614	0.002453	0.0415263	0.0346918	RBCK1/SOD1/PEA15/DNM1L/APAF1/SKIL/BCLAF1/CAV1/TGFBR1/CYLD/SIRT1/STK4/NUPR1/JAK2/HTRA2/PLAGL2/TIMP3/GPER1/LTBR/DEDD2/NCK1/PYCARD/BOK/CTSS/HYAL2/TNFRSF12A/FBXW7/G0S2/PTPRC/S100A9/S100A8/CTSH/AGTR2/TP63/BMPR1B	35	0.0120856
GO:0030218	BP	GO:0030218	erythrocyte differentiation	33/2896	130/18614	0.00246627	0.0415263	0.0346918	CDK5RAP3/PRKDC/TMEM14C/UBA5/UFL1/ACVR2A/ID2/SH2B3/LDB1/NCAPG2/ARID4A/ZFP36/HSPA9/JAK2/THRA/SPI1/SLC25A38/CASP3/VEGFA/L3MBTL3/SRF/CITED2/RPS14/HCLS1/LYAR/GATA2/EPAS1/CFLAR/HIF1A/RPS19/KIT/STAT1/MYB	33	0.011395
GO:0051028	BP	GO:0051028	mRNA transport	33/2896	130/18614	0.00246627	0.0415263	0.0346918	NUP107/HNRNPA3/XPO1/YTHDC1/LRPPRC/FYTTD1/RANBP2/TPR/IWS1/ZC3H11A/THOC1/NUP160/THOC6/PARP11/UPF2/NUP37/NCBP2/ALYREF/DHX9/NUP205/ZFP36/HNRNPA2B1/UPF3B/UPF3A/NCBP3/NUP133/CETN3/FMR1/SMG1/THOC2/NXF3/TNKS/HNRNPA1	33	0.011395
GO:0051235	BP	GO:0051235	maintenance of location	74/2896	347/18614	0.00246717	0.0415263	0.0346918	INSIG2/AKT1/FKBP1A/HNRNPU/LTBP1/VPS13C/PAFAH1B1/VPS13A/CCDC88A/DZIP1/AKAP9/ITPR2/PNPLA2/HSP90B1/SOAT1/IBTK/TSPO/ITGAV/OSBPL8/LDAH/TTC39B/TOPORS/MORC3/XCL1/CAV1/SIRT1/SLC8A1/GPSM2/MCOLN1/GPAA1/FBN1/ANKRD13C/ARL2BP/AUP1/DMD/CHCHD10/GPER1/DGAT1/CCL21/SYNE1/POLR2M/HTR2A/NRIP1/HSPA5/ASPM/LMAN1/PLCB4/EHD1/TMSB10/TREM2/CORO1A/NFKBIA/CX3CL1/STARD4/ITPR1/FBXW7/BBS4/VPS13D/AKAP6/PTPRC/NOS1/ANK2/S100A9/RYR2…	74	0.0255525
GO:0090307	BP	GO:0090307	mitotic spindle assembly	21/2896	72/18614	0.00248153	0.0416566	0.0348006	STAG1/HNRNPU/SMC3/VPS4B/LSM14A/CHMP2B/TPR/CEP97/KPNB1/POLDIP2/KIF2A/KIF11/CLASP2/STAG2/SMC1A/KIF23/PRC1/CEP192/PIBF1/SPICE1/MAP9	21	0.00725138
GO:0043087	BP	GO:0043087	regulation of GTPase activity	77/2896	364/18614	0.00256276	0.0427371	0.0357032	TBC1D8B/TRAPPC6B/RHOG/PAFAH1B1/AKT2/SOD1/SIPA1L3/ITGB1/ARHGAP12/EPHA3/RAP1GDS1/XCL1/RASA1/ECT2/GAPVD1/ARHGAP42/NET1/EVI5/POLDIP2/DOCK7/ARHGAP11A/PIN1/RALGPS2/BVES/RIC1/ARFGEF1/RABGAP1/DOCK6/ALS2/MAP4K4/RAPGEF6/RDX/ADAP1/SNX13/RAB3GAP1/MKKS/ARRB2/CCL21/TBC1D15/PYCARD/TGM2/CHN1/EPHA4/RALBP1/RAPGEF2/ADRB1/TBC1D2/IQGAP2/PLXND1/RAP1GAP/DOCK11/FGD6/EIF2S1/SYDE1/S1PR1/DOCK10/IQGAP1/CCL5/CX3CL1/RGS9/ARAP…	77	0.0265884
GO:0006383	BP	GO:0006383	transcription by RNA polymerase III	17/2896	54/18614	0.00256626	0.0427371	0.0357032	GTF3C3/SMARCA5/DEK/IVNS1ABP/BAZ1B/DHX36/BDP1/ZNF143/CHD8/POLR2K/ZC3H8/POLR1C/ICE2/DDX21/ICE1/SF3B1/POLR2L	17	0.00587017
GO:0071385	BP	GO:0071385	cellular response to glucocorticoid stimulus	17/2896	54/18614	0.00256626	0.0427371	0.0357032	UBE2L3/HNRNPU/GSK3A/PCK2/ATP2B1/ZFP36/RPS6KB1/USP8/JAK2/ZFP36L2/EDN1/FAM107A/FBXO32/HMGCS2/CFLAR/STC1/CYP1B1	17	0.00587017
GO:2000403	BP	GO:2000403	positive regulation of lymphocyte migration	14/2896	41/18614	0.00258745	0.0429762	0.0359031	JAM2/XCL1/ITGA4/CCL21/PYCARD/ADAM10/CORO1A/CCL5/ADAM17/SPN/WNT5A/CXCL10/CXCL13/XCL2	14	0.00483425
GO:0060008	BP	GO:0060008	Sertoli cell differentiation	9/2896	21/18614	0.00260264	0.0431148	0.0360189	ATRX/FER/RARA/ARID4A/FNDC3A/ARID4B/SAFB2/HSD17B4/TCF21	9	0.00310773
GO:0043123	BP	GO:0043123	positive regulation of I-kappaB kinase/NF-kappaB signaling	45/2896	192/18614	0.00264272	0.0436638	0.0364774	GOLT1B/BRD4/FKBP1A/DDX1/ATP2C1/RBCK1/TMED4/MIER1/DHX15/BIRC2/RELA/DHX36/MYD88/ZDHHC17/ECT2/TMEM9B/CHUK/TBK1/BIRC3/JMJD8/SECTM1/LTBR/TICAM1/CCL21/TRAF5/TRIM22/DDX21/MALT1/ALPK1/RHOC/TNFRSF19/TFRC/CX3CL1/LGALS1/CFLAR/ZDHHC13/S100A12/TRIM38/TLR6/BST2/PELI1/HMOX1/LTF/HLA-DRB1/IL1B	45	0.0155387
GO:0032868	BP	GO:0032868	response to insulin	60/2896	272/18614	0.00272611	0.0446586	0.0373085	SESN3/CCND3/INSIG2/AKT1/SRSF4/PRKDC/STXBP3/VPS13C/SRSF5/AKT2/NCL/GSK3A/FER/PLA2G1B/COL1A1/PIK3CA/GNAI2/NUCKS1/GCLC/SYAP1/VAMP2/OSBPL8/PCK2/ATP2B1/PRKAA1/MAPK3/PHIP/SIRT1/USO1/RPS6KB1/PTPN11/STXBP4/SLC9A1/ADIPOR1/MYO1C/INPP5K/NCK1/PARP1/BCAR1/APC/BAIAP2/PRKCZ/PDE3B/C2CD5/MYO5A/UCP2/AGRP/CDK4/PDK2/HMGCS2/TNS2/ZNF106/KLF15/CFLAR/TLR2/ALPL/STAT1/SOCS3/IL1B/DNAI1	60	0.0207182
GO:0043201	BP	GO:0043201	response to leucine	7/2896	14/18614	0.0027313	0.0446586	0.0373085	SESN3/PIK3CA/RPS6KB1/SESN1/UBR1/UBR2/PIK3C3	7	0.00241713
GO:1901533	BP	GO:1901533	negative regulation of hematopoietic progenitor cell differentiation	7/2896	14/18614	0.0027313	0.0446586	0.0373085	NOTCH1/ZFP36/HSPA9/NFE2L2/GATA2/METTL14/MYB	7	0.00241713
GO:1904424	BP	GO:1904424	regulation of GTP binding	7/2896	14/18614	0.0027313	0.0446586	0.0373085	CSNK1A1/POLDIP2/EPHA4/RAP1GAP/EIF2S1/MET/C9orf72	7	0.00241713
GO:0018904	BP	GO:0018904	ether metabolic process	10/2896	25/18614	0.0028114	0.0456869	0.0381676	AGPS/GNPAT/FAR1/PAFAH1B1/CHPT1/EPHX1/DHRS7B/PLA2G7/PLA2G4A/ALOX5	10	0.00345304
GO:0002269	BP	GO:0002269	leukocyte activation involved in inflammatory response	16/2896	50/18614	0.00281954	0.0456869	0.0381676	MYD88/ATM/JAK2/TYROBP/TREM2/CST7/CX3CL1/TLR2/AGER/PTPRC/LDLR/C1QA/STAP1/CX3CR1/SCNN1B/IL6	16	0.00552486
GO:0002699	BP	GO:0002699	positive regulation of immune effector process	59/2896	267/18614	0.00282137	0.0456869	0.0381676	SNX4/MSH2/DDX1/RIF1/STX7/RABGEF1/FER/KMT5B/SHB/DHX36/MYD88/CD81/ZBTB1/NECTIN2/RARA/TP53BP1/XCL1/SIRT1/TYROBP/SPI1/FCN3/UNC13D/SOCS5/HSPD1/STXBP1/IL13RA2/TICAM1/PYCARD/LACC1/DDX21/GATA2/MALT1/PLA2G5/PRKCZ/RBP4/MICA/FOXF1/TREM2/TFRC/ATAD5/ARID5A/RAC2/PTPRC/SCIMP/WNT5A/RPS19/SH2D1B/KIT/DDX60/MIF/CR1/NLRP3/KLK7/STAP1/HMOX1/IL6/HLA-DRB1/PGC/IL1B	59	0.0203729
GO:0022900	BP	GO:0022900	electron transport chain	42/2896	177/18614	0.00282323	0.0456869	0.0381676	DLD/NDUFA5/COX5B/VPS54/DGUOK/AKR1B1/CCNB1/SDHB/DNAJC15/NDUFS1/ME2/NDUFB10/COX8A/COX6A1/NDUFA12/NDUFS7/NDUFS5/SLC25A12/ETFDH/NDUFC2-KCTD14/NDUFA6/COX4I1/NQO2/COX7A1/NDUFS4/SDHC/COX6B1/PUM2/NDUFB9/NDUFA2/UQCR10/NDUFA3/COX4I2/ME1/GPD2/COX7A2/SDHD/CYBB/NDUFB4/HSD17B6/GPD1/IDO1	42	0.0145028
GO:0007035	BP	GO:0007035	vacuolar acidification	12/2896	33/18614	0.00283868	0.045784	0.0382487	ATP6V1D/ATP6V1F/ATP6V1H/ATP6V0E1/ATP6AP1/ATP6V1A/CLN6/TCIRG1/DMXL1/SNAPIN/DMXL2/ATP6V0D1	12	0.00414365
GO:0030099	BP	GO:0030099	myeloid cell differentiation	87/2896	421/18614	0.00285881	0.045784	0.0382487	LEO1/CDK5RAP3/CTR9/ABI1/PRKDC/TMEM14C/UBA5/PAFAH1B1/VPS54/LBR/UFL1/FAXDC2/ACVR2A/ID2/SH2B3/LDB1/TFE3/RBPJ/NCAPG2/CD81/RARA/C1QC/ARID4A/ATP6AP1/PRDX3/IREB2/CUL4A/ZFP36/SIRT1/NBEAL2/SRP54/HSPA9/CEBPB/GABPA/PTPN11/JAK2/THRA/TYROBP/SPI1/SLC25A38/FBN1/CASP3/VEGFA/DHRS7B/L3MBTL3/SRF/LTBR/CITED2/RPS14/TCIRG1/FAM20C/PARP1/HCLS1/LYAR/FSTL3/GATA2/KITLG/TMEM178A/LRRC17/UCP2/CD109/EPAS1/TREM2/TFRC/NFKBIA/TRI…	87	0.0300414
GO:0002833	BP	GO:0002833	positive regulation of response to biotic stimulus	70/2896	327/18614	0.0028733	0.045784	0.0382487	DDX3X/ITCH/PRKDC/XRCC5/LSM14A/PJA2/SLC46A2/TOMM70/BIRC2/RELA/MYD88/NECTIN2/DHX9/HSP90AA1/CAV1/CYLD/MATR3/LY96/TBK1/PAK1/TYROBP/RIOK3/SPI1/FCN3/BIRC3/GPR108/NINJ1/HSPD1/TICAM1/ARRB2/PYCARD/LACC1/USP15/EPG5/TLR1/POLR3B/MAP2K6/PLA2G5/RPS6KA3/PUM2/ALPK1/CTSS/PARP9/TREM2/NFKBIA/IFI35/CCL5/OASL/TLR2/SCIMP/WNT5A/RPS19/LGR4/SH2D1B/IFIH1/LILRA2/TLR6/AIM2/DDX60/MIF/PELI1/NLRP3/KLK7/BPIFB1/LTF/GBP5/MMP12/TN…	70	0.0241713
GO:0018209	BP	GO:0018209	peptidyl-serine modification	70/2896	327/18614	0.0028733	0.045784	0.0382487	UHMK1/GGNBP2/CSNK1A1/AKT1/PRKDC/VRK1/ATR/AKT2/SH2D3C/GSK3A/PDCD10/AKAP9/ROCK1/GALNT1/ROCK2/PIK3CA/PRKD2/CSNK1G2/ATM/PIKFYVE/HSP90AA1/MORC3/PRKAA1/DCLK1/CAV1/TGFBR1/RPS6KB1/STK4/MKNK2/SRPK2/PWP1/CHUK/DOCK7/TBK1/CLK1/PAK1/BGN/VEGFA/PKN2/DMD/POGLUT1/INPP5K/GALNT13/ARRB2/NCK1/SMG1/HCLS1/VRK2/HIPK3/TTK/RPS6KA3/PDGFB/PRKCZ/SPOCK2/EIF2AK3/TNKS/FNIP1/GADD45A/HGF/CLSPN/TFRC/RAMP3/GALNT3/CSF3/WNT5A/NOS1/MI…	70	0.0241713
GO:0034508	BP	GO:0034508	centromere complex assembly	11/2896	29/18614	0.00287574	0.045784	0.0382487	HELLS/SENP6/KNTC1/NASP/CENPV/CENPC/CENPF/CENPK/MIS12/CENPE/DLGAP5	11	0.00379834
GO:1902175	BP	GO:1902175	regulation of oxidative stress-induced intrinsic apoptotic signaling pathway	11/2896	29/18614	0.00287574	0.045784	0.0382487	AKT1/SOD1/SIRT1/HTRA2/HSPB1/NFE2L2/PARP1/TREM2/FBXW7/HIF1A/GPX1	11	0.00379834
GO:0071453	BP	GO:0071453	cellular response to oxygen levels	41/2896	172/18614	0.00288014	0.045784	0.0382487	AKT1/NPEPPS/NDRG1/RBPJ/ROCK2/NOTCH1/KCNK3/ATP6AP1/ATP6V1A/PRKAA1/CAV1/SIRT1/GATA6/JUND/SLC8A1/MDM2/SLC9A1/PIK3CB/VEGFA/MALAT1/RGCC/CITED2/NFE2L2/CPEB4/BNIP3/TIGAR/EPHA4/EDN1/CD34/EPAS1/TREM2/CFLAR/ATP6V0D1/HIF1A/STC1/SDHD/CYBB/HILPDA/PDK1/HMOX1/STOX1	41	0.0141575
GO:0048145	BP	GO:0048145	regulation of fibroblast proliferation	24/2896	87/18614	0.00289133	0.0458462	0.0383007	BRK1/SKI/PLA2G1B/CCNB1/B4GALT7/DHX9/MORC3/PDGFC/CAV1/ZMIZ1/PDGFA/NUPR1/EMD/NDUFS4/PDGFB/IGF1/CDK4/GSTP1/CDC6/WNT5A/PDGFRA/MIF/TP53INP1/PDGFD	24	0.00828729
GO:0002237	BP	GO:0002237	response to molecule of bacterial origin	77/2896	366/18614	0.00297802	0.0470832	0.0393341	PDCD4/AKT1/CTR9/GIT1/ADAM9/FER/NOTCH1/RELA/TSPO/MYD88/HDAC2/RARA/PCK2/PRDX3/IFNAR1/ZFP36/MAPK3/LY96/RPS6KB1/JUND/CEBPB/JAK2/SPI1/CASP3/ACE/CMPK2/TICAM1/MIR224/PYCARD/SIGIRR/TLR1/MALT1/RPS6KA3/EDN1/CD68/CDK4/TREM2/NFKBIA/CCL5/ARID5A/HMGCS2/SMAD6/CX3CL1/GSTP1/TRIB1/ADAM17/TLR2/CSF3/THBD/SCIMP/WNT5A/NOS1/MRC1/LILRA2/TLR6/CCL2/CD24/MIF/S100A9/CXCL10/ALPL/S100A8/CXCL13/PELI1/NLRP3/CXCL2/STAP1/VCAM1/CX…	77	0.0265884
GO:0016236	BP	GO:0016236	macroautophagy	69/2896	322/18614	0.00298431	0.0470832	0.0393341	SESN3/GABARAP/RAB1A/SNX4/ATP6V1C1/GABARAPL1/AKT1/RB1CC1/GNAI3/VPS41/UBA5/VPS4B/ATP6V1D/VPS13C/MAP1LC3B2/RAB1B/UFL1/CHMP2B/ATP6V1H/EXOC1/PIK3CA/MAP1LC3A/ATM/ATP6V0E1/PIKFYVE/RAB1C/ATP6V1A/ATG2B/SEC22B/MAPK3/SIRT1/VPS36/NUPR1/POLDIP2/TBK1/HTRA2/SPTLC1/MCOLN1/SCFD1/UFC1/CASP3/AUP1/SESN1/MTM1/ATP2A2/RAB3GAP1/EXOC4/TCIRG1/VPS28/IFT88/SNAPIN/BNIP3/GABARAPL2/EPG5/TIGAR/VPS26A/VPS35/PIK3C3/UBXN2B/LRBA/AT…	69	0.023826
GO:0002758	BP	GO:0002758	innate immune response-activating signaling pathway	48/2896	209/18614	0.00300825	0.0472243	0.039452	DDX3X/ITCH/LSM14A/PJA2/SLC46A2/BIRC2/RELA/MYD88/CAV1/CYLD/LY96/PAK1/TYROBP/RIOK3/FCN3/BIRC3/GPR108/NINJ1/HSPD1/TICAM1/ARRB2/PYCARD/LACC1/USP15/EPG5/TLR1/MAP2K6/RPS6KA3/PUM2/ALPK1/CTSS/TREM2/NFKBIA/IFI35/OASL/TLR2/SCIMP/LGR4/IFIH1/LILRA2/TLR6/AIM2/DDX60/PELI1/NLRP3/BPIFB1/LTF/TNIP3	48	0.0165746
GO:0045732	BP	GO:0045732	positive regulation of protein catabolic process	48/2896	209/18614	0.00300825	0.0472243	0.039452	GABARAP/CSNK1A1/AKT1/ITCH/FBXO11/RCHY1/HECTD1/ADAM9/GSK3A/RNF19A/GCLC/CD81/HSP90AA1/SEC22B/CAV1/CUL4B/OAZ1/NUPR1/PSMC5/NRDC/MDM2/NSF/NKD1/IER3/FMR1/SOCS5/RDX/NFE2L2/TMTC3/VPS28/PSMC1/FURIN/APC/ZFAND2A/TMEM259/VPS35/SOCS4/TREM2/UBR3/TRIB1/FBXW7/WNT5A/RNF128/LDLR/GPC3/RBX1/LPCAT1/IL1B	48	0.0165746
GO:0018212	BP	GO:0018212	peptidyl-tyrosine modification	78/2896	372/18614	0.00308227	0.0482659	0.0403221	GGNBP2/ABI1/CLK4/SCYL1/TPST2/NCL/NEK1/PKDCC/SH2B3/FER/NCAPG2/IBTK/BAZ1B/HDAC2/CD81/EPHA3/MAPK3/PDGFC/CAV1/PDGFA/MELK/LRP4/PTPN11/FRK/JAK2/CLK1/TIE1/ARL2BP/ACE/VEGFA/EIF2AK2/SOCS5/MERTK/ARRB2/HCLS1/FGF7/HTR2A/HIPK3/MAP2K6/EPHA4/TTK/PDGFB/KITLG/PRKCZ/PIBF1/FGFR4/SOCS4/HGF/IGF1/WEE1/PARP9/HYAL2/TREM2/CCL5/FLT4/FBXW7/ADAM17/MET/PARP14/CSF3/FGFR3/PTPRC/PDGFRA/HBEGF/ADRA1A/BANK1/LILRA5/ITGA5/KIT/GPRC5A…	78	0.0269337
GO:0045926	BP	GO:0045926	negative regulation of growth	56/2896	252/18614	0.0031231	0.0487839	0.0407549	DDX3X/RNF6/CRLF3/NDRG3/SEMA3C/PNPT1/GSK3A/ST20/TOMM70/MT1F/SEMA3A/SIRT1/ACVRL1/STK4/NKD1/BRCA1/SEMA5A/HYAL1/ADIPOR1/CITED2/ADAM15/IFRD1/ADRB1/MYOZ1/RBP4/SEMA3B/SPP1/HYAL2/MT1E/IGFBP5/FGFR3/NPR1/SLIT3/WNT5A/HIF1A/SEMA4A/CRYAB/MT1B/SLC6A4/MT1H/SERPINE2/MT1G/MT2A/BST2/FHL1/MT1A/GPC3/TBX5/MT1M/SEMA6A/TMPRSS4/AGTR2/PLAC8/MT1X/GREM1/SFRP2	56	0.019337
GO:0008611	BP	GO:0008611	ether lipid biosynthetic process	6/2896	11/18614	0.00320955	0.0491585	0.0410678	AGPS/GNPAT/FAR1/CHPT1/DHRS7B/PLA2G4A	6	0.00207182
GO:0010998	BP	GO:0010998	regulation of translational initiation by eIF2 alpha phosphorylation	6/2896	11/18614	0.00320955	0.0491585	0.0410678	NPM1/DNAJC3/EIF2AK2/NCK1/EIF2AK3/EIF2AK4	6	0.00207182
GO:0036490	BP	GO:0036490	regulation of translation in response to endoplasmic reticulum stress	6/2896	11/18614	0.00320955	0.0491585	0.0410678	DDX3X/DNAJC3/NCK1/PPP1R15A/EIF2AK3/EIF2AK4	6	0.00207182
GO:0046504	BP	GO:0046504	glycerol ether biosynthetic process	6/2896	11/18614	0.00320955	0.0491585	0.0410678	AGPS/GNPAT/FAR1/CHPT1/DHRS7B/PLA2G4A	6	0.00207182
GO:0060623	BP	GO:0060623	regulation of chromosome condensation	6/2896	11/18614	0.00320955	0.0491585	0.0410678	SMARCA5/SMC2/NCAPG2/BAZ1B/SMC4/NCAPG	6	0.00207182
GO:0061418	BP	GO:0061418	regulation of transcription from RNA polymerase II promoter in response to hypoxia	6/2896	11/18614	0.00320955	0.0491585	0.0410678	RBPJ/VEGFA/CITED2/NFE2L2/HIF1A/STOX1	6	0.00207182
GO:0070213	BP	GO:0070213	protein auto-ADP-ribosylation	6/2896	11/18614	0.00320955	0.0491585	0.0410678	PARP12/PARP11/TNKS2/PARP3/PARP1/TNKS	6	0.00207182
GO:0097384	BP	GO:0097384	cellular lipid biosynthetic process	6/2896	11/18614	0.00320955	0.0491585	0.0410678	AGPS/GNPAT/FAR1/CHPT1/DHRS7B/PLA2G4A	6	0.00207182

## Sheet: CC
	ONTOLOGY	ID	Description	GeneRatio	BgRatio	pvalue	p.adjust	qvalue	geneID	Count	ratio
GO:0022613	BP	GO:0022613	ribonucleoprotein complex biogenesis	127/2896	475/18614	1.7893e-10	9.90916e-07	8.27828e-07	RNU4ATAC/RNU4-1/MPHOSPH10/LUC7L3/MRPS11/ESF1/HTATSF1/NPM1/SLU7/XPO1/DDX3X/NMD3/NOP10/RSL24D1/MALSU1/PRPF39/YTHDC1/SRSF10/PRKDC/RNVU1-17/GTPBP4/SF3B5/XRCC5/ATR/DDX1/SRSF5/BMS1/UTP6/METTL5/SART3/DDX46/MPHOSPH6/LTV1/TMA16/RPL23A/SDAD1/ZNHIT6/FASTKD2/EIF3E/RNU4-2/ERAL1/SETX/C1D/EIF3A/DDX18/DENR/NOP58/EXOSC4/ATM/WDR36/NSUN3/SNRPA1/WDR12/HEATR3/DHX9/FTSJ3/TFB1M/HSP90AA1/CUL4A/SNRPB/RNVU1-1/CUL4B/RNU2-1…	127	0.0438536
GO:0031023	BP	GO:0031023	microtubule organizing center organization	55/2896	152/18614	3.48373e-10	9.90916e-07	8.27828e-07	USP33/NPM1/XPO1/GCC2/HAUS3/VPS4B/PAFAH1B1/CHMP2B/DZIP1/PCM1/TRIM37/KIF3A/ROCK2/GEN1/CEP152/CKAP5/CHEK1/HAUS2/SSX2IP/SIRT1/CEP44/CEP135/CEP63/UXT/MPDZ/CEP120/KIF11/HAUS6/NIN/MDM1/BRCA1/CDK5RAP2/CLASP2/CETN3/CENPJ/CEP295/CCP110/KIAA0753/CNTLN/ALMS1/CEP192/PPP1R12A/GADD45A/PLK4/CCNL1/SLC16A1/UBXN2B/BBS4/SPICE1/BRCA2/MAP9/TMEM67/CCDC102B/CHORDC1/FRMPD2	55	0.0189917
GO:0000070	BP	GO:0000070	mitotic sister chromatid segregation	66/2896	199/18614	4.7224e-10	9.90916e-07	8.27828e-07	ATRX/TUBG2/PSMG2/STAG1/RAD21/HNRNPU/SMARCA5/BUB3/SMC2/SMC3/VPS4B/TUBG1/LSM14A/CHMP2B/TPR/MAD2L1BP/WAPL/MAPRE1/IK/CCNB1/NCAPG2/GEN1/ESCO1/NAA50/BAZ1B/MAD2L1/ATM/CEP97/KPNB1/KNTC1/NIPBL/POLDIP2/ZW10/NSMCE2/KIF2A/KIF11/SMC4/CDK5RAP2/CLASP2/CENPC/STAG2/PDS5B/SMC1A/KIF23/PRC1/CUL3/NUF2/APC/SLF2/SMC5/SPDL1/SLF1/TTK/CEP192/NCAPG/PIBF1/CENPF/CENPK/TNKS/MIS12/EML4/CENPE/DLGAP5/KIF18A/SPICE1/MAP9	66	0.0227901
GO:0006397	BP	GO:0006397	mRNA processing	128/2896	500/18614	2.97283e-09	4.66143e-06	3.89424e-06	LEO1/HNRNPH1/RNU4ATAC/PPP4R2/PNN/RNU4-1/SREK1/HNRNPM/RNMT/FXR1/LUC7L3/HNRNPA3/HNRNPR/PLRG1/HTATSF1/SLU7/LSM8/PRPF40A/FAM172A/SRSF4/SYF2/SLTM/RSRC1/CWC27/TRUB1/PRPF39/YTHDC1/SRSF10/CDC40/HNRNPU/RNVU1-17/ZC3H13/SF3B5/CPSF2/CWF19L2/CSTF3/DDX1/SNRPA/SRSF5/CWC22/RBM39/PRPF38B/NCL/SART3/DDX46/SAFB/MFAP1/PUS7L/PRPF4B/PNPT1/PTCD2/RBM41/PABPC1/SNW1/DHX15/IWS1/TARDBP/GRSF1/LARP7/IK/RPRD1A/RNU4-2/THOC1/SETX…	128	0.0441989
GO:0007098	BP	GO:0007098	centrosome cycle	49/2896	136/18614	3.70249e-09	4.66143e-06	3.89424e-06	USP33/NPM1/XPO1/HAUS3/VPS4B/CHMP2B/PCM1/TRIM37/KIF3A/ROCK2/GEN1/CEP152/CKAP5/CHEK1/HAUS2/SSX2IP/SIRT1/CEP44/CEP135/CEP63/UXT/CEP120/KIF11/HAUS6/NIN/MDM1/BRCA1/CDK5RAP2/CETN3/CENPJ/CEP295/CCP110/KIAA0753/CNTLN/ALMS1/CEP192/PPP1R12A/GADD45A/PLK4/CCNL1/SLC16A1/UBXN2B/BBS4/SPICE1/BRCA2/MAP9/TMEM67/CCDC102B/CHORDC1	49	0.0169199
GO:0000819	BP	GO:0000819	sister chromatid segregation	75/2896	250/18614	5.33318e-09	4.79605e-06	4.0067e-06	TOP2B/ATRX/TUBG2/PSMG2/STAG1/RAD21/HNRNPU/SMARCA5/BUB3/SMC2/SMC3/VPS4B/TUBG1/LSM14A/CHMP2B/TPR/MAD2L1BP/WAPL/MAPRE1/PBRM1/IK/CCNB1/NCAPG2/GEN1/ESCO1/NAA50/BAZ1B/MAD2L1/ATM/TOP2A/CEP97/KPNB1/KNTC1/NIPBL/POLDIP2/SMARCE1/ZW10/NSMCE2/ANAPC4/RIOK2/KIF2A/BRD7/KIF11/BCL7B/SMC4/CDK5RAP2/CLASP2/CENPC/STAG2/PDS5B/SMC1A/KIF23/PRC1/CUL3/NUF2/APC/SLF2/SMC5/SPDL1/SLF1/TTK/CEP192/NCAPG/PIBF1/CENPF/CENPK/TNKS/MI…	75	0.0258978
GO:0033044	BP	GO:0033044	regulation of chromosome organization	75/2896	250/18614	5.33318e-09	4.79605e-06	4.0067e-06	ATRX/PSMG2/RAD21/SMC6/HNRNPU/SMARCA5/BUB3/SMC2/XRCC1/SETDB2/XRCC5/ATR/RAD50/TPR/MAD2L1BP/USP7/WAPL/PBRM1/IK/CCNB1/UCHL5/NCAPG2/MPHOSPH8/GEN1/TNKS2/CCT6A/BAZ1B/DHX36/MAD2L1/CCT2/ATM/TOP2A/MAPK3/SENP6/SSBP1/HNRNPA2B1/KNTC1/TCP1/CCT8/SMARCE1/ZW10/NSMCE2/ANAPC4/NBN/RIOK2/BRD7/CCT4/BCL7B/CENPV/SMC4/CDK5RAP2/CUL3/PARP1/SMG1/XRN1/NUF2/SUB1/GNL3/APC/SLF2/POT1/SMC5/SPDL1/SLF1/TTK/NCAPG/CENPF/TNKS/CCT5/DKC…	75	0.0258978
GO:0008380	BP	GO:0008380	RNA splicing	120/2896	466/18614	6.42153e-09	5.05294e-06	4.22131e-06	HNRNPH1/RNU4ATAC/PPP4R2/PNN/RNU4-1/SREK1/HNRNPM/MPHOSPH10/FXR1/LUC7L3/HNRNPA3/HNRNPR/PLRG1/HTATSF1/SLU7/LSM8/TAF15/PRPF40A/FAM172A/SRSF4/SYF2/RSRC1/CWC27/PRPF39/YTHDC1/SRSF10/CDC40/CLK4/HNRNPU/RNVU1-17/ZC3H13/SF3B5/CWF19L2/DDX1/SNRPA/SRSF5/CWC22/RBM39/PRPF38B/NCL/SART3/DDX46/ZNF638/MFAP1/PRPF4B/RBM12B/IVNS1ABP/RBM41/PABPC1/SNW1/DHX15/IWS1/TARDBP/GRSF1/LARP7/IK/RNU4-2/THOC1/SETX/THOC6/ZRANB2/BCAS2…	120	0.0414365
GO:0000375	BP	GO:0000375	RNA splicing, via transesterification reactions	91/2896	329/18614	1.18025e-08	7.62844e-06	6.37293e-06	HNRNPH1/RNU4ATAC/PNN/RNU4-1/HNRNPM/MPHOSPH10/FXR1/LUC7L3/HNRNPA3/HNRNPR/PLRG1/HTATSF1/SLU7/LSM8/PRPF40A/FAM172A/SRSF4/SYF2/RSRC1/CWC27/PRPF39/YTHDC1/SRSF10/CDC40/HNRNPU/RNVU1-17/SF3B5/CWF19L2/DDX1/SNRPA/SRSF5/CWC22/RBM39/NCL/SART3/DDX46/MFAP1/PRPF4B/RBM41/PABPC1/SNW1/LARP7/IK/RNU4-2/SETX/BCAS2/RBM25/NCBP2/DDX5/ALYREF/SNRPA1/DHX9/SNRPB/RNVU1-1/HNRNPA2B1/ZMAT2/RNU2-1/PTBP1/HNRNPH3/PTBP2/SRPK2/TIA1/…	91	0.0314227
GO:0000377	BP	GO:0000377	RNA splicing, via transesterification reactions with bulged adenosine as nucleophile	90/2896	325/18614	1.33301e-08	7.62844e-06	6.37293e-06	HNRNPH1/RNU4ATAC/PNN/RNU4-1/HNRNPM/FXR1/LUC7L3/HNRNPA3/HNRNPR/PLRG1/HTATSF1/SLU7/LSM8/PRPF40A/FAM172A/SRSF4/SYF2/RSRC1/CWC27/PRPF39/YTHDC1/SRSF10/CDC40/HNRNPU/RNVU1-17/SF3B5/CWF19L2/DDX1/SNRPA/SRSF5/CWC22/RBM39/NCL/SART3/DDX46/MFAP1/PRPF4B/RBM41/PABPC1/SNW1/LARP7/IK/RNU4-2/SETX/BCAS2/RBM25/NCBP2/DDX5/ALYREF/SNRPA1/DHX9/SNRPB/RNVU1-1/HNRNPA2B1/ZMAT2/RNU2-1/PTBP1/HNRNPH3/PTBP2/SRPK2/TIA1/RNVU1-15/C…	90	0.0310773
GO:0000398	BP	GO:0000398	mRNA splicing, via spliceosome	90/2896	325/18614	1.33301e-08	7.62844e-06	6.37293e-06	HNRNPH1/RNU4ATAC/PNN/RNU4-1/HNRNPM/FXR1/LUC7L3/HNRNPA3/HNRNPR/PLRG1/HTATSF1/SLU7/LSM8/PRPF40A/FAM172A/SRSF4/SYF2/RSRC1/CWC27/PRPF39/YTHDC1/SRSF10/CDC40/HNRNPU/RNVU1-17/SF3B5/CWF19L2/DDX1/SNRPA/SRSF5/CWC22/RBM39/NCL/SART3/DDX46/MFAP1/PRPF4B/RBM41/PABPC1/SNW1/LARP7/IK/RNU4-2/SETX/BCAS2/RBM25/NCBP2/DDX5/ALYREF/SNRPA1/DHX9/SNRPB/RNVU1-1/HNRNPA2B1/ZMAT2/RNU2-1/PTBP1/HNRNPH3/PTBP2/SRPK2/TIA1/RNVU1-15/C…	90	0.0310773
GO:0140014	BP	GO:0140014	mitotic nuclear division	80/2896	286/18614	5.24596e-08	2.75194e-05	2.29902e-05	ATRX/TUBG2/PSMG2/STAG1/RAD21/HNRNPU/SMARCA5/BUB3/SMC2/SMC3/VPS4B/TUBG1/LSM14A/CHMP2B/TPR/MAD2L1BP/USP16/WAPL/MAPRE1/IK/CCNB1/NCAPG2/GEN1/ESCO1/NAA50/BAZ1B/CHEK1/MAD2L1/ATM/CEP97/PHIP/KPNB1/KNTC1/NIPBL/POLDIP2/ZW10/NSMCE2/PIN1/KIF2A/KIF11/MTBP/SMC4/CDK5RAP2/CLASP2/CENPC/STAG2/RGCC/KLHDC8B/PDS5B/ANLN/SMC1A/KIF23/PRC1/CUL3/KIF20B/NUF2/APC/SLF2/SMC5/SPDL1/SLF1/TTK/CEP192/PDGFB/EDN1/NCAPG/PIBF1/CENPF/…	80	0.0276243
GO:0042254	BP	GO:0042254	ribosome biogenesis	82/2896	298/18614	7.85466e-08	3.80347e-05	3.17748e-05	MPHOSPH10/MRPS11/ESF1/NPM1/XPO1/DDX3X/NMD3/NOP10/RSL24D1/MALSU1/PRKDC/GTPBP4/XRCC5/BMS1/UTP6/METTL5/MPHOSPH6/LTV1/TMA16/RPL23A/SDAD1/ZNHIT6/FASTKD2/ERAL1/C1D/DDX18/NOP58/EXOSC4/WDR36/NSUN3/WDR12/HEATR3/FTSJ3/TFB1M/CUL4A/CUL4B/MRPS2/GNL2/MDN1/PWP1/XRN2/UTP3/FBL/RIOK3/RIOK2/RIOK1/NOL8/RPS14/RNASEL/DIS3/ABCE1/TSR1/EIF2A/WDR75/WDR3/UTP20/LYAR/DDX21/KRR1/HEATR1/DDX10/SPATA5/RPF2/ERI2/UTP14A/EFL1/RPS5/…	82	0.0283149
GO:0099111	BP	GO:0099111	microtubule-based transport	63/2896	212/18614	1.27427e-07	5.72967e-05	4.78666e-05	ARMCX3/RAB1A/IFT80/OPA1/LRPPRC/HNRNPU/PAFAH1B1/SOD1/WDR35/PCM1/RABGEF1/KIF3A/BLOC1S6/DYNC1I2/SSX2IP/DST/UXT/KIF5B/HSPB1/KIFAP3/SYNE2/HSBP1/ARL8A/OFD1/IFT88/SNAPIN/CLUAP1/RPGR/PRKCZ/IFT74/LCA5/DYNC2H1/TTC21B/SSNA1/WDR19/IFT81/TRAF3IP1/BBS12/FEZ1/HIF1A/TMEM108/MAP1B/IFT57/IFT172/KIF27/DLG2/RFX3/CCDC39/RAB27B/CFAP54/DNAH5/DNAH11/CFAP53/DAW1/SPAG17/CFAP43/NEK10/SPEF2/SPAG6/MAK/DNAAF1/DNAH9/DNAI1	63	0.0217541
GO:0051656	BP	GO:0051656	establishment of organelle localization	111/2896	445/18614	1.42825e-07	5.99389e-05	5.00739e-05	ARMCX3/RAB1A/SNX4/NPM1/XPO1/NMD3/OPA1/TRAPPC6B/TRAPPC8/CCDC186/LRPPRC/EXOC5/HNRNPU/PEF1/TRIP11/VPS4B/PAFAH1B1/TBC1D23/CHMP2B/PDCD10/PCM1/F8A3/RABGEF1/LTV1/SDAD1/DNM1L/FER/KIF3A/MAPRE1/CCNB1/ITGB1/EXOC1/BLOC1S6/MAD2L1/NECTIN2/ATM/STK25/KPNB1/STARD3/WDR11/FAM91A1/HOOK3/MYO1E/MDN1/GPSM2/DOCK7/UXT/KIF5B/RAB17/ZW10/KIFAP3/TRAPPC11/LMNB1/RIOK2/CEP120/SYNE2/UNC13D/CDK5RAP2/RAB27A/CLASP2/CENPC/MYO1C/HSBP…	111	0.0383287
GO:0044782	BP	GO:0044782	cilium organization	101/2896	396/18614	1.65864e-07	6.5257e-05	5.45167e-05	IFT80/EXOC5/CEP290/ATP6V1D/EHD2/TBC1D32/NEK1/CCDC88A/DZIP1/WDR35/PCM1/KIF3A/MAPRE1/NOTCH1/ACTR2/ACTR3/ODF2L/NECTIN2/CEP97/CEP162/SSX2IP/CYLD/CEP135/WDR11/BBS1/RAB17/CEP350/KIFAP3/MPHOSPH9/CEP120/SYNE2/TTC39C/FAM149B1/CENPJ/OFD1/ARL13B/MKKS/IFT88/CEP78/CCP110/KIAA0753/CLUAP1/RPGR/RPGRIP1L/IFT74/PIBF1/LCA5/ALPK1/DYNC2H1/TTC21B/EHD1/CC2D2A/FNBP1L/RILPL2/CFAP69/CEP83/PLK4/SSNA1/WDR19/IFT81/TMEM80/TRA…	101	0.0348757
GO:0010639	BP	GO:0010639	negative regulation of organelle organization	94/2896	362/18614	1.82632e-07	6.58735e-05	5.50318e-05	NPM1/AKT1/ATRX/OPA1/PSMG2/RAD21/HNRNPU/SMARCA5/BUB3/XRCC1/RAD50/TPR/MAD2L1BP/WAPL/TRIM37/CKAP2/MAPRE1/SLC25A6/IK/CCNB1/GEN1/PIK3CA/TNKS2/BAZ1B/TSPO/GCLC/PFN1/ODF2L/CHEK1/MAD2L1/ATM/TOP2A/CEP97/SEC22B/MYADM/KNTC1/SLC35F6/CAPZA2/NUPR1/TAOK1/ZW10/SCFD1/NBN/MPHOSPH9/KANK3/MTBP/MDM1/BRCA1/ARFGEF1/CDK5RAP2/CLASP2/MTM1/SHANK3/IER3/INPP5K/RDX/SSH3/MKKS/ARRB2/ADD3/PARP1/XRN1/MID1IP1/NUF2/SUB1/CCP110/BOK/A…	94	0.0324586
GO:0007018	BP	GO:0007018	microtubule-based movement	105/2896	417/18614	1.88359e-07	6.58735e-05	5.50318e-05	ARMCX3/RAB1A/TMF1/IFT80/OPA1/LRPPRC/HNRNPU/KTN1/PAFAH1B1/VPS13A/DZIP1/SOD1/WDR35/PCM1/RABGEF1/KIF3A/BLOC1S6/ACTR2/DYNC1I2/ACTR3/DYNC1LI2/SSX2IP/KPNB1/PGAM4/DST/UXT/BBS1/KIF5B/HSPB1/KIF13B/KIFAP3/KIF2A/KIF11/SYNE2/DNAH14/HSBP1/ARL8A/KIF23/OFD1/MKKS/KIF20B/IFT88/SNAPIN/CLUAP1/RPGR/KIF16B/PRKCZ/IFT74/LCA5/KIF21A/DYNC2H1/TTC21B/CFAP69/SSNA1/WDR19/CENPE/IFT81/DLGAP5/TRAF3IP1/KIF18A/BBS4/CFAP44/BBS12/F…	105	0.0362569
GO:0032886	BP	GO:0032886	regulation of microtubule-based process	71/2896	252/18614	2.13658e-07	7.07883e-05	5.91378e-05	NPM1/XPO1/HNRNPU/VPS4B/GIT1/PAFAH1B1/CHMP2B/TPR/CLTC/AKAP9/ROCK1/TRIM37/CKAP2/MAPRE1/ROCK2/GEN1/CKAP5/EPHA3/PARP3/CEP97/PRKAA1/SENP6/CYLD/SIRT1/PGAM4/TAOK1/GPSM2/BBS1/PRUNE1/PAK1/MPDZ/CEP120/MDM1/BRCA1/CDK5RAP2/CLASP2/CENPJ/MKKS/MID1IP1/CEP295/APC/CDH5/ALMS1/SLAIN1/TTC21B/CLIP1/CFAP69/CDK2AP2/FAM107A/PLK4/CCNL1/TRAF3IP1/KIF18A/MET/BBS4/CAMSAP2/SPICE1/MAP9/TMEM67/FEZ1/CEP70/MAP1B/CHORDC1/CCDC39/DN…	71	0.0245166
GO:0060271	BP	GO:0060271	cilium assembly	94/2896	367/18614	3.58527e-07	0.000112846	9.42737e-05	IFT80/EXOC5/CEP290/ATP6V1D/EHD2/TBC1D32/NEK1/CCDC88A/DZIP1/WDR35/PCM1/KIF3A/MAPRE1/NOTCH1/ACTR2/ACTR3/ODF2L/CEP97/CEP162/SSX2IP/CYLD/CEP135/WDR11/BBS1/RAB17/CEP350/MPHOSPH9/CEP120/SYNE2/TTC39C/FAM149B1/CENPJ/OFD1/ARL13B/MKKS/IFT88/CCP110/KIAA0753/CLUAP1/RPGR/RPGRIP1L/IFT74/PIBF1/ALPK1/DYNC2H1/TTC21B/EHD1/CC2D2A/FNBP1L/RILPL2/CFAP69/CEP83/PLK4/WDR19/IFT81/TMEM80/TRAF3IP1/ATP6V0D1/BBS4/CFAP44/AHI1/…	94	0.0324586
GO:0009266	BP	GO:0009266	response to temperature stimulus	55/2896	183/18614	5.24454e-07	0.000153416	0.000128166	DNAJA2/GMPR/SLU7/AKT1/DNAJC3/ATR/TPR/SOD1/ACADM/DNAJC7/GCLC/DHX36/HDAC2/ATM/ATP2B1/HSP90AA1/PRKAA1/SIRT1/RPS6KB1/HTRA2/THRA/SLC9A1/DNAJB4/HSBP1/HSPD1/NR2F6/ARRB2/HSP90AA2P/HTR2A/METRNL/IGFBP7/PSIP1/ADRB1/EIF2AK3/ANO1/MICA/IGF1/DNAJC2/UCP2/CD34/EIF2S1/NFKBIA/HMGCS2/EIF2AK4/NOS1/CHORDC1/LXN/TP53INP1/CXCL10/SCN9A/TFEC/CPB2/HMOX1/PLAC8/DNAJA4	55	0.0189917
GO:0097193	BP	GO:0097193	intrinsic apoptotic signaling pathway	80/2896	301/18614	5.36165e-07	0.000153416	0.000128166	DNAJC10/USP47/HELLS/AKT1/DDX3X/OPA1/WFS1/PRKDC/MSH2/SOD1/PDCD10/CUL5/IVNS1ABP/RRM2B/SNW1/DNM1L/APAF1/SKIL/BCLAF1/FIGNL1/ATM/DDX5/TOPORS/CUL4A/STK25/GRINA/CAV1/CYLD/SIRT1/GSKIP/MELK/CREB3/CEBPB/NUPR1/JAK2/HTRA2/MDM2/HSPB1/BCL3/PLAGL2/MAP3K5/NBN/PIK3CB/CASP3/BRCA1/DAPK2/IER3/NFE2L2/CUL3/NCK1/PARP1/MSH6/PYCARD/BOK/BNIP3/USP15/IFI6/PPP1R15A/EIF2AK3/TMEM109/PDK2/TREM2/ATAD5/TMEM161A/ITPR1/FBXW7/BRCA2/…	80	0.0276243
GO:2001251	BP	GO:2001251	negative regulation of chromosome organization	34/2896	93/18614	5.87665e-07	0.000160841	0.00013437	ATRX/PSMG2/RAD21/HNRNPU/SMARCA5/BUB3/XRCC1/RAD50/TPR/MAD2L1BP/WAPL/IK/CCNB1/GEN1/TNKS2/BAZ1B/MAD2L1/ATM/TOP2A/KNTC1/ZW10/NBN/CDK5RAP2/PARP1/XRN1/NUF2/SUB1/APC/POT1/SPDL1/TTK/CENPF/TNKS/HNRNPA1	34	0.0117403
GO:0051298	BP	GO:0051298	centrosome duplication	29/2896	74/18614	7.37734e-07	0.000193502	0.000161654	USP33/NPM1/XPO1/VPS4B/CHMP2B/TRIM37/ROCK2/GEN1/CEP152/CKAP5/SIRT1/CEP44/CEP135/CEP63/CEP120/MDM1/BRCA1/CDK5RAP2/CENPJ/CEP295/CCP110/KIAA0753/ALMS1/CEP192/PLK4/SPICE1/BRCA2/TMEM67/CHORDC1	29	0.0100138
GO:0071826	BP	GO:0071826	ribonucleoprotein complex subunit organization	66/2896	239/18614	1.22646e-06	0.000308823	0.000257996	RNU4ATAC/RNU4-1/LUC7L3/MRPS11/HTATSF1/SLU7/PRPF39/YTHDC1/SRSF10/PRKDC/RNVU1-17/SF3B5/XRCC5/ATR/DDX1/SRSF5/SART3/DDX46/RPL23A/ZNHIT6/FASTKD2/EIF3E/RNU4-2/ERAL1/SETX/EIF3A/ZFAND1/DENR/ATM/SNRPA1/DHX9/HSP90AA1/SNRPB/RNVU1-1/RNU2-1/PTBP2/SRPK2/MDN1/KIF5B/RNVU1-15/CRNKL1/TXNL4A/PRPF18/EIF3K/RPS14/RNVU1-6/PSIP1/RPF2/RNU11/SCAF11/RPS5/RPLP0/SF3B1/MRPL20/COIL/EIF5/RNU5A-1/DHX29/RPS19/RPL38/RPS28/RNU5B-1/…	66	0.0227901
GO:0030705	BP	GO:0030705	cytoskeleton-dependent intracellular transport	60/2896	212/18614	1.53642e-06	0.000364614	0.000304605	ARMCX3/RAB1A/IFT80/OPA1/CCDC186/LRPPRC/HNRNPU/PAFAH1B1/CCDC88A/SOD1/WDR35/PCM1/F8A3/RABGEF1/KIF3A/BLOC1S6/DYNC1I2/SSX2IP/HOOK3/MYO1E/DST/UXT/KIF5B/HSPB1/KIF13B/KIFAP3/HOOK1/SYNE2/MYO1C/HSBP1/ARL8A/IFT88/MYO6/SNAPIN/CLUAP1/RPGR/PRKCZ/IFT74/LCA5/PPFIA2/DYNC2H1/TTC21B/FNBP1L/MYO5A/SSNA1/WDR19/IFT81/TRAF3IP1/MYO5C/BBS12/FEZ1/HIF1A/TMEM108/MAP1B/IFT57/IFT172/DLG2/RAB27B/SPAG17/MAK	60	0.0207182
GO:0022618	BP	GO:0022618	ribonucleoprotein complex assembly	64/2896	231/18614	1.56387e-06	0.000364614	0.000304605	RNU4ATAC/RNU4-1/LUC7L3/MRPS11/HTATSF1/SLU7/PRPF39/YTHDC1/SRSF10/PRKDC/RNVU1-17/SF3B5/XRCC5/ATR/DDX1/SRSF5/SART3/DDX46/RPL23A/ZNHIT6/FASTKD2/EIF3E/RNU4-2/ERAL1/SETX/EIF3A/DENR/ATM/SNRPA1/DHX9/HSP90AA1/SNRPB/RNVU1-1/RNU2-1/PTBP2/SRPK2/MDN1/RNVU1-15/CRNKL1/TXNL4A/PRPF18/EIF3K/RPS14/RNVU1-6/PSIP1/RPF2/RNU11/SCAF11/RPS5/RPLP0/SF3B1/MRPL20/COIL/EIF5/RNU5A-1/DHX29/RPS19/RPL38/RPS28/RNU5B-1/RPS15/RNU5E-1…	64	0.0220994
GO:2001233	BP	GO:2001233	regulation of apoptotic signaling pathway	94/2896	381/18614	2.0989e-06	0.000471877	0.000394214	USP47/HELLS/CAAP1/AKT1/DDX3X/OPA1/RB1CC1/GNAI3/WFS1/RBCK1/SOD1/IVNS1ABP/RRM2B/PEA15/DNM1L/APAF1/SLC25A6/SKIL/GNAI2/RELA/BIRC6/GCLC/BCLAF1/ITGAV/FIGNL1/ZMYND11/GRINA/CAV1/TGFBR1/PHIP/CYLD/SIRT1/RPS6KB1/SLC35F6/STK4/CREB3/NUPR1/JAK2/HTRA2/MDM2/HSPB1/UNC5B/PLAGL2/TIMP3/PIK3CB/BRCA1/DAPK2/IER3/GPER1/LTBR/NFE2L2/DEDD2/ARRB2/NCK1/PARP1/PYCARD/BOK/USP15/IFI6/EIF2AK3/CTSS/HGF/IGF1/HYAL2/TREM2/ATAD5/TMEM1…	94	0.0324586
GO:0090068	BP	GO:0090068	positive regulation of cell cycle process	70/2896	262/18614	2.19028e-06	0.000475442	0.000397193	PLRG1/NPM1/CCND3/AKT1/ATRX/DDX3X/RAD21/BRD4/SMC6/HNRNPU/SMC2/VPS4B/TPR/MAD2L1BP/RRM2B/CCNB1/THOC1/ROCK2/NCAPG2/GEN1/MAD2L1/CUL4A/PHIP/CUL4B/ECT2/POLDIP2/GPSM2/MDM2/NSMCE2/STXBP4/CEP120/MTBP/CENPV/SMC4/PKN2/HYAL1/RAD51AP1/RGCC/RDX/KIF23/CENPJ/CPSF3/CUL3/KIF20B/RRM1/CEP295/SLF2/SMC5/RAD51B/SLF1/PDGFB/EDN1/NCAPG/TAS2R13/IGF1/CDK4/PLK4/ATAD5/DLGAP5/UBXN2B/UBE2E2/ADAM17/CDC6/ADAMTS1/WNT5A/CSPP1/RRM2/M…	70	0.0241713
GO:1904358	BP	GO:1904358	positive regulation of telomere maintenance via telomere lengthening	18/2896	37/18614	2.40372e-06	0.000483841	0.000404209	XRCC5/ATR/TNKS2/CCT6A/DHX36/CCT2/ATM/MAPK3/HNRNPA2B1/TCP1/CCT8/CCT4/POT1/TNKS/CCT5/DKC1/HNRNPA1/MAP3K4	18	0.00621547
GO:2001252	BP	GO:2001252	positive regulation of chromosome organization	37/2896	111/18614	2.56826e-06	0.000483841	0.000404209	ATRX/RAD21/SMC2/SETDB2/XRCC5/ATR/RAD50/TPR/MAD2L1BP/UCHL5/NCAPG2/MPHOSPH8/TNKS2/CCT6A/DHX36/CCT2/ATM/MAPK3/SSBP1/HNRNPA2B1/TCP1/CCT8/NSMCE2/NBN/CCT4/SMC4/GNL3/SLF2/POT1/SMC5/SLF1/NCAPG/TNKS/CCT5/DKC1/HNRNPA1/MAP3K4	37	0.0127762
GO:0006979	BP	GO:0006979	response to oxidative stress	104/2896	434/18614	2.58573e-06	0.000483841	0.000404209	SESN3/AKT1/GPX8/UBE3A/XRCC1/MPV17/ADAM9/PNPT1/SOD1/PDCD10/RRM2B/FER/COL1A1/SIGMAR1/SETX/MAP1LC3A/RELA/GCLC/HDAC2/THG1L/CYGB/PRDX3/FUT8/PRKAA1/STK25/MAPK3/SIRT1/ROMO1/GSKIP/PYROXD1/ECT2/MELK/WRN/NET1/SLC8A1/CHUK/JAK2/NDUFA12/HTRA2/HSPB1/MAP3K5/MGAT3/OXR1/PCNA/CASP3/STK26/SESN1/HYAL1/TXN2/ALS2/NEIL1/ETFDH/NFE2L2/ATP2A2/GPX3/NDUFA6/PARP1/VRK2/NAPRT/PNPLA8/BNIP3/SOD3/IDH1/EDN1/PSIP1/SCARA3/HGF/UCP2/E…	104	0.0359116
GO:2000573	BP	GO:2000573	positive regulation of DNA biosynthetic process	28/2896	74/18614	2.59531e-06	0.000483841	0.000404209	USP1/XRCC5/ATR/TNKS2/CCT6A/PRKD2/CCT2/ATM/HSP90AA1/MAPK3/TCP1/CCT8/PCNA/CCT4/RGCC/ARRB2/POT1/PDGFB/FGFR4/TNKS/CCT5/HGF/DKC1/HNRNPA1/MAP3K4/CYP1B1/SMOC2/GREM1	28	0.00966851
GO:0006446	BP	GO:0006446	regulation of translational initiation	30/2896	82/18614	2.61328e-06	0.000483841	0.000404209	UHMK1/NPM1/DDX3X/MTIF2/EIF5B/BZW1/DNAJC3/DDX1/TPR/EIF4A2/EIF3E/EIF4G3/NCBP2/RPS6KB1/HSPB1/CSDE1/EIF2AK2/CTIF/FMR1/EIF3K/NCK1/PPP1R15A/EIF4B/EIF2AK3/EIF2S1/CCL5/EIF5/DHX29/EIF2AK4/BANK1	30	0.0103591
GO:2001236	BP	GO:2001236	regulation of extrinsic apoptotic signaling pathway	47/2896	156/18614	3.17283e-06	0.000570657	0.000476736	AKT1/DDX3X/RB1CC1/RBCK1/PEA15/SKIL/RELA/BIRC6/GCLC/ITGAV/ZMYND11/CAV1/TGFBR1/PHIP/CYLD/RPS6KB1/STK4/HTRA2/UNC5B/TIMP3/BRCA1/GPER1/LTBR/DEDD2/PYCARD/IFI6/HGF/IGF1/HYAL2/CX3CL1/TNFRSF12A/FAIM/GSTP1/CFLAR/ITGA6/DEPTOR/G0S2/PTPRC/GCLM/ICAM1/GPX1/AGTR2/HMOX1/BMP5/SFRP2/BMPR1B/IL1B	47	0.0162293
GO:0007099	BP	GO:0007099	centriole replication	19/2896	42/18614	4.9635e-06	0.000867922	0.000725077	NPM1/VPS4B/TRIM37/CEP152/CEP44/CEP135/CEP63/CEP120/MDM1/BRCA1/CDK5RAP2/CENPJ/CEP295/CCP110/KIAA0753/ALMS1/CEP192/PLK4/SPICE1	19	0.00656077
GO:0140694	BP	GO:0140694	non-membrane-bounded organelle assembly	94/2896	390/18614	5.97935e-06	0.000994081	0.000830472	MRPS11/NPM1/DDX3X/STAG1/PRKDC/HNRNPU/HAUS3/SMC3/PRKAR1A/VPS4B/XRCC5/LSM14A/CHMP2B/TPR/TRIM37/RPL23A/MAPRE1/ITGB1/FASTKD2/ERAL1/CEP152/HAUS2/CEP97/PRKAA1/SENP6/KPNB1/KNTC1/CEP44/CEP135/CEP63/MRPS2/POLDIP2/MDN1/GPSM2/TIA1/CSDE1/KIF2A/CEP120/KIF11/HAUS6/MDM1/BRCA1/AUP1/CDK5RAP2/CLASP2/CENPC/LSM3/STAG2/SRF/RPS14/ANLN/SMC1A/KIF23/CENPJ/PRC1/CEP295/EIF2A/CCP110/PLS1/KIAA0753/ASPM/ALMS1/CEP192/EDN1/PUM2…	94	0.0324586
GO:0098813	BP	GO:0098813	nuclear chromosome segregation	84/2896	339/18614	6.00081e-06	0.000994081	0.000830472	TOP2B/ATRX/TUBG2/PSMG2/STAG1/RAD21/HNRNPU/SMARCA5/BUB3/SMC2/SMC3/VPS4B/TUBG1/LSM14A/CHMP2B/TPR/MAD2L1BP/WAPL/MAPRE1/PBRM1/IK/CCNB1/FANCM/NCAPG2/GEN1/ESCO1/NAA50/ACTR2/BAZ1B/ACTR3/MAD2L1/ATM/TOP2A/CEP97/KPNB1/KNTC1/ECT2/NIPBL/POLDIP2/RMI1/SMARCE1/ZW10/NSMCE2/ANAPC4/RIOK2/KIF2A/BRD7/KIF11/BCL7B/SMC4/CDK5RAP2/CLASP2/CENPC/STAG2/KLHDC8B/PDS5B/SMC1A/KIF23/PRC1/CUL3/NUF2/APC/SLF2/SMC5/SPDL1/SLF1/TTK/AS…	84	0.0290055
GO:0006403	BP	GO:0006403	RNA localization	55/2896	197/18614	6.42437e-06	0.00103696	0.000866293	NUP107/HNRNPA3/NPM1/XPO1/NOP10/YTHDC1/LRPPRC/HNRNPU/ATR/FYTTD1/RANBP2/TPR/PNPT1/IWS1/ZC3H11A/ZNHIT6/THOC1/NUP160/THOC6/PARP11/UPF2/CCT6A/DHX36/CKAP5/NUP37/NCBP2/NOP58/CCT2/ATM/ALYREF/SSB/DHX9/NUP205/ZFP36/PHAX/KPNB1/HNRNPA2B1/TCP1/UPF3B/UPF3A/CCT8/NCBP3/FBL/NUP133/CCT4/CETN3/FMR1/SMG1/THOC2/NXF3/TNKS/CCT5/DKC1/HNRNPA1/TST	55	0.0189917
GO:0071559	BP	GO:0071559	response to transforming growth factor beta	72/2896	280/18614	6.94273e-06	0.00109261	0.000912787	COL1A2/COL3A1/FKBP1A/LTBP1/BRMS1L/SKI/USP9X/ADAM9/ROCK1/SNW1/LRRC32/APAF1/FAM89B/COL1A1/WNT7A/ROCK2/SKIL/HDAC2/ZNF451/ARID4A/ENG/FUT8/XCL1/CAV1/TGFBR1/ZMIZ1/SIRT1/PDGFA/ACVRL1/PIN1/ARID4B/SPI1/FBN1/SPRED2/GDF10/CITED2/ARRB2/PARP1/FURIN/SMAD9/GLG1/USP15/CDH5/ZFP36L2/BMPR1A/HSPA5/EDN1/TGFB1I1/FOLR1/RUNX3/CD109/HYAL2/ID1/FMOD/SMAD6/MIRLET7F1/ITGA3/ITGB8/CFLAR/ADAM17/CLEC3B/WNT5A/CLDN5/ASPN/NREP/FERM…	72	0.0248619
GO:0071294	BP	GO:0071294	cellular response to zinc ion	12/2896	20/18614	7.25775e-06	0.00111433	0.000930929	TSPO/MT1F/KCNK3/PARP1/MT1E/MT1B/MT1H/MT1G/MT2A/MT1A/MT1M/MT1X	12	0.00414365
GO:0007584	BP	GO:0007584	response to nutrient	46/2896	156/18614	7.57982e-06	0.00113607	0.000949092	GNPAT/OXCT1/AGL/SNW1/APAF1/COL1A1/GNAI2/TSPO/GCLC/RXRA/RARA/ATP2B1/POSTN/RPS6KB1/SLC8A1/SRF/FOLR1/SPP1/PDK2/TFRC/HMGCS2/SLC16A1/KL/BCHE/AKR1C3/GCLM/STC1/DAD1/PIM1/MAP1B/F5/KYNU/SLC6A4/CYBB/CCL28/GPX1/CXCL10/ALPL/ACSL1/STAT1/CYP1B1/CYP24A1/ITGA2/HMOX1/VCAM1/SFRP2	46	0.015884
GO:0034502	BP	GO:0034502	protein localization to chromosome	37/2896	116/18614	8.18626e-06	0.00119843	0.00100119	CTCFL/ATRX/RAD21/MSH2/VRK1/BUB3/XRCC5/ATR/WAPL/XRCC4/IK/TNKS2/CCT6A/CCT2/PARP3/KNTC1/TCP1/NIPBL/CCT8/ZW10/SPI1/CCT4/MTBP/GNL3/MCM8/SLF2/POT1/WBP2/SMC5/SPDL1/SLF1/TTK/TNKS/CCT5/MIS12/DKC1/BRCA2	37	0.0127762
GO:1903829	BP	GO:1903829	positive regulation of protein localization	108/2896	468/18614	1.0253e-05	0.00141993	0.00118624	CDK5RAP3/AKT1/NMD3/UBE2L3/CEP290/OXCT1/RHOG/VRK1/GNA11/PRKAR1A/PPP3CB/AKT2/ADAM9/CCDC88A/TPR/ATP2C1/NPEPPS/DZIP1/GSK3A/PDCD10/PCM1/TARDBP/DNM1L/PLA2G1B/LARP7/ZDHHC8/WNT7A/ITGB1/EXOC1/ROCK2/TOMM70/CCT6A/ZFAND1/CD81/VAMP2/CCT2/EPHA3/PCK2/HSP90AA1/PRKAA1/UBR5/OAZ1/TCP1/CEP135/ECT2/LRP4/CCT8/GPSM2/JAK2/ACSL3/KIF5B/HTRA2/TYROBP/DOC2B/MGAT3/CEP120/CCT4/EMD/CD2AP/PPID/MYO1C/CD33/GPER1/RDX/CENPJ/DLG1/VPS…	108	0.0372928
GO:0051054	BP	GO:0051054	positive regulation of DNA metabolic process	76/2896	303/18614	1.02908e-05	0.00141993	0.00118624	UBE2V2/AKT1/ATRX/TNFAIP1/USP1/PRKDC/MSH2/SMARCA5/XRCC1/XRCC5/ATR/RAD50/USP9X/RNF168/RIF1/USP7/KMT5B/PBRM1/KCTD13/MORF4L2/UCHL5/ST20/WDR48/TNKS2/CCT6A/ACTR2/DHX36/PRKD2/CCT2/ATM/TP53BP1/PARP3/DHX9/HSP90AA1/MAPK3/SSBP1/SIRT1/HNRNPA2B1/TCP1/MRGBP/WRN/CCT8/SMARCE1/NBN/PCNA/BRD7/CCT4/BCL7B/BRCA1/RAD51AP1/RGCC/ARRB2/PARP1/GNL3/SLF2/POT1/TIGAR/SLF1/PDGFB/FGFR4/SMCHD1/TNKS/CCT5/HGF/DKC1/HNRNPA1/TFRC/ATAD…	76	0.0262431
GO:0032204	BP	GO:0032204	regulation of telomere maintenance	34/2896	104/18614	1.0376e-05	0.00141993	0.00118624	ATRX/SMC6/HNRNPU/XRCC1/XRCC5/ATR/RAD50/USP7/UCHL5/TNKS2/CCT6A/DHX36/CCT2/ATM/MAPK3/HNRNPA2B1/TCP1/CCT8/NSMCE2/NBN/CCT4/PARP1/SMG1/XRN1/GNL3/SLF2/POT1/SMC5/SLF1/TNKS/CCT5/DKC1/HNRNPA1/MAP3K4	34	0.0117403
GO:0007064	BP	GO:0007064	mitotic sister chromatid cohesion	15/2896	30/18614	1.09581e-05	0.00143711	0.00120059	ATRX/STAG1/RAD21/SMC3/ESCO1/NAA50/NIPBL/NSMCE2/STAG2/PDS5B/SMC1A/SLF2/SMC5/SLF1/TNKS	15	0.00517956
GO:0070198	BP	GO:0070198	protein localization to chromosome, telomeric region	15/2896	30/18614	1.09581e-05	0.00143711	0.00120059	ATRX/XRCC5/ATR/TNKS2/CCT6A/CCT2/TCP1/CCT8/CCT4/GNL3/POT1/TNKS/CCT5/DKC1/BRCA2	15	0.00517956
GO:0036293	BP	GO:0036293	response to decreased oxygen levels	76/2896	306/18614	1.49368e-05	0.00179169	0.00149681	AKT1/PLOD2/XRCC1/BNIP2/NPEPPS/ITPR2/APAF1/NDRG1/RBPJ/HSP90B1/ROCK2/BIRC2/NOTCH1/HIF3A/ATM/KCNK3/CYGB/PRKAA1/CAV1/SIRT1/GATA6/PDGFA/ACVRL1/JUND/SLC8A1/ANGPTL4/MDM2/SCFD1/PIN1/SLC9A1/PIK3CB/CASP3/ACE/VEGFA/MALAT1/TXN2/RGCC/SRF/CITED2/NFE2L2/CPEB4/BNIP3/SOD3/TIGAR/EPHA4/ADAM15/EDN1/AGTRAP/UCP2/CD34/EPAS1/TREM2/PAM/TFRC/ITPR1/CFLAR/ADAM17/TLR2/AGER/HIF1A/NOS1/STC1/KCNMA1/CRYAB/SDHD/SLC6A4/CYBB/CD24/R…	76	0.0262431
GO:1901990	BP	GO:1901990	regulation of mitotic cell cycle phase transition	86/2896	357/18614	1.49433e-05	0.00179169	0.00149681	USP47/PLRG1/CCND3/CDK5RAP3/AKT1/DDX3X/SYF2/PSMG2/RAD21/BRD4/PRKDC/CRLF3/BUB3/VPS4B/RAD50/TPR/MAD2L1BP/XPC/RRM2B/ID2/PBRM1/IK/CCNB1/GEN1/RAD17/CHEK1/MAD2L1/ATM/CUL4A/CUL4B/KNTC1/TAOK1/SMARCE1/ZW10/MDM2/NSMCE2/ANAPC4/NBN/RIOK2/TPRA1/BRD7/MTBP/BCL7B/BRCA1/CDK5RAP2/HYAL1/TOPBP1/RGCC/IER3/RDX/ANLN/RBL1/CENPJ/CPSF3/DLG1/CUL3/RRM1/TMEM14B/NUF2/APC/PSME1/SPDL1/ZFP36L2/RAD51B/TTK/PSME2/CENPF/RBL2/WEE1/CLS…	86	0.0296961
GO:0032212	BP	GO:0032212	positive regulation of telomere maintenance via telomerase	16/2896	34/18614	1.49515e-05	0.00179169	0.00149681	XRCC5/ATR/TNKS2/CCT6A/CCT2/ATM/MAPK3/TCP1/CCT8/CCT4/POT1/TNKS/CCT5/DKC1/HNRNPA1/MAP3K4	16	0.00552486
GO:0007059	BP	GO:0007059	chromosome segregation	101/2896	435/18614	1.50085e-05	0.00179169	0.00149681	TOP2B/ATRX/DDX3X/TUBG2/PSMG2/STAG1/RAD21/SMC6/HNRNPU/SMARCA5/BUB3/SMC2/SETDB2/HAUS3/SMC3/VPS4B/USP9X/TUBG1/LSM14A/CHMP2B/TPR/MAD2L1BP/WAPL/SMARCAD1/MAPRE1/PBRM1/IK/CCNB1/FANCM/NCAPG2/GEN1/ESCO1/NAA50/ACTR2/BAZ1B/NUP37/ACTR3/MAD2L1/ATM/HAUS2/TOP2A/CEP97/SENP6/KPNB1/KNTC1/CEP63/ECT2/NIPBL/POLDIP2/GPSM2/RMI1/SMARCE1/ZW10/NSMCE2/RIOK3/ANAPC4/RIOK2/KIF2A/BRD7/KIF11/HAUS6/BCL7B/BRCA1/SMC4/CDK5RAP2/CLAS…	101	0.0348757
GO:0009408	BP	GO:0009408	response to heat	35/2896	110/18614	1.50849e-05	0.00179169	0.00149681	DNAJA2/SLU7/AKT1/ATR/TPR/SOD1/DNAJC7/GCLC/DHX36/HDAC2/ATM/HSP90AA1/SIRT1/RPS6KB1/HTRA2/DNAJB4/HSBP1/HSP90AA2P/IGFBP7/PSIP1/ANO1/MICA/IGF1/DNAJC2/CD34/EIF2S1/NOS1/CHORDC1/TP53INP1/CXCL10/SCN9A/TFEC/CPB2/HMOX1/DNAJA4	35	0.0120856
GO:0097191	BP	GO:0097191	extrinsic apoptotic signaling pathway	60/2896	227/18614	1.60935e-05	0.00187608	0.00156731	GABARAP/AKT1/DDX3X/RB1CC1/RBCK1/GSK3A/DEDD/PEA15/SKIL/RELA/BIRC6/GCLC/ITGAV/ZMYND11/CAV1/TGFBR1/PHIP/CYLD/CASP8AP2/RPS6KB1/STK4/MKNK2/JAK2/HTRA2/UNC5B/TIMP3/SPI1/BRCA1/IFI27/GPER1/LTBR/DEDD2/ZDHHC3/PYCARD/BOK/IFI6/KITLG/HGF/IGF1/HYAL2/CX3CL1/TNFRSF12A/FAIM/GSTP1/CFLAR/FGFR3/ITGA6/DEPTOR/G0S2/PTPRC/GCLM/ICAM1/GPX1/BCL2A1/AGTR2/HMOX1/BMP5/SFRP2/BMPR1B/IL1B	60	0.0207182
GO:1901987	BP	GO:1901987	regulation of cell cycle phase transition	105/2896	457/18614	1.64863e-05	0.00188693	0.00157637	USP47/PLRG1/NPM1/CCND3/CDK5RAP3/AKT1/DDX3X/SYF2/PSMG2/RAD21/BRD4/PRKDC/CRLF3/MSH2/BUB3/VPS4B/ATR/RAD50/TPR/MAD2L1BP/XPC/RRM2B/ID2/PBRM1/IK/CCNB1/THOC1/GEN1/RAD17/CHEK1/MAD2L1/ATM/TP53BP1/SUSD2/ETAA1/CUL4A/CUL4B/KNTC1/CEP63/PTPN11/TAOK1/SMARCE1/CDC5L/ZW10/MDM2/NSMCE2/STXBP4/ANAPC4/NBN/RIOK2/TPRA1/BRD7/MTBP/BCL7B/BRCA1/CDK5RAP2/HYAL1/TOPBP1/RGCC/IER3/RDX/ANLN/RBL1/CENPJ/CPSF3/DLG1/CUL3/RRM1/TMEM14B…	105	0.0362569
GO:0008631	BP	GO:0008631	intrinsic apoptotic signaling pathway in response to oxidative stress	19/2896	45/18614	1.69117e-05	0.00190106	0.00158818	AKT1/SOD1/PDCD10/STK25/SIRT1/GSKIP/MELK/JAK2/HTRA2/HSPB1/MAP3K5/NFE2L2/PARP1/TREM2/FBXW7/HIF1A/GPX1/PDK1/CYP1B1	19	0.00656077
GO:0070482	BP	GO:0070482	response to oxygen levels	81/2896	333/18614	1.80206e-05	0.00199017	0.00166262	AKT1/PLOD2/XRCC1/BNIP2/NPEPPS/ITPR2/APAF1/NDRG1/RBPJ/COL1A1/HSP90B1/ROCK2/BIRC2/NOTCH1/HDAC2/HIF3A/ATM/KCNK3/ATP6AP1/CYGB/ATP6V1A/PRKAA1/CAV1/SIRT1/GATA6/PDGFA/ACVRL1/JUND/SLC8A1/ANGPTL4/MDM2/SCFD1/PIN1/SLC9A1/PIK3CB/CASP3/ACE/VEGFA/MALAT1/TXN2/RGCC/SRF/CITED2/NFE2L2/CPEB4/BNIP3/SOD3/TIGAR/EPHA4/ADAM15/EDN1/AGTRAP/UCP2/CD34/EPAS1/TREM2/PAM/TFRC/ITPR1/CFLAR/ATP6V0D1/ADAM17/TLR2/AGER/HIF1A/NOS1/STC…	81	0.0279696
GO:0045787	BP	GO:0045787	positive regulation of cell cycle	85/2896	354/18614	1.90082e-05	0.00203084	0.0016966	PLRG1/NPM1/CCND3/AKT1/ATRX/DDX3X/RAD21/BRD4/SMC6/HNRNPU/SMC2/VPS4B/PAFAH1B1/TPR/MAD2L1BP/RRM2B/HCFC1/CCNB1/THOC1/ROCK2/NCAPG2/GEN1/SHB/CHEK1/MAD2L1/RARA/CUL4A/PHIP/CUL4B/ECT2/RPS6KB1/PTPN11/NUPR1/SRPK2/POLDIP2/GPSM2/MDM2/NSMCE2/STXBP4/YTHDC2/CEP120/MTBP/CENPV/SMC4/PKN2/HYAL1/RAD51AP1/RGCC/RDX/CITED2/KIF23/CENPJ/CPSF3/CUL3/KIF20B/RRM1/CEP295/SLF2/SMC5/RAD51B/SLF1/PDGFB/EDN1/NCAPG/TAS2R13/IGF1/CDK4…	85	0.0293508
GO:0045931	BP	GO:0045931	positive regulation of mitotic cell cycle	39/2896	129/18614	1.93074e-05	0.00203084	0.0016966	PLRG1/CCND3/AKT1/DDX3X/BRD4/VPS4B/PAFAH1B1/MAD2L1BP/RRM2B/CCNB1/SHB/CUL4A/CUL4B/RPS6KB1/PTPN11/POLDIP2/MDM2/NSMCE2/MTBP/PKN2/HYAL1/RGCC/RDX/CENPJ/CPSF3/CUL3/RRM1/RAD51B/CDK4/DLGAP5/UBE2E2/ADAM17/CDC6/BRCA2/ADAMTS1/RRM2/SMOC2/MIR29A/STOX1	39	0.0134669
GO:0001666	BP	GO:0001666	response to hypoxia	73/2896	293/18614	1.94659e-05	0.00203084	0.0016966	PLOD2/XRCC1/NPEPPS/ITPR2/APAF1/NDRG1/RBPJ/HSP90B1/ROCK2/BIRC2/NOTCH1/HIF3A/ATM/KCNK3/CYGB/PRKAA1/CAV1/SIRT1/GATA6/PDGFA/ACVRL1/JUND/SLC8A1/ANGPTL4/MDM2/SCFD1/PIN1/SLC9A1/PIK3CB/CASP3/ACE/VEGFA/MALAT1/TXN2/RGCC/SRF/CITED2/NFE2L2/BNIP3/SOD3/TIGAR/EPHA4/ADAM15/EDN1/AGTRAP/UCP2/CD34/EPAS1/TREM2/PAM/TFRC/ITPR1/CFLAR/ADAM17/TLR2/AGER/HIF1A/NOS1/STC1/KCNMA1/CRYAB/SDHD/SLC6A4/CYBB/CD24/RYR2/HILPDA/PDK1/I…	73	0.0252072
GO:0002443	BP	GO:0002443	leukocyte mediated immunity	94/2896	401/18614	1.96793e-05	0.00203084	0.0016966	SNX4/CFI/STXBP3/MSH2/PPP3CB/DDX1/RNF168/C1S/RIF1/STX7/RABGEF1/FER/PLA2G1B/KMT5B/THOC1/DHX36/MYD88/CD81/ZBTB1/VAMP2/NECTIN2/C1QC/TP53BP1/PARP3/PLEKHM2/XCL1/KIF5B/C1QB/IL2RB/BCL3/TYROBP/HLA-DMA/SPI1/NBN/ACE/UNC13D/RAB27A/HSPD1/STXBP1/IL13RA2/TCIRG1/TICAM1/ARRB2/MSH6/DDX21/GATA2/MALT1/PRKCZ/SERPING1/MICA/FOXF1/CD8A/TREM2/CORO1A/HLA-DPB1/TFRC/ATAD5/ARID5A/EMP2/LYST/FCER1G/ADAM17/RAC2/AGER/HLA-DOA/PTP…	94	0.0324586
GO:1905515	BP	GO:1905515	non-motile cilium assembly	24/2896	65/18614	2.13857e-05	0.00217134	0.00181397	IFT80/EXOC5/TBC1D32/PCM1/MAPRE1/CEP135/BBS1/CEP350/CENPJ/ARL13B/MKKS/IFT88/RPGRIP1L/IFT74/PIBF1/DYNC2H1/CC2D2A/TMEM80/BBS4/IFT57/IFT172/CEP126/RP1/MAK	24	0.00828729
GO:0010631	BP	GO:0010631	epithelial cell migration	88/2896	371/18614	2.23926e-05	0.00220444	0.00184163	DLL4/RRAS/AKT1/MIA3/ADAM9/PDCD10/ROCK1/WNT7A/ITGB1/ROCK2/PIK3CA/NOTCH1/PFN1/PRKD2/TGFBR1/SIRT1/ACVRL1/CDH13/PTPN11/HSPB1/PIK3CB/VEGFA/PKN2/SEMA5A/CLASP2/HYAL1/MAP4K4/ADIPOR1/RGCC/SRF/ANLN/NFE2L2/CAPN7/FAP/FGF7/BCAR1/CDH5/GATA2/KRIT1/PDGFB/EDN1/KITLG/PLXND1/FSTL1/GADD45A/GLIPR2/CORO1A/ID1/ADGRA2/EMP2/FLT4/SVBP/MIRLET7F1/ITGA3/FBXW7/ADAM17/MET/NRP2/FGF18/WNT5A/S100A12/HIF1A/STC1/HBEGF/SEMA4A/ATOH8/…	88	0.0303867
GO:0071560	BP	GO:0071560	cellular response to transforming growth factor beta stimulus	69/2896	274/18614	2.24121e-05	0.00220444	0.00184163	COL1A2/COL3A1/FKBP1A/LTBP1/BRMS1L/SKI/USP9X/ADAM9/SNW1/LRRC32/APAF1/FAM89B/COL1A1/WNT7A/SKIL/HDAC2/ZNF451/ARID4A/ENG/FUT8/XCL1/CAV1/TGFBR1/ZMIZ1/SIRT1/PDGFA/ACVRL1/PIN1/ARID4B/SPI1/FBN1/SPRED2/GDF10/CITED2/ARRB2/PARP1/FURIN/SMAD9/GLG1/USP15/CDH5/ZFP36L2/BMPR1A/HSPA5/EDN1/TGFB1I1/FOLR1/CD109/HYAL2/ID1/FMOD/SMAD6/MIRLET7F1/ITGA3/ITGB8/CFLAR/ADAM17/CLEC3B/WNT5A/CLDN5/ASPN/NREP/FERMT1/PDGFD/NPNT/CX3C…	69	0.023826
GO:0061458	BP	GO:0061458	reproductive system development	75/2896	305/18614	2.44364e-05	0.00234919	0.00196255	TMF1/NUP107/ATRX/MEA1/UBE3A/MSH2/UBE2Q1/ACVR2A/SOD1/FER/WNT7A/WDR48/NOTCH1/RARA/ARID4A/ATM/SULF1/TGFBR1/SIRT1/GATA6/PDGFA/FNDC3A/NIPBL/CEBPB/PTPN11/NUPR1/ATN1/ARID4B/CSDE1/NASP/CASP3/ACE/VEGFA/KDM5B/SAFB2/CITED2/SCAPER/DLG1/MKKS/MERTK/ARRB2/BOK/HSD17B4/NRIP1/ADAM15/IDH1/HSPA5/ASPM/KITLG/RBP4/PLEKHA5/ARID5B/NCOA4/WDR19/LFNG/KIF18A/AKR1C3/BRCA2/SLIT3/DHCR24/ADAMTS1/WNT5A/PDGFRA/SYCP2/LGR4/KIT/SERPI…	75	0.0258978
GO:0098534	BP	GO:0098534	centriole assembly	19/2896	46/18614	2.46301e-05	0.00234919	0.00196255	NPM1/VPS4B/TRIM37/CEP152/CEP44/CEP135/CEP63/CEP120/MDM1/BRCA1/CDK5RAP2/CENPJ/CEP295/CCP110/KIAA0753/ALMS1/CEP192/PLK4/SPICE1	19	0.00656077
GO:0016032	BP	GO:0016032	viral process	98/2896	426/18614	2.95245e-05	0.00277398	0.00231743	RAB1A/CSNK1A1/HTATSF1/TOP2B/RSF1/DDX3X/ITCH/SELPLG/DEK/VPS4B/RAB1B/CHMP2B/GSK3A/HCFC1/PABPC1/SNW1/TARDBP/GALNT1/LARP7/ZDHHC8/ITGB1/MPHOSPH8/DAG1/NOTCH1/EIF3A/NUCKS1/CD81/ITGAV/DENR/NECTIN2/TOP2A/PIKFYVE/FUT8/SSB/DHX9/ZFP36/CAV1/CCNK/PTBP1/HPN/SRPK2/CHD1/YTHDC2/FCN3/CSDE1/PKN2/PPID/IFI27/EIF2AK2/FMR1/INPP5K/PPIB/RNASEL/TRIM59/VPS28/SLC1A5/FURIN/HTR2A/TRIM22/FAM111A/XPR1/IFITM1/HCFC2/PIK3C3/EPS15/M…	98	0.0338398
GO:0090130	BP	GO:0090130	tissue migration	89/2896	379/18614	3.01474e-05	0.00279086	0.00233153	DLL4/RRAS/AKT1/MIA3/ADAM9/PDCD10/ROCK1/WNT7A/ITGB1/ROCK2/PIK3CA/NOTCH1/PFN1/PRKD2/TGFBR1/SIRT1/ACVRL1/CDH13/PTPN11/HSPB1/PIK3CB/VEGFA/PKN2/SEMA5A/CLASP2/HYAL1/MAP4K4/ADIPOR1/RGCC/SRF/ANLN/NFE2L2/CAPN7/FAP/FGF7/BCAR1/CDH5/GATA2/KRIT1/PDGFB/EDN1/KITLG/PLXND1/FSTL1/GADD45A/FOXF1/GLIPR2/CORO1A/ID1/ADGRA2/EMP2/FLT4/SVBP/MIRLET7F1/ITGA3/FBXW7/ADAM17/MET/NRP2/FGF18/WNT5A/S100A12/HIF1A/STC1/HBEGF/SEMA4A/…	89	0.030732
GO:0090132	BP	GO:0090132	epithelium migration	88/2896	374/18614	3.08247e-05	0.00281219	0.00234935	DLL4/RRAS/AKT1/MIA3/ADAM9/PDCD10/ROCK1/WNT7A/ITGB1/ROCK2/PIK3CA/NOTCH1/PFN1/PRKD2/TGFBR1/SIRT1/ACVRL1/CDH13/PTPN11/HSPB1/PIK3CB/VEGFA/PKN2/SEMA5A/CLASP2/HYAL1/MAP4K4/ADIPOR1/RGCC/SRF/ANLN/NFE2L2/CAPN7/FAP/FGF7/BCAR1/CDH5/GATA2/KRIT1/PDGFB/EDN1/KITLG/PLXND1/FSTL1/GADD45A/GLIPR2/CORO1A/ID1/ADGRA2/EMP2/FLT4/SVBP/MIRLET7F1/ITGA3/FBXW7/ADAM17/MET/NRP2/FGF18/WNT5A/S100A12/HIF1A/STC1/HBEGF/SEMA4A/ATOH8/…	88	0.0303867
GO:0006413	BP	GO:0006413	translational initiation	37/2896	123/18614	3.5206e-05	0.00302353	0.00252591	UHMK1/NPM1/DDX3X/MTIF2/EIF1AX/EIF5B/BZW1/DNAJC3/DDX1/TPR/EIF4A2/EIF3E/EIF3A/EIF4G3/DENR/NCBP2/RPS6KB1/HSPB1/CSDE1/EIF2AK2/CTIF/FMR1/EIF3K/NCK1/ABCE1/EIF2A/PPP1R15A/EIF4B/EIF2AK3/RPS5/EIF2S1/CCL5/EIF5/DHX29/EIF2AK4/BANK1/EIF1AY	37	0.0127762
GO:0010824	BP	GO:0010824	regulation of centrosome duplication	19/2896	47/18614	3.53456e-05	0.00302353	0.00252591	NPM1/XPO1/VPS4B/CHMP2B/TRIM37/ROCK2/GEN1/SIRT1/CEP120/MDM1/BRCA1/CDK5RAP2/CENPJ/CEP295/ALMS1/PLK4/SPICE1/TMEM67/CHORDC1	19	0.00656077
GO:0042073	BP	GO:0042073	intraciliary transport	19/2896	47/18614	3.53456e-05	0.00302353	0.00252591	IFT80/WDR35/PCM1/SSX2IP/IFT88/CLUAP1/RPGR/IFT74/LCA5/DYNC2H1/TTC21B/SSNA1/WDR19/IFT81/TRAF3IP1/BBS12/IFT57/IFT172/MAK	19	0.00656077
GO:0046677	BP	GO:0046677	response to antibiotic	19/2896	47/18614	3.53456e-05	0.00302353	0.00252591	RSRC1/VPS54/SOD1/HSP90AA1/VKORC1/JAK2/MDM2/SLC9A1/CASP3/ZC3H8/KDM5B/HYAL1/AOC3/HSPA5/HYAL2/SLC1A3/PLA2G4A/PLA2G4F/ALPL	19	0.00656077
GO:1904869	BP	GO:1904869	regulation of protein localization to Cajal body	8/2896	11/18614	3.6023e-05	0.00302353	0.00252591	LARP7/CCT6A/CCT2/TCP1/CCT8/CCT4/CCT5/DKC1	8	0.00276243
GO:1904871	BP	GO:1904871	positive regulation of protein localization to Cajal body	8/2896	11/18614	3.6023e-05	0.00302353	0.00252591	LARP7/CCT6A/CCT2/TCP1/CCT8/CCT4/CCT5/DKC1	8	0.00276243
GO:1900087	BP	GO:1900087	positive regulation of G1/S transition of mitotic cell cycle	21/2896	55/18614	3.8646e-05	0.00320101	0.00267418	PLRG1/CCND3/AKT1/DDX3X/CUL4A/CUL4B/MDM2/MTBP/HYAL1/RGCC/RDX/CENPJ/CPSF3/RRM1/UBE2E2/ADAM17/CDC6/ADAMTS1/RRM2/MIR29A/STOX1	21	0.00725138
GO:1902850	BP	GO:1902850	microtubule cytoskeleton organization involved in mitosis	45/2896	161/18614	4.14828e-05	0.00339135	0.00283319	TUBG2/STAG1/HNRNPU/SMC3/VPS4B/PAFAH1B1/TUBG1/LSM14A/CHMP2B/TPR/CLTC/MAPRE1/CCNB1/ITGB1/CKAP5/MAD2L1/PARP3/CEP97/KPNB1/POLDIP2/GPSM2/ZW10/KIF2A/KIF11/CDK5RAP2/CLASP2/STAG2/SMC1A/KIF23/CENPJ/PRC1/NUF2/SPDL1/TTK/CEP192/PIBF1/TNKS/CENPE/DLGAP5/UBXN2B/SPICE1/MAP9/CEP126/EFHC1/ANKFN1	45	0.0155387
GO:0001701	BP	GO:0001701	in utero embryonic development	92/2896	398/18614	4.21971e-05	0.00340552	0.00284503	GGNBP2/COL3A1/MIB1/AKT1/SYF2/CTR9/YTHDC1/BRK1/MSH2/TBL1XR1/RCN1/VPS54/HECTD1/SMG9/NXN/RBPJ/CCNB1/ITGB1/NCAPG2/NOTCH1/SKIL/PHF6/BIRC6/CHEK1/PEMT/CMTM3/FUT8/CUL4A/CIR1/TGFBR1/ZMIZ1/KDM4C/GATA6/MATR3/TAF10/ACVRL1/STK4/UPF3A/CEBPB/GABPA/MYO1E/CHD8/TEAD4/NSRP1/NBN/ST8SIA6/NASP/TIE1/VEGFA/NPAT/ALS2/SRF/INPP5K/CITED2/CUL3/FURIN/ADAM10/GATA2/RAD51B/BMPR1A/RPGRIP1L/PDGFB/EDN1/COPS2/IGF1/FOXF1/NDUFA2/EPAS1…	92	0.031768
GO:0007368	BP	GO:0007368	determination of left/right symmetry	38/2896	129/18614	4.63626e-05	0.00369434	0.00308631	MIB1/SETDB2/TBC1D32/ACVR2A/NOTCH1/ENG/NDRG4/SRF/CITED2/OFD1/ARL13B/MKKS/CLUAP1/RPGRIP1L/IFT74/BICC1/DYNC2H1/FOLR1/CC2D2A/FOXF1/BBS4/AHI1/WNT5A/HIF1A/IFT57/IFT172/ARL6/RFX3/CCDC39/DNAH5/DNAH11/CFAP53/DAW1/ENKUR/DNAAF1/CFAP52/DRC1/DNAI1	38	0.0131215
GO:0002274	BP	GO:0002274	myeloid leukocyte activation	61/2896	240/18614	4.8734e-05	0.00382683	0.003197	SNX4/CRTC3/STXBP3/ADAM9/PJA2/RABGEF1/FER/NDRG1/RBPJ/MYD88/VAMP2/NECTIN2/ATM/JUND/JAK2/TYROBP/SPI1/UNC13D/CD33/LTBR/HSPD1/STXBP1/IL13RA2/TICAM1/PYCARD/ADAM10/GATA2/TLR1/CD93/FOXF1/HYAL2/TREM2/IFI35/CST7/CCL5/PLA2G4A/CX3CL1/FCER1G/ITGB8/TLR2/RAC2/AGER/PTPRC/WNT5A/S100A12/LILRA2/TLR6/KIT/MT1G/LDLR/MIF/C1QA/PIK3CG/DNASE1L3/STAP1/HMOX1/ANXA3/CX3CR1/SCNN1B/PLA2G2A/IL6	61	0.0210635
GO:0046599	BP	GO:0046599	regulation of centriole replication	12/2896	23/18614	4.92412e-05	0.00382683	0.003197	NPM1/VPS4B/TRIM37/CEP120/MDM1/BRCA1/CDK5RAP2/CENPJ/CEP295/ALMS1/PLK4/SPICE1	12	0.00414365
GO:0060972	BP	GO:0060972	left/right pattern formation	39/2896	134/18614	4.98656e-05	0.0038281	0.00319806	MIB1/SETDB2/TBC1D32/ACVR2A/NOTCH1/ENG/NDRG4/SRF/CITED2/OFD1/ARL13B/MKKS/CLUAP1/RPGRIP1L/IFT74/BICC1/DYNC2H1/FOLR1/CC2D2A/FOXF1/BBS4/AHI1/WNT5A/HIF1A/IFT57/IFT172/ARL6/RFX3/CCDC39/MNS1/DNAH5/DNAH11/CFAP53/DAW1/ENKUR/DNAAF1/CFAP52/DRC1/DNAI1	39	0.0134669
GO:0048608	BP	GO:0048608	reproductive structure development	73/2896	301/18614	5.05679e-05	0.00383524	0.00320403	TMF1/NUP107/ATRX/MEA1/UBE3A/MSH2/ACVR2A/SOD1/FER/WNT7A/WDR48/NOTCH1/RARA/ARID4A/ATM/SULF1/TGFBR1/SIRT1/GATA6/PDGFA/FNDC3A/NIPBL/CEBPB/PTPN11/NUPR1/ATN1/ARID4B/CSDE1/NASP/CASP3/ACE/VEGFA/KDM5B/SAFB2/CITED2/SCAPER/DLG1/MKKS/MERTK/ARRB2/BOK/HSD17B4/NRIP1/ADAM15/IDH1/HSPA5/ASPM/KITLG/RBP4/ARID5B/NCOA4/WDR19/LFNG/KIF18A/AKR1C3/BRCA2/SLIT3/DHCR24/ADAMTS1/WNT5A/PDGFRA/SYCP2/LGR4/KIT/SERPINE2/TCF21/CYP1B…	73	0.0252072
GO:0010970	BP	GO:0010970	transport along microtubule	47/2896	172/18614	5.26684e-05	0.00389659	0.00325528	ARMCX3/RAB1A/IFT80/OPA1/LRPPRC/HNRNPU/PAFAH1B1/SOD1/WDR35/PCM1/RABGEF1/KIF3A/BLOC1S6/DYNC1I2/SSX2IP/DST/UXT/KIF5B/HSPB1/KIFAP3/SYNE2/HSBP1/ARL8A/IFT88/SNAPIN/CLUAP1/RPGR/PRKCZ/IFT74/LCA5/DYNC2H1/TTC21B/SSNA1/WDR19/IFT81/TRAF3IP1/BBS12/FEZ1/HIF1A/TMEM108/MAP1B/IFT57/IFT172/DLG2/RAB27B/SPAG17/MAK	47	0.0162293
GO:0042255	BP	GO:0042255	ribosome assembly	22/2896	60/18614	5.2728e-05	0.00389659	0.00325528	MRPS11/NPM1/DDX3X/PRKDC/XRCC5/RPL23A/FASTKD2/ERAL1/MRPS2/MDN1/RPS14/EIF2A/RPF2/EFL1/RPS5/RPLP0/MRPL20/DHX29/RPS19/RPL38/RPS28/RPS15	22	0.00759669
GO:0009855	BP	GO:0009855	determination of bilateral symmetry	40/2896	139/18614	5.32338e-05	0.00389659	0.00325528	MIB1/SETDB2/TBC1D32/ACVR2A/NOTCH1/ENG/NDRG4/SRF/CITED2/OFD1/ARL13B/MKKS/CLUAP1/RPGRIP1L/IFT74/BICC1/DYNC2H1/FOLR1/CC2D2A/FOXF1/BBS4/AHI1/WNT5A/HIF1A/IFT57/IFT172/ARL6/RFX3/CCDC39/DNAH5/DNAH11/CFAP53/DAW1/SOSTDC1/GREM1/ENKUR/DNAAF1/CFAP52/DRC1/DNAI1	40	0.0138122
GO:0010948	BP	GO:0010948	negative regulation of cell cycle process	76/2896	317/18614	5.40374e-05	0.00390995	0.00326643	USP47/NPM1/CDK5RAP3/ATRX/SYF2/PSMG2/RAD21/PRKDC/CRLF3/MSH2/SMARCA5/BUB3/ATR/RAD50/TPR/MAD2L1BP/WAPL/XPC/TRIM37/IK/CCNB1/THOC1/GEN1/BAZ1B/RAD17/CHEK1/MAD2L1/ATM/TP53BP1/SUSD2/ETAA1/CUL4A/KNTC1/CEP63/PTPN11/TAOK1/CDC5L/ZW10/MDM2/NBN/TPRA1/BRD7/MTBP/MDM1/BRCA1/CDK5RAP2/TOPBP1/RGCC/IER3/GPER1/RBL1/DLG1/NUF2/CCP110/APC/SPDL1/ZFP36L2/TTK/CENPF/RBL2/TNKS/WEE1/CLSPN/CDK2AP2/PARP9/INTS7/FAM107A/CDC6/STK33…	76	0.0262431
GO:0033631	BP	GO:0033631	cell-cell adhesion mediated by integrin	10/2896	17/18614	5.52935e-05	0.00395537	0.00330438	ADAM9/ITGB1/PIEZO1/ITGA4/CCL5/PODXL/ITGA5/CXCL13/NPNT/DPP4	10	0.00345304
GO:2000278	BP	GO:2000278	regulation of DNA biosynthetic process	36/2896	121/18614	5.76596e-05	0.00407829	0.00340707	USP1/HNRNPU/XRCC5/ATR/TNKS2/CCT6A/CHEK1/PRKD2/CCT2/ATM/PARP3/HSP90AA1/MAPK3/HNRNPA2B1/TCP1/ACVRL1/CCT8/PCNA/CCT4/RGCC/ARRB2/XRN1/POT1/PDGFB/FGFR4/TNKS/CCT5/HGF/DNAJC2/DKC1/HNRNPA1/MAP3K4/CYP1B1/SMOC2/GREM1/ANKRD1	36	0.0124309
GO:0003351	BP	GO:0003351	epithelial cilium movement involved in extracellular fluid movement	17/2896	41/18614	6.17194e-05	0.00431496	0.00360479	OFD1/KIF27/RFX3/CCDC39/CFAP54/DNAH5/DNAH11/CFAP53/DAW1/SPAG17/CFAP43/NEK10/SPEF2/SPAG6/DNAAF1/DNAH9/DNAI1	17	0.00587017
GO:1905818	BP	GO:1905818	regulation of chromosome separation	25/2896	73/18614	6.28125e-05	0.00431496	0.00360479	PSMG2/RAD21/BUB3/SMC2/TPR/MAD2L1BP/IK/CCNB1/NCAPG2/GEN1/MAD2L1/ATM/KNTC1/ZW10/NSMCE2/SMC4/CDK5RAP2/CUL3/NUF2/APC/SPDL1/TTK/NCAPG/CENPF/DLGAP5	25	0.0086326
GO:0009799	BP	GO:0009799	specification of symmetry	40/2896	140/18614	6.34791e-05	0.00431496	0.00360479	MIB1/SETDB2/TBC1D32/ACVR2A/NOTCH1/ENG/NDRG4/SRF/CITED2/OFD1/ARL13B/MKKS/CLUAP1/RPGRIP1L/IFT74/BICC1/DYNC2H1/FOLR1/CC2D2A/FOXF1/BBS4/AHI1/WNT5A/HIF1A/IFT57/IFT172/ARL6/RFX3/CCDC39/DNAH5/DNAH11/CFAP53/DAW1/SOSTDC1/GREM1/ENKUR/DNAAF1/CFAP52/DRC1/DNAI1	40	0.0138122
GO:1901992	BP	GO:1901992	positive regulation of mitotic cell cycle phase transition	31/2896	99/18614	6.37476e-05	0.00431496	0.00360479	PLRG1/CCND3/AKT1/DDX3X/BRD4/VPS4B/MAD2L1BP/RRM2B/CCNB1/CUL4A/CUL4B/MDM2/NSMCE2/MTBP/HYAL1/RGCC/RDX/CENPJ/CPSF3/CUL3/RRM1/RAD51B/CDK4/DLGAP5/UBE2E2/ADAM17/CDC6/ADAMTS1/RRM2/MIR29A/STOX1	31	0.0107044
GO:0031503	BP	GO:0031503	protein-containing complex localization	49/2896	183/18614	6.49063e-05	0.00434665	0.00363126	IFT80/NPM1/XPO1/NMD3/HNRNPU/ATR/DZIP1/STX7/WDR35/PCM1/AKAP9/LTV1/SDAD1/DAG1/ATAD1/CACNG4/ATM/SSX2IP/MDN1/KIF5B/MIOS/TYROBP/LMNB1/RIOK2/DLG1/ABCE1/IFT88/ZDHHC3/SNAPIN/ADAM10/CLUAP1/RPGR/PRKCZ/IFT74/LCA5/DYNC2H1/TTC21B/VPS35/SSNA1/WDR19/IFT81/ARHGAP44/TRAF3IP1/BBS12/IFT57/IFT172/RPS15/SPAG17/MAK	49	0.0169199
GO:0061008	BP	GO:0061008	hepaticobiliary system development	41/2896	145/18614	6.70283e-05	0.0044415	0.00371051	CDK5RAP3/RB1CC1/PHF2/SRSF5/PNPT1/PTCD2/LIMS2/ACADM/PIK3CA/NOTCH1/UPF2/RELA/RARA/PCK2/SEC63/GATA6/TAF10/NIPBL/CEBPB/HPN/PCNA/CITED2/CUL3/RPGRIP1L/ARID5B/HGF/UCP2/HMGCS2/HNF1B/FBXW7/CFLAR/MET/BAAT/CCDC39/RPS15/ITGA2/CPB2/HMOX1/CLDN1/IL6/DNAAF1	41	0.0141575
GO:0071280	BP	GO:0071280	cellular response to copper ion	13/2896	27/18614	7.06205e-05	0.0046293	0.00386739	MAP1LC3A/MT1F/NFE2L2/MT1DP/MT1E/MT1HL1/MT1B/MT1H/MT1G/MT2A/MT1A/MT1M/MT1X	13	0.00448895
GO:0044344	BP	GO:0044344	cellular response to fibroblast growth factor stimulus	34/2896	113/18614	7.13331e-05	0.0046293	0.00386739	DLL4/NDST1/COL1A1/SETX/GCLC/SHOC2/PRKD2/SULF1/ZFP36/PTPN11/FRS3/KDM5B/HYAL1/CEP57/FAM20C/FGF7/SHCBP1/ZFP36L2/KIF16B/FGFR4/HYAL2/IQGAP1/CCL5/KL/GALNT3/SPRY4/FGFR3/FGF18/GCLM/WNT5A/CCL2/CXCL13/SMOC2/HHIP	34	0.0117403
GO:1904951	BP	GO:1904951	positive regulation of establishment of protein localization	77/2896	325/18614	7.36622e-05	0.00470368	0.00392953	UBE2L3/CEP290/OXCT1/GNA11/PRKAR1A/PPP3CB/AKT2/ADAM9/TPR/ATP2C1/NPEPPS/GSK3A/PDCD10/PCM1/TARDBP/DNM1L/PLA2G1B/EXOC1/TOMM70/CCT6A/ZFAND1/CD81/VAMP2/CCT2/PCK2/HSP90AA1/PRKAA1/UBR5/OAZ1/TCP1/CEP135/ECT2/CCT8/JAK2/ACSL3/HTRA2/DOC2B/CEP120/CCT4/EMD/CD2AP/PPID/MYO1C/CD33/GPER1/CENPJ/VPS28/KIF20B/HCLS1/CEP295/ICE1/PRKCZ/C2CD5/RBP4/VPS35/CCT5/UBL5/ANO1/IGF1/HYAL2/TMEM30B/SLC51B/DKC1/TREM2/IPO5/ITPR1/FBXW7…	77	0.0265884
GO:0031349	BP	GO:0031349	positive regulation of defense response	99/2896	441/18614	7.39737e-05	0.00470368	0.00392953	PDCD4/SNX4/DDX3X/ITCH/PRKDC/XRCC5/LSM14A/PJA2/SLC46A2/TOMM70/BIRC2/RELA/MYD88/CD81/NECTIN2/DHX9/HSP90AA1/MAPK3/CAV1/CYLD/MATR3/LY96/CEBPB/ALOX5AP/NUPR1/JAK2/TBK1/CAMK2N1/PAK1/TYROBP/RIOK3/SPI1/FCN3/BIRC3/ACE/GPR108/NINJ1/GPSM3/HSPD1/TICAM1/ARRB2/PYCARD/LACC1/USP15/EPG5/TLR1/POLR3B/MAP2K6/PLA2G5/RPS6KA3/PUM2/ALPK1/PLA2G7/CTSS/GPR4/PARP9/HYAL2/DDT/TREM2/NFKBIA/IFI35/CCL5/OASL/CX3CL1/LGALS1/TLR2/SCI…	99	0.0341851
GO:0030071	BP	GO:0030071	regulation of mitotic metaphase/anaphase transition	29/2896	91/18614	7.61792e-05	0.00479548	0.00400622	PSMG2/RAD21/BUB3/TPR/MAD2L1BP/PBRM1/IK/CCNB1/GEN1/MAD2L1/ATM/KNTC1/SMARCE1/ZW10/NSMCE2/ANAPC4/RIOK2/BRD7/BCL7B/CDK5RAP2/CUL3/NUF2/APC/SPDL1/TTK/CENPF/CENPE/DLGAP5/CDC6	29	0.0100138
GO:0001667	BP	GO:0001667	ameboidal-type cell migration	109/2896	496/18614	8.24797e-05	0.00511288	0.00427138	DLL4/RRAS/AKT1/PAFAH1B1/MIA3/ADAM9/SEMA3C/PDCD10/ROCK1/FER/WNT7A/ITGB1/ROCK2/PIK3CA/NOTCH1/PFN1/PRKD2/CYGB/SEMA3A/FUT8/TGFBR1/SIRT1/ACVRL1/CDH13/PTPN11/SLC8A1/HSPB1/PIK3CB/TNS1/CENPV/VEGFA/PKN2/SEMA5A/CLASP2/HYAL1/MAP4K4/ADIPOR1/RGCC/SRF/ANLN/NFE2L2/CAPN7/FAP/ITGA4/FGF7/BCAR1/CDH5/GATA2/EFNB1/KRIT1/PDGFB/EDN1/KITLG/PLXND1/ARID5B/FOLR1/FSTL1/GADD45A/SEMA3B/CDH2/SYDE1/HYAL2/GLIPR2/CORO1A/ID1/ZFAND5…	109	0.0376381
GO:0033627	BP	GO:0033627	cell adhesion mediated by integrin	28/2896	87/18614	8.28456e-05	0.00511288	0.00427138	ADAM9/ITGB1/ITGAV/PTPN11/PIEZO1/FBN1/ITGA4/CCL21/IFT74/PDE3B/CCL5/ITGA3/ITGB8/PODXL/ADAM17/ITGA6/ITGAL/ITGA5/FERMT1/CYP1B1/CXCL13/ITGA2/PIK3CG/NPNT/MMRN1/ITGBL1/SFRP2/DPP4	28	0.00966851
GO:0000723	BP	GO:0000723	telomere maintenance	43/2896	156/18614	8.63838e-05	0.00517768	0.00432552	ATRX/NOP10/PRKDC/SMC6/HNRNPU/XRCC1/XRCC5/ATR/RAD50/RIF1/USP7/UCHL5/TNKS2/CCT6A/DHX36/CCT2/ATM/PARP3/HSP90AA1/MAPK3/HNRNPA2B1/TCP1/WRN/CCT8/NSMCE2/NBN/PCNA/CCT4/PARP1/SMG1/XRN1/GNL3/SLF2/POT1/SMC5/SLF1/RFC1/TNKS/CCT5/DKC1/HNRNPA1/MAP3K4/BRCA2	43	0.0148481
GO:0046688	BP	GO:0046688	response to copper ion	17/2896	42/18614	8.87453e-05	0.00517768	0.00432552	SOD1/MAP1LC3A/MT1F/NFE2L2/SOD3/MT1DP/PAM/TFRC/MT1E/MT1HL1/MT1B/MT1H/MT1G/MT2A/MT1A/MT1M/MT1X	17	0.00587017
GO:0001889	BP	GO:0001889	liver development	40/2896	142/18614	8.95155e-05	0.00517768	0.00432552	CDK5RAP3/RB1CC1/PHF2/SRSF5/PNPT1/PTCD2/LIMS2/ACADM/PIK3CA/NOTCH1/UPF2/RELA/RARA/PCK2/SEC63/GATA6/TAF10/CEBPB/HPN/PCNA/CITED2/CUL3/RPGRIP1L/ARID5B/HGF/UCP2/HMGCS2/HNF1B/FBXW7/CFLAR/MET/BAAT/CCDC39/RPS15/ITGA2/CPB2/HMOX1/CLDN1/IL6/DNAAF1	40	0.0138122
GO:0099022	BP	GO:0099022	vesicle tethering	14/2896	31/18614	8.99397e-05	0.00517768	0.00432552	TRAPPC6B/TRAPPC8/EXOC5/TRIP11/TBC1D23/EXOC1/STARD3/WDR11/FAM91A1/TRAPPC11/EXOC4/TRAPPC13/TRAPPC1/STARD3NL	14	0.00483425
GO:0000302	BP	GO:0000302	response to reactive oxygen species	53/2896	205/18614	9.17648e-05	0.00517768	0.00432552	SESN3/AKT1/UBE3A/MPV17/ADAM9/SOD1/PDCD10/FER/COL1A1/SIGMAR1/SETX/MAP1LC3A/RELA/HDAC2/PRDX3/PRKAA1/STK25/MAPK3/SIRT1/ROMO1/ECT2/NET1/SLC8A1/CHUK/MAP3K5/PCNA/CASP3/STK26/SESN1/HYAL1/NFE2L2/BNIP3/SOD3/EDN1/HGF/UCP2/HYAL2/PDK2/GSTP1/MET/AKR1C3/PDGFRA/HIF1A/CRYAB/KDM6B/GPX1/STAT1/PDGFD/CYP1B1/HBB/HMOX1/HBA2/IL6	53	0.0183011
GO:0002366	BP	GO:0002366	leukocyte activation involved in immune response	71/2896	296/18614	9.19486e-05	0.00517768	0.00432552	SNX4/PHF14/STXBP3/MSH2/RNF168/RIF1/RABGEF1/FER/KMT5B/THOC1/SHB/MYD88/CD81/VAMP2/RARA/TP53BP1/PARP3/BCL3/TYROBP/SPI1/NBN/UNC13D/RAB27A/SOCS5/HSPD1/STXBP1/IL13RA2/TICAM1/MSH6/PYCARD/GATA2/MALT1/PRKCZ/RORC/DOCK11/FOXF1/TREM2/CORO1A/TFRC/DOCK10/ATAD5/IFI35/FCER1G/LGALS1/LFNG/RAC2/EIF2AK4/JUNB/PTPRC/SPN/ITGAL/SH2D1B/SEMA4A/MFNG/LILRA2/ICAM1/KIT/FGL2/ITM2A/CR1/NLRP3/PIK3CG/NKG7/DNASE1L3/HMOX1/ANXA3/CX3…	71	0.0245166
GO:1903405	BP	GO:1903405	protein localization to nuclear body	8/2896	12/18614	9.32481e-05	0.00517768	0.00432552	LARP7/CCT6A/CCT2/TCP1/CCT8/CCT4/CCT5/DKC1	8	0.00276243
GO:1904816	BP	GO:1904816	positive regulation of protein localization to chromosome, telomeric region	8/2896	12/18614	9.32481e-05	0.00517768	0.00432552	CCT6A/CCT2/TCP1/CCT8/CCT4/GNL3/CCT5/DKC1	8	0.00276243
GO:1904867	BP	GO:1904867	protein localization to Cajal body	8/2896	12/18614	9.32481e-05	0.00517768	0.00432552	LARP7/CCT6A/CCT2/TCP1/CCT8/CCT4/CCT5/DKC1	8	0.00276243
GO:2000756	BP	GO:2000756	regulation of peptidyl-lysine acetylation	22/2896	62/18614	9.32987e-05	0.00517768	0.00432552	HINT2/ARRB1/NFYB/TAF7/SMARCA5/DEK/IWS1/BAZ1B/HDAC2/CHEK1/PRKAA1/SIRT1/SPI1/NAP1L2/BRCA1/DDX21/WBP2/GATA2/SF3B1/ARID5A/KLF15/NOS1	22	0.00759669
GO:0031297	BP	GO:0031297	replication fork processing	18/2896	46/18614	9.37632e-05	0.00517768	0.00432552	ATRX/ATR/RAD50/FANCM/THOC1/GEN1/NUCKS1/ALYREF/ETAA1/WRN/MMS22L/NBN/PCNA/BRCA1/BOD1L1/PARP1/FAM111A/BRCA2	18	0.00621547
GO:0120161	BP	GO:0120161	regulation of cold-induced thermogenesis	41/2896	147/18614	9.37658e-05	0.00517768	0.00432552	ACOT13/TFE3/RBPJ/NOTCH1/PEMT/DIO2/PDGFC/CAV1/CEBPB/JAK2/DOCK7/NRDC/THRA/PCTP/VEGFA/DHRS7B/FH/ADIPOR1/PRKAB1/APC/MAP2K6/ALMS1/OMA1/ADRB1/UCP2/EPAS1/ID1/KDM3A/PLCL1/ADAM17/FFAR4/G0S2/LGR4/KDM6B/LAMA4/FABP4/ALDH1A1/ALPL/ACSL1/PLAC8/LCN2	41	0.0141575
GO:0010965	BP	GO:0010965	regulation of mitotic sister chromatid separation	21/2896	58/18614	9.57665e-05	0.00521404	0.00435589	PSMG2/RAD21/BUB3/TPR/MAD2L1BP/IK/CCNB1/GEN1/MAD2L1/ATM/KNTC1/ZW10/NSMCE2/CDK5RAP2/CUL3/NUF2/APC/SPDL1/TTK/CENPF/DLGAP5	21	0.00725138
GO:0051304	BP	GO:0051304	chromosome separation	26/2896	79/18614	9.67231e-05	0.00521404	0.00435589	PSMG2/RAD21/BUB3/SMC2/TPR/MAD2L1BP/SMARCAD1/IK/CCNB1/NCAPG2/GEN1/MAD2L1/ATM/KNTC1/ZW10/NSMCE2/SMC4/CDK5RAP2/CUL3/NUF2/APC/SPDL1/TTK/NCAPG/CENPF/DLGAP5	26	0.0089779
GO:0046605	BP	GO:0046605	regulation of centrosome cycle	20/2896	54/18614	9.6909e-05	0.00521404	0.00435589	NPM1/XPO1/VPS4B/CHMP2B/TRIM37/ROCK2/GEN1/SIRT1/CEP120/MDM1/BRCA1/CDK5RAP2/CENPJ/CEP295/ALMS1/PLK4/CCNL1/SPICE1/TMEM67/CHORDC1	20	0.00690608
GO:0045945	BP	GO:0045945	positive regulation of transcription by RNA polymerase III	10/2896	18/18614	0.000107039	0.00565009	0.00472018	SMARCA5/DEK/BAZ1B/ZNF143/CHD8/ZC3H8/ICE2/DDX21/ICE1/SF3B1	10	0.00345304
GO:0000054	BP	GO:0000054	ribosomal subunit export from nucleus	9/2896	15/18614	0.000107706	0.00565009	0.00472018	NPM1/XPO1/NMD3/LTV1/SDAD1/MDN1/RIOK2/ABCE1/RPS15	9	0.00310773
GO:0033750	BP	GO:0033750	ribosome localization	9/2896	15/18614	0.000107706	0.00565009	0.00472018	NPM1/XPO1/NMD3/LTV1/SDAD1/MDN1/RIOK2/ABCE1/RPS15	9	0.00310773
GO:0106106	BP	GO:0106106	cold-induced thermogenesis	41/2896	148/18614	0.000110472	0.0057473	0.00480139	ACOT13/TFE3/RBPJ/NOTCH1/PEMT/DIO2/PDGFC/CAV1/CEBPB/JAK2/DOCK7/NRDC/THRA/PCTP/VEGFA/DHRS7B/FH/ADIPOR1/PRKAB1/APC/MAP2K6/ALMS1/OMA1/ADRB1/UCP2/EPAS1/ID1/KDM3A/PLCL1/ADAM17/FFAR4/G0S2/LGR4/KDM6B/LAMA4/FABP4/ALDH1A1/ALPL/ACSL1/PLAC8/LCN2	41	0.0141575
GO:0016072	BP	GO:0016072	rRNA metabolic process	63/2896	257/18614	0.00011548	0.00595856	0.00497788	MPHOSPH10/MRPS11/ESF1/NOP10/GTF3C3/PRKDC/GTPBP4/BMS1/UTP6/METTL5/NCL/MPHOSPH6/DEDD/ZNHIT6/C1D/DDX18/NOP58/EXOSC4/WDR36/NSUN3/WDR12/FTSJ3/TFB1M/SLFN12/PWP1/XRN2/UTP3/FBL/RIOK3/RIOK2/RIOK1/NOL8/DIS3L/RPS14/RNASEL/DEDD2/DIS3/XRN1/TSR1/WDR75/WDR3/UTP20/LYAR/DDX21/KRR1/HEATR1/DDX10/RPF2/ERI2/UTP14A/TAF1B/WDR43/DKC1/MAK16/TRMT112/URB1/UTP15/RPS19/RPS28/RMRP/RPS15/SLFN13/PIH1D2	63	0.0217541
GO:0042176	BP	GO:0042176	regulation of protein catabolic process	83/2896	361/18614	0.000118423	0.00606074	0.00506324	GABARAP/TMF1/AZIN1/CSNK1A1/DESI1/XPO1/CDK5RAP3/AKT1/ITCH/ATRAID/FBXO11/USP9X/RCHY1/HECTD1/UFL1/ADAM9/GSK3A/USP7/ROCK1/F8A3/DEDD/CST3/PSMD14/UCHL5/RELA/RNF19A/RHBDF1/GCLC/CD81/MYCBP2/MAD2L1/PHF20L1/HSP90AA1/SEC22B/CAV1/CUL4B/OAZ1/USP8/NUPR1/PSMC5/NRDC/MDM2/PIN1/TIMP3/NSF/MGAT3/NKD1/RIC1/MTM1/SNX12/IER3/FMR1/SOCS5/RDX/PSMD1/NFE2L2/TMTC3/VPS28/PSMC1/FURIN/APC/GABARAPL2/PSME1/ZFAND2A/TMEM259/PSME2/VP…	83	0.0286602
GO:0007548	BP	GO:0007548	sex differentiation	68/2896	283/18614	0.000120979	0.00614163	0.00513082	TMF1/NUP107/ATRX/MEA1/UBE3A/MSH2/ACVR2A/SOD1/FER/WNT7A/WDR48/RARA/ARID4A/ATM/TGFBR1/SIRT1/GATA6/PDGFA/FNDC3A/NIPBL/CEBPB/PTPN11/NUPR1/ATN1/ARID4B/CSDE1/NASP/CASP3/ACE/VEGFA/SAFB2/CITED2/SCAPER/MKKS/MERTK/ARRB2/BOK/HSD17B4/NRIP1/BMPR1A/ADAM15/IDH1/HSPA5/ASPM/KITLG/RBP4/CNTFR/ARID5B/NCOA4/WDR19/LFNG/KIF18A/AKR1C3/BRCA2/SLIT3/DHCR24/ADAMTS1/WNT5A/PDGFRA/SYCP2/LGR4/KIT/TCF21/CYP1B1/BMP5/TP63/SFRP2/BM…	68	0.0234807
GO:0071604	BP	GO:0071604	transforming growth factor beta production	17/2896	43/18614	0.000125635	0.00632697	0.00528565	COL3A1/LTBP1/LRRC32/ITGAV/XCL1/GATA6/TYROBP/CD2AP/FURIN/BMPR1A/CDH3/CD34/CX3CL1/ITGB8/HIF1A/CD24/FERMT1	17	0.00587017
GO:0019058	BP	GO:0019058	viral life cycle	75/2896	320/18614	0.000130715	0.00653056	0.00545574	RAB1A/HTATSF1/TOP2B/DDX3X/ITCH/SELPLG/DEK/VPS4B/RAB1B/CHMP2B/PABPC1/ITGB1/MPHOSPH8/DAG1/NOTCH1/NUCKS1/CD81/ITGAV/NECTIN2/TOP2A/PIKFYVE/CAV1/CCNK/SRPK2/YTHDC2/FCN3/PKN2/PPID/IFI27/EIF2AK2/FMR1/INPP5K/PPIB/RNASEL/TRIM59/VPS28/SLC1A5/FURIN/HTR2A/TRIM22/FAM111A/XPR1/IFITM1/PIK3C3/EPS15/MVB12B/HYAL2/TFRC/CCL5/ADARB1/OASL/LGALS1/EIF2AK4/APOBEC3G/MRC1/TRIM38/IFIH1/ITGA5/ICAM1/CCL2/CLEC5A/BST2/LDLR/IFITM…	75	0.0258978
GO:1901989	BP	GO:1901989	positive regulation of cell cycle phase transition	35/2896	121/18614	0.000135491	0.00658795	0.00550368	PLRG1/NPM1/CCND3/AKT1/DDX3X/BRD4/VPS4B/MAD2L1BP/RRM2B/CCNB1/THOC1/CUL4A/CUL4B/MDM2/NSMCE2/STXBP4/MTBP/HYAL1/RGCC/RDX/CENPJ/CPSF3/CUL3/RRM1/RAD51B/CDK4/ATAD5/DLGAP5/UBE2E2/ADAM17/CDC6/ADAMTS1/RRM2/MIR29A/STOX1	35	0.0120856
GO:2001234	BP	GO:2001234	negative regulation of apoptotic signaling pathway	58/2896	233/18614	0.000136006	0.00658795	0.00550368	USP47/HELLS/CAAP1/AKT1/DDX3X/OPA1/RB1CC1/GNAI3/WFS1/IVNS1ABP/RRM2B/PEA15/SLC25A6/GNAI2/RELA/BIRC6/GCLC/ITGAV/FIGNL1/ZMYND11/GRINA/TGFBR1/PHIP/SIRT1/RPS6KB1/SLC35F6/CREB3/HTRA2/MDM2/HSPB1/UNC5B/PIK3CB/BRCA1/IER3/NFE2L2/ARRB2/BOK/IFI6/HGF/IGF1/ATAD5/TMEM161A/CX3CL1/FAIM/GSTP1/CFLAR/ITGA6/GCLM/HIF1A/ICAM1/MIF/GPX1/RTKN2/HMOX1/BMP5/CX3CR1/SFRP2/IL1B	58	0.0200276
GO:0071897	BP	GO:0071897	DNA biosynthetic process	51/2896	198/18614	0.000136203	0.00658795	0.00550368	NOP10/USP1/HNRNPU/POLA1/XRCC5/ATR/RAD50/RCHY1/POLD4/RRM2B/TNKS2/CCT6A/ZBTB1/CHEK1/PRKD2/CCT2/ATM/PARP3/HSP90AA1/MAPK3/SIRT1/HNRNPA2B1/TCP1/ACVRL1/WRN/CCT8/POLDIP2/PCNA/CCT4/RGCC/ARRB2/RRM1/XRN1/POLK/POT1/REV3L/PDGFB/CENPF/FGFR4/RFC1/TNKS/CCT5/HGF/DNAJC2/DKC1/HNRNPA1/MAP3K4/CYP1B1/SMOC2/GREM1/ANKRD1	51	0.0176105
GO:0051642	BP	GO:0051642	centrosome localization	14/2896	32/18614	0.000137096	0.00658795	0.00550368	PAFAH1B1/RANBP2/AKAP9/DYNC1LI2/MAD2L1/GPSM2/KIF5B/SYNE2/NIN/DLG1/ASPM/FHOD1/CEP83/DLGAP5	14	0.00483425
GO:0061842	BP	GO:0061842	microtubule organizing center localization	14/2896	32/18614	0.000137096	0.00658795	0.00550368	PAFAH1B1/RANBP2/AKAP9/DYNC1LI2/MAD2L1/GPSM2/KIF5B/SYNE2/NIN/DLG1/ASPM/FHOD1/CEP83/DLGAP5	14	0.00483425
GO:0002263	BP	GO:0002263	cell activation involved in immune response	71/2896	300/18614	0.000142556	0.00679841	0.00567951	SNX4/PHF14/STXBP3/MSH2/RNF168/RIF1/RABGEF1/FER/KMT5B/THOC1/SHB/MYD88/CD81/VAMP2/RARA/TP53BP1/PARP3/BCL3/TYROBP/SPI1/NBN/UNC13D/RAB27A/SOCS5/HSPD1/STXBP1/IL13RA2/TICAM1/MSH6/PYCARD/GATA2/MALT1/PRKCZ/RORC/DOCK11/FOXF1/TREM2/CORO1A/TFRC/DOCK10/ATAD5/IFI35/FCER1G/LGALS1/LFNG/RAC2/EIF2AK4/JUNB/PTPRC/SPN/ITGAL/SH2D1B/SEMA4A/MFNG/LILRA2/ICAM1/KIT/FGL2/ITM2A/CR1/NLRP3/PIK3CG/NKG7/DNASE1L3/HMOX1/ANXA3/CX3…	71	0.0245166
GO:1902099	BP	GO:1902099	regulation of metaphase/anaphase transition of cell cycle	29/2896	94/18614	0.000145138	0.00686951	0.0057389	PSMG2/RAD21/BUB3/TPR/MAD2L1BP/PBRM1/IK/CCNB1/GEN1/MAD2L1/ATM/KNTC1/SMARCE1/ZW10/NSMCE2/ANAPC4/RIOK2/BRD7/BCL7B/CDK5RAP2/CUL3/NUF2/APC/SPDL1/TTK/CENPF/CENPE/DLGAP5/CDC6	29	0.0100138
GO:0051983	BP	GO:0051983	regulation of chromosome segregation	37/2896	131/18614	0.000152002	0.00714071	0.00596547	PSMG2/RAD21/SMC6/HNRNPU/BUB3/SMC2/TPR/MAD2L1BP/PBRM1/IK/CCNB1/NCAPG2/GEN1/MAD2L1/ATM/KNTC1/SMARCE1/ZW10/NSMCE2/ANAPC4/RIOK2/BRD7/BCL7B/SMC4/CDK5RAP2/CUL3/NUF2/APC/SMC5/SPDL1/TTK/NCAPG/PUM2/CENPF/CENPE/DLGAP5/CDC6	37	0.0127762
GO:0006360	BP	GO:0006360	transcription by RNA polymerase I	22/2896	64/18614	0.000159499	0.0074307	0.00620773	SMARCA5/DEK/NCL/DEDD/ACTR6/BAZ1B/TTF1/PWP1/POLR2K/SPTY2D1/POLR1C/TAF1A/WDR75/LYAR/DDX21/HEATR1/TAF1B/EIF2AK3/SF3B1/WDR43/POLR2L/UTP15	22	0.00759669
GO:1901983	BP	GO:1901983	regulation of protein acetylation	25/2896	77/18614	0.000166823	0.0074307	0.00620773	HINT2/ARRB1/NFYB/DDX3X/TAF7/SMARCA5/DEK/IWS1/BAZ1B/HDAC2/CHEK1/PRKAA1/SIRT1/TAOK1/SPI1/NAP1L2/BRCA1/CEP295/DDX21/WBP2/GATA2/SF3B1/ARID5A/KLF15/NOS1	25	0.0086326
GO:0051383	BP	GO:0051383	kinetochore organization	11/2896	22/18614	0.000167959	0.0074307	0.00620773	SMC2/SENP6/KNTC1/SMC4/CENPC/NUF2/CENPF/CENPK/MIS12/CENPE/DLGAP5	11	0.00379834
GO:0071634	BP	GO:0071634	regulation of transforming growth factor beta production	16/2896	40/18614	0.000167993	0.0074307	0.00620773	LTBP1/LRRC32/ITGAV/XCL1/GATA6/TYROBP/CD2AP/FURIN/BMPR1A/CDH3/CD34/CX3CL1/ITGB8/HIF1A/CD24/FERMT1	16	0.00552486
GO:1901532	BP	GO:1901532	regulation of hematopoietic progenitor cell differentiation	16/2896	40/18614	0.000167993	0.0074307	0.00620773	ITCH/PRKDC/NOTCH1/DHX36/ZBTB1/RARA/ZFP36/HSPA9/SPI1/EIF2AK2/NFE2L2/GATA2/KITLG/METTL14/FNIP1/MYB	16	0.00552486
GO:0035907	BP	GO:0035907	dorsal aorta development	7/2896	10/18614	0.000170018	0.0074307	0.00620773	DLL4/RBPJ/ENG/ACVRL1/SRF/BMPR1A/HEY1	7	0.00241713
GO:1904851	BP	GO:1904851	positive regulation of establishment of protein localization to telomere	7/2896	10/18614	0.000170018	0.0074307	0.00620773	CCT6A/CCT2/TCP1/CCT8/CCT4/CCT5/DKC1	7	0.00241713
GO:2000234	BP	GO:2000234	positive regulation of rRNA processing	7/2896	10/18614	0.000170018	0.0074307	0.00620773	RIOK2/RIOK1/WDR75/HEATR1/WDR43/TRMT112/UTP15	7	0.00241713
GO:0062197	BP	GO:0062197	cellular response to chemical stress	80/2896	349/18614	0.000172523	0.0074307	0.00620773	AKT1/DDX3X/GPX8/XRCC5/MPV17/PNPT1/SOD1/PDCD10/FER/AKR1B1/SIGMAR1/SETX/PIK3CA/MAP1LC3A/RELA/TSPO/HDAC2/ATM/PRDX3/FUT8/PRKAA1/STK25/MAPK3/CAV1/SIRT1/ROMO1/GSKIP/PYROXD1/ECT2/MELK/NET1/CHUK/JAK2/HTRA2/HSPB1/MAP3K5/MGAT3/OXR1/PCNA/CASP3/STK26/NFE2L2/ATP2A2/PARP1/VRK2/PNPLA8/PYCARD/BNIP3/USP15/SOD3/EDN1/EIF2AK3/HGF/EIF2S1/EPAS1/PDK2/TREM2/TMEM161A/ETV5/MGST1/FBXW7/PLA2R1/MET/AKR1C3/PDGFRA/HIF1A/ALDH3B…	80	0.0276243
GO:0045839	BP	GO:0045839	negative regulation of mitotic nuclear division	20/2896	56/18614	0.000173184	0.0074307	0.00620773	PSMG2/RAD21/BUB3/TPR/MAD2L1BP/IK/CCNB1/GEN1/CHEK1/MAD2L1/ATM/KNTC1/ZW10/MTBP/CDK5RAP2/NUF2/APC/SPDL1/TTK/CENPF	20	0.00690608
GO:0006858	BP	GO:0006858	extracellular transport	17/2896	44/18614	0.000175277	0.0074307	0.00620773	OFD1/KIF27/RFX3/CCDC39/CFAP54/DNAH5/DNAH11/CFAP53/DAW1/SPAG17/CFAP43/NEK10/SPEF2/SPAG6/DNAAF1/DNAH9/DNAI1	17	0.00587017
GO:0006457	BP	GO:0006457	protein folding	55/2896	220/18614	0.00017733	0.0074307	0.00620773	DNAJA2/DNAJC10/PDIA6/ANP32E/CWC27/WFS1/CLPX/FKBP1A/DNAJC3/CCDC47/RANBP2/CRTAP/HSPA13/TBCA/NGLY1/HSP90B1/DNAJC7/CCT6A/HSPA4/CCT2/HSP90AA1/PPIG/TCP1/HSPA9/CCT8/SACS/HSPB1/UGGT1/CDC37L1/DNAJC21/DNAJB4/CCT4/PPID/PPIB/HSPD1/MKKS/HSP90AA2P/HSPH1/PPIC/HSPA5/FKBP2/LMAN1/FKBP8/CCT5/NKTR/VBP1/DNAJC2/FKBP10/HSPA4L/CRYAB/MPDU1/CHORDC1/HSPB6/FKBP5/DNAJA4	55	0.0189917
GO:0033046	BP	GO:0033046	negative regulation of sister chromatid segregation	18/2896	48/18614	0.000178023	0.0074307	0.00620773	PSMG2/RAD21/BUB3/TPR/MAD2L1BP/IK/CCNB1/GEN1/MAD2L1/ATM/KNTC1/ZW10/CDK5RAP2/NUF2/APC/SPDL1/TTK/CENPF	18	0.00621547
GO:0033048	BP	GO:0033048	negative regulation of mitotic sister chromatid segregation	18/2896	48/18614	0.000178023	0.0074307	0.00620773	PSMG2/RAD21/BUB3/TPR/MAD2L1BP/IK/CCNB1/GEN1/MAD2L1/ATM/KNTC1/ZW10/CDK5RAP2/NUF2/APC/SPDL1/TTK/CENPF	18	0.00621547
GO:0045841	BP	GO:0045841	negative regulation of mitotic metaphase/anaphase transition	18/2896	48/18614	0.000178023	0.0074307	0.00620773	PSMG2/RAD21/BUB3/TPR/MAD2L1BP/IK/CCNB1/GEN1/MAD2L1/ATM/KNTC1/ZW10/CDK5RAP2/NUF2/APC/SPDL1/TTK/CENPF	18	0.00621547
GO:2000816	BP	GO:2000816	negative regulation of mitotic sister chromatid separation	18/2896	48/18614	0.000178023	0.0074307	0.00620773	PSMG2/RAD21/BUB3/TPR/MAD2L1BP/IK/CCNB1/GEN1/MAD2L1/ATM/KNTC1/ZW10/CDK5RAP2/NUF2/APC/SPDL1/TTK/CENPF	18	0.00621547
GO:0007091	BP	GO:0007091	metaphase/anaphase transition of mitotic cell cycle	29/2896	95/18614	0.000178242	0.0074307	0.00620773	PSMG2/RAD21/BUB3/TPR/MAD2L1BP/PBRM1/IK/CCNB1/GEN1/MAD2L1/ATM/KNTC1/SMARCE1/ZW10/NSMCE2/ANAPC4/RIOK2/BRD7/BCL7B/CDK5RAP2/CUL3/NUF2/APC/SPDL1/TTK/CENPF/CENPE/DLGAP5/CDC6	29	0.0100138
GO:0002244	BP	GO:0002244	hematopoietic progenitor cell differentiation	37/2896	132/18614	0.000179996	0.00745445	0.00622757	CEBPD/ITCH/PRKDC/XRCC5/UFL1/AGPAT5/SH2B3/SIPA1L3/CHD2/NOTCH1/DHX36/ZBTB1/RARA/TOP2A/ZFP36/HSPA9/SPI1/TMEM91/ACE/BVES/EIF2AK2/SRF/CITED2/ANLN/NFE2L2/FSTL3/GATA2/KITLG/METTL14/FNIP1/HYAL2/MLF1/PTPRC/PDGFRA/KIT/PTPRZ1/MYB	37	0.0127762
GO:0044403	BP	GO:0044403	biological process involved in symbiotic interaction	73/2896	313/18614	0.000187008	0.00765732	0.00639705	ITCH/SELPLG/VPS4B/CHMP2B/SNW1/TARDBP/ZDHHC8/ITGB1/THOC1/ROCK2/THOC6/DAG1/NUCKS1/MYD88/CD81/ITGAV/NECTIN2/ALYREF/PIKFYVE/CAV1/CCNK/ROMO1/TCP1/HPN/JAK2/CHD1/YTHDC2/FCN3/EEA1/PPID/IFI27/FMR1/INPP5K/PPIB/HSPD1/TRIM59/SLC1A5/FURIN/HTR2A/TRIM22/THOC2/XPR1/IFITM1/PIK3C3/EPS15/HYAL2/TFRC/CCL5/LGALS1/EIF2AK4/MRC1/TRIM38/ITGA5/ICAM1/CLEC5A/LDLR/GPX1/IFITM3/CR1/ITGA2/TMPRSS4/TREM1/CX3CR1/SCNN1B/CR2/CLDN1/LT…	73	0.0252072
GO:1990845	BP	GO:1990845	adaptive thermogenesis	43/2896	161/18614	0.000187328	0.00765732	0.00639705	HNRNPU/ACOT13/TFE3/RBPJ/NOTCH1/PEMT/DIO2/PDGFC/CAV1/CEBPB/JAK2/DOCK7/NRDC/THRA/PCTP/VEGFA/DHRS7B/FH/THADA/ADIPOR1/PRKAB1/APC/MAP2K6/ALMS1/OMA1/ADRB1/UCP2/EPAS1/ID1/KDM3A/PLCL1/ADAM17/FFAR4/G0S2/LGR4/KDM6B/LAMA4/FABP4/ALDH1A1/ALPL/ACSL1/PLAC8/LCN2	43	0.0148481
GO:0000028	BP	GO:0000028	ribosomal small subunit assembly	10/2896	19/18614	0.00019447	0.00789798	0.0065981	MRPS11/PRKDC/XRCC5/ERAL1/RPS14/RPS5/RPS19/RPL38/RPS28/RPS15	10	0.00345304
GO:0034085	BP	GO:0034085	establishment of sister chromatid cohesion	8/2896	13/18614	0.000209266	0.00844442	0.00705461	STAG1/RAD21/SMC3/WAPL/NAA50/NIPBL/STAG2/SMC1A	8	0.00276243
GO:0010819	BP	GO:0010819	regulation of T cell chemotaxis	9/2896	16/18614	0.000212154	0.00850641	0.0071064	XCL1/CCL21/ADAM10/CCL5/ADAM17/WNT5A/CXCL10/CXCL13/XCL2	9	0.00310773
GO:0048863	BP	GO:0048863	stem cell differentiation	60/2896	247/18614	0.000215538	0.00857204	0.00716123	FAM172A/ITCH/PRKDC/HNRNPU/PEF1/XRCC5/METTL5/UFL1/SEMA3C/SH2B3/MTF2/RBPJ/WNT7A/ITGB1/CHD2/NOTCH1/DHX36/HDAC2/SEMA3A/ZFP36/MAPK3/KDM4C/GATA6/NELFB/HSPA9/PWP1/SLC9A1/ACE/SEMA5A/GPM6A/EIF2AK2/SRF/CITED2/NFE2L2/CHD4/ZFP36L2/BMPR1A/EFNB1/EDN1/KITLG/FOLR1/SEMA3B/CDH2/HNF1B/KDM3A/MSI2/BBS12/NRP2/PTPRC/LBH/PDGFRA/HIF1A/SEMA4A/KIT/EPCAM/TBX5/SEMA6A/TP63/GREM1/SFRP2	60	0.0207182
GO:0051306	BP	GO:0051306	mitotic sister chromatid separation	21/2896	61/18614	0.000217876	0.00857204	0.00716123	PSMG2/RAD21/BUB3/TPR/MAD2L1BP/IK/CCNB1/GEN1/MAD2L1/ATM/KNTC1/ZW10/NSMCE2/CDK5RAP2/CUL3/NUF2/APC/SPDL1/TTK/CENPF/DLGAP5	21	0.00725138
GO:1904356	BP	GO:1904356	regulation of telomere maintenance via telomere lengthening	21/2896	61/18614	0.000217876	0.00857204	0.00716123	HNRNPU/XRCC5/ATR/TNKS2/CCT6A/DHX36/CCT2/ATM/MAPK3/HNRNPA2B1/TCP1/CCT8/CCT4/PARP1/XRN1/POT1/TNKS/CCT5/DKC1/HNRNPA1/MAP3K4	21	0.00725138
GO:0046777	BP	GO:0046777	protein autophosphorylation	56/2896	227/18614	0.000225477	0.00881601	0.00736504	UHMK1/AKT1/DDX3X/RB1CC1/CLK4/VRK1/ATR/RAD50/FER/MAP3K11/PRKD2/ATM/ENG/PIKFYVE/STK25/MAPK3/PDGFC/CAV1/PDGFA/STK4/MKNK2/MELK/TAOK1/JAK2/CLK1/PAK1/NBN/RIOK2/TRPM7/ACE/VEGFA/STK26/DAPK2/EIF2AK2/FAM20C/SMG1/VRK2/EPHA4/TTK/PDGFB/EIF2AK3/FGFR4/EIF2S1/SLK/FLT4/FGFR3/STK33/EIF2AK4/PTPRC/PDGFRA/PIM1/KIT/PDGFD/NEK10/GREM1/MAK	56	0.019337
GO:0022904	BP	GO:0022904	respiratory electron transport chain	35/2896	124/18614	0.000229207	0.00890653	0.00744067	DLD/NDUFA5/COX5B/VPS54/DGUOK/CCNB1/SDHB/DNAJC15/NDUFS1/NDUFB10/COX8A/COX6A1/NDUFA12/NDUFS7/NDUFS5/SLC25A12/ETFDH/NDUFC2-KCTD14/NDUFA6/COX4I1/COX7A1/NDUFS4/SDHC/COX6B1/PUM2/NDUFB9/NDUFA2/UQCR10/NDUFA3/COX4I2/GPD2/COX7A2/SDHD/NDUFB4/GPD1	35	0.0120856
GO:0033047	BP	GO:0033047	regulation of mitotic sister chromatid segregation	19/2896	53/18614	0.000236118	0.00911879	0.00761799	PSMG2/RAD21/HNRNPU/BUB3/TPR/MAD2L1BP/IK/CCNB1/GEN1/MAD2L1/ATM/KNTC1/ZW10/CDK5RAP2/NUF2/APC/SPDL1/TTK/CENPF	19	0.00656077
GO:0042542	BP	GO:0042542	response to hydrogen peroxide	36/2896	129/18614	0.000240217	0.00922052	0.00770298	UBE3A/ADAM9/SOD1/PDCD10/COL1A1/SIGMAR1/SETX/MAP1LC3A/RELA/HDAC2/PRDX3/PRKAA1/STK25/SIRT1/ECT2/NET1/SLC8A1/MAP3K5/PCNA/CASP3/STK26/NFE2L2/BNIP3/EDN1/HGF/MET/CRYAB/KDM6B/GPX1/STAT1/PDGFD/CYP1B1/HBB/HMOX1/HBA2/IL6	36	0.0124309
GO:0032206	BP	GO:0032206	positive regulation of telomere maintenance	23/2896	70/18614	0.000245963	0.00938385	0.00783942	ATRX/XRCC5/ATR/RAD50/UCHL5/TNKS2/CCT6A/DHX36/CCT2/ATM/MAPK3/HNRNPA2B1/TCP1/CCT8/NBN/CCT4/GNL3/POT1/TNKS/CCT5/DKC1/HNRNPA1/MAP3K4	23	0.00794199
GO:0008406	BP	GO:0008406	gonad development	56/2896	228/18614	0.000254377	0.0095329	0.00796395	TMF1/NUP107/ATRX/MEA1/UBE3A/MSH2/ACVR2A/SOD1/FER/WDR48/RARA/ARID4A/ATM/TGFBR1/SIRT1/GATA6/PDGFA/FNDC3A/CEBPB/NUPR1/ATN1/ARID4B/CSDE1/NASP/CASP3/ACE/VEGFA/SAFB2/CITED2/SCAPER/MKKS/ARRB2/BOK/HSD17B4/NRIP1/ADAM15/IDH1/HSPA5/ASPM/KITLG/ARID5B/NCOA4/WDR19/LFNG/KIF18A/AKR1C3/BRCA2/SLIT3/ADAMTS1/WNT5A/PDGFRA/KIT/TCF21/CYP1B1/SFRP2/BMPR1B	56	0.019337
GO:0042060	BP	GO:0042060	wound healing	96/2896	439/18614	0.000255464	0.0095329	0.00796395	COL3A1/FGFR1OP2/STXBP3/VPS4B/MIA3/CHMP2B/ITPK1/PDCD10/SH2B3/COL1A1/WNT7A/ITGB1/DAG1/PIK3CA/BLOC1S6/C1GALT1C1/CAV1/TGFBR1/PDGFA/ACVRL1/VKORC1/DST/JAK2/HSPB1/PAK1/MAP3K5/F10/PIK3CB/CASP3/VEGFA/ARFGEF1/RAB27A/CLASP2/SRF/CD151/NFE2L2/STXBP1/FAP/MERTK/NOTCH4/PEAR1/GATA2/PDGFB/EDN1/LMAN1/MYOZ1/CDH3/SERPING1/FZD6/CLIC1/JMJD1C/IGF1/CD109/GPR4/CD34/RHOC/SLC12A2/FKBP10/PLA2G4A/CX3CL1/TNFRSF12A/FCER1G/CFLAR…	96	0.0331492
GO:0043161	BP	GO:0043161	proteasome-mediated ubiquitin-dependent protein catabolic process	96/2896	439/18614	0.000255464	0.0095329	0.00796395	GABARAP/DNAJC10/PSMD8/CSNK1A1/ARRB1/DESI1/XPO1/AKT1/TNFAIP1/NEMF/WFS1/ITCH/UBXN4/ASCC3/UBE2A/APPBP2/TBL1XR1/USP9X/RCHY1/CCDC47/CDC34/HECTD1/UFL1/PJA2/RBCK1/GSK3A/USP7/CUL5/NHLRC3/KCTD13/HSP90B1/PSMD14/UCHL5/ZFAND2B/FBXL3/SPOP/BIRC2/PSMD7/PSMB6/RNF19A/GCLC/LTN1/TRIP12/FBXL12/TOPORS/PHF20L1/WDR26/CUL4A/CAV1/SIRT1/EDEM3/PCNP/CRBN/PSMC5/MDM2/JKAMP/PSMA4/ANAPC4/STT3B/TRIM2/RNF126/AUP1/CD2AP/MTM1/FBXO4…	96	0.0331492
GO:0071774	BP	GO:0071774	response to fibroblast growth factor	34/2896	120/18614	0.000258455	0.0095329	0.00796395	DLL4/NDST1/COL1A1/SETX/GCLC/SHOC2/PRKD2/SULF1/ZFP36/PTPN11/FRS3/KDM5B/HYAL1/CEP57/FAM20C/FGF7/SHCBP1/ZFP36L2/KIF16B/FGFR4/HYAL2/IQGAP1/CCL5/KL/GALNT3/SPRY4/FGFR3/FGF18/GCLM/WNT5A/CCL2/CXCL13/SMOC2/HHIP	34	0.0117403
GO:0006364	BP	GO:0006364	rRNA processing	54/2896	218/18614	0.000258956	0.0095329	0.00796395	MPHOSPH10/MRPS11/ESF1/NOP10/PRKDC/GTPBP4/BMS1/UTP6/METTL5/MPHOSPH6/ZNHIT6/C1D/DDX18/NOP58/EXOSC4/WDR36/NSUN3/WDR12/FTSJ3/TFB1M/PWP1/XRN2/UTP3/FBL/RIOK3/RIOK2/RIOK1/NOL8/RPS14/RNASEL/DIS3/TSR1/WDR75/WDR3/UTP20/LYAR/DDX21/KRR1/HEATR1/DDX10/RPF2/ERI2/UTP14A/WDR43/DKC1/MAK16/TRMT112/URB1/UTP15/RPS19/RPS28/RMRP/RPS15/PIH1D2	54	0.0186464
GO:0007179	BP	GO:0007179	transforming growth factor beta receptor signaling pathway	54/2896	218/18614	0.000258956	0.0095329	0.00796395	COL1A2/COL3A1/FKBP1A/LTBP1/BRMS1L/SKI/USP9X/ADAM9/SNW1/LRRC32/FAM89B/SKIL/HDAC2/ZNF451/ARID4A/ENG/FUT8/CAV1/TGFBR1/ZMIZ1/SIRT1/ACVRL1/PIN1/ARID4B/SPI1/FBN1/SPRED2/GDF10/CITED2/ARRB2/PARP1/FURIN/SMAD9/GLG1/USP15/CDH5/BMPR1A/HSPA5/TGFB1I1/FOLR1/CD109/ID1/FMOD/SMAD6/MIRLET7F1/ITGA3/ITGB8/ADAM17/CLDN5/ASPN/NREP/FERMT1/NPNT/USP9Y	54	0.0186464
GO:0031396	BP	GO:0031396	regulation of protein ubiquitination	53/2896	213/18614	0.000260731	0.00954245	0.00797192	GABARAP/UBE2V2/ARRB1/CDK5RAP3/AKT1/DDX3X/WFS1/UBE2L3/FKBP1A/UBE3A/PEF1/BUB3/GTPBP4/RCHY1/OTUB1/UFL1/GSK3A/IVNS1ABP/NXN/DCUN1D1/FANCM/WDR48/BIRC2/TSPO/GCLC/PRMT3/MYCBP2/TRIP12/MAD2L1/TOPORS/HSP90AA1/CAV1/TGFBR1/UBR5/PIN1/BIRC3/MTBP/BRCA1/CUL3/TICAM1/VPS28/ARRB2/MALT1/FANCI/HSPA5/SPOPL/FAM107A/SVBP/ARRDC4/FBXW7/RBX1/RPS15/PELI1	53	0.0183011
GO:1901653	BP	GO:1901653	cellular response to peptide	84/2896	375/18614	0.000269694	0.00981342	0.00819829	SESN3/CCND3/INSIG2/AKT1/PRKDC/SRSF5/AKT2/NCL/GSK3A/ROCK1/FER/PLA2G1B/ROCK2/PIK3CA/GNAI2/RELA/NUCKS1/CACNB1/GCLC/SYAP1/VAMP2/OSBPL8/PCK2/ATP2B1/RAP1GDS1/PRKAA1/MAPK3/CAV1/PHIP/SIRT1/USO1/RPS6KB1/PTPN11/JAK2/MDM2/STXBP4/SLC9A1/FBN1/ADIPOR1/MYO1C/INPP5K/GPER1/NFE2L2/ITGA4/NCK1/PARP1/BCAR1/APC/CACNA2D1/BAIAP2/EPHA4/EDN1/PRKCZ/PDE3B/C2CD5/AGTRAP/ANO1/IGF1/MYO5A/UCP2/CDK4/PDK2/TREM2/ID1/HMGCS2/TNS2/ZNF…	84	0.0290055
GO:0050729	BP	GO:0050729	positive regulation of inflammatory response	41/2896	154/18614	0.000280583	0.010151	0.0084803	PDCD4/SNX4/CD81/DHX9/CEBPB/ALOX5AP/NUPR1/JAK2/CAMK2N1/ACE/NINJ1/GPSM3/PYCARD/PLA2G7/GPR4/HYAL2/DDT/TREM2/NFKBIA/IFI35/CX3CL1/LGALS1/TLR2/WNT5A/S100A12/RPS19/LILRA5/AIM2/LDLR/S100A9/FABP4/S100A8/ITGA2/NLRP3/PIK3CG/NKG7/STAP1/PLA2G2A/IDO1/IL6/IL1B	41	0.0141575
GO:0007052	BP	GO:0007052	mitotic spindle organization	36/2896	130/18614	0.000283199	0.0101871	0.00851044	TUBG2/STAG1/HNRNPU/SMC3/VPS4B/TUBG1/LSM14A/CHMP2B/TPR/CLTC/CCNB1/CKAP5/PARP3/CEP97/KPNB1/POLDIP2/GPSM2/KIF2A/KIF11/CLASP2/STAG2/SMC1A/KIF23/CENPJ/PRC1/NUF2/TTK/CEP192/PIBF1/TNKS/CENPE/DLGAP5/SPICE1/MAP9/CEP126/EFHC1	36	0.0124309
GO:0060326	BP	GO:0060326	cell chemotaxis	72/2896	312/18614	0.000287857	0.0102958	0.00860129	RHOG/DNM1L/PLA2G1B/NOTCH1/PRKD2/PIKFYVE/XCL1/MAPK3/SRP54/CREB3/HSPB1/SPI1/VEGFA/SEMA5A/DAPK2/NINJ1/GPSM3/PPIB/ARRB2/CCL21/BCAR1/ADAM10/PDGFB/EDN1/PLA2G7/HGF/SLC12A2/DDT/S1PR1/CORO1A/CXCL16/CCL5/LYST/CX3CL1/FCER1G/MTUS1/ADAM17/MET/RAC2/FGF18/CCL4L1/WNT5A/S100A12/PDGFRA/RPS19/HBEGF/CCL2/KIT/CCL28/MIF/S100A9/CXCL10/S100A8/ALOX5/PDGFD/CXCL13/XCL2/CSF3R/PIK3CG/CXCL2/STAP1/TREM1/VCAM1/CXCL14/SMOC2/CX3C…	72	0.0248619
GO:0034250	BP	GO:0034250	positive regulation of amide metabolic process	44/2896	169/18614	0.000293712	0.0104459	0.00872666	UHMK1/FXR1/NPM1/DDX3X/PRKDC/HNRNPU/DNAJC3/CNBP/METTL5/USP16/GSK3A/PABPC1/FASTKD2/EIF3E/ROCK2/GUF1/RELA/DHX36/UQCC2/SSB/DHX9/PCIF1/RPS6KB1/UPF3B/UPF3A/BCL3/CSDE1/CASP3/SYNCRIP/LARP1B/CTIF/FMR1/NFE2L2/NCK1/PPP1R15A/EPHA4/METTL14/CCL5/LARP4/DHX29/EIF2AK4/CYP1B1/ITGA2/IL6	44	0.0151934
GO:1903320	BP	GO:1903320	regulation of protein modification by small protein conjugation or removal	61/2896	255/18614	0.000298455	0.0105549	0.00881774	GABARAP/UBE2V2/ARRB1/CDK5RAP3/AKT1/DDX3X/WFS1/ITCH/UBE2L3/FKBP1A/UBE3A/PEF1/BUB3/GTPBP4/RCHY1/OTUB1/SART3/UFL1/GSK3A/IVNS1ABP/NXN/DCUN1D1/FANCM/WDR48/BIRC2/RELA/TSPO/GCLC/PRMT3/MYCBP2/TRIP12/MAD2L1/TOPORS/HSP90AA1/CAV1/TGFBR1/ZMIZ1/UBR5/PIN1/BIRC3/MTBP/BRCA1/CUL3/TICAM1/VPS28/ARRB2/GNL3/MALT1/FANCI/HSPA5/SPOPL/COPS2/FAM107A/EPAS1/SVBP/ARRDC4/FBXW7/HIF1A/RBX1/RPS15/PELI1	61	0.0210635
GO:1904019	BP	GO:1904019	epithelial cell apoptotic process	38/2896	140/18614	0.00030331	0.0106667	0.00891112	PDCD4/TMF1/WFS1/EXOC5/PLA2G1B/RAMP2/PRKAA1/ZFP36/STK4/NUPR1/JAK2/ANGPTL4/MAP3K5/CASP3/TMEM258/SEMA5A/RGCC/GPER1/NFE2L2/ITGA4/ARRB2/BOK/CDH5/GATA2/KRIT1/EIF2S1/PLA2R1/CFLAR/AKR1C3/USP53/ICAM1/CCL2/RYR2/SFRP4/PIK3CG/HMOX1/SERPINB13/IL6	38	0.0131215
GO:0044784	BP	GO:0044784	metaphase/anaphase transition of cell cycle	29/2896	98/18614	0.000321493	0.0109699	0.00916443	PSMG2/RAD21/BUB3/TPR/MAD2L1BP/PBRM1/IK/CCNB1/GEN1/MAD2L1/ATM/KNTC1/SMARCE1/ZW10/NSMCE2/ANAPC4/RIOK2/BRD7/BCL7B/CDK5RAP2/CUL3/NUF2/APC/SPDL1/TTK/CENPF/CENPE/DLGAP5/CDC6	29	0.0100138
GO:0051985	BP	GO:0051985	negative regulation of chromosome segregation	18/2896	50/18614	0.000322084	0.0109699	0.00916443	PSMG2/RAD21/BUB3/TPR/MAD2L1BP/IK/CCNB1/GEN1/MAD2L1/ATM/KNTC1/ZW10/CDK5RAP2/NUF2/APC/SPDL1/TTK/CENPF	18	0.00621547
GO:1902100	BP	GO:1902100	negative regulation of metaphase/anaphase transition of cell cycle	18/2896	50/18614	0.000322084	0.0109699	0.00916443	PSMG2/RAD21/BUB3/TPR/MAD2L1BP/IK/CCNB1/GEN1/MAD2L1/ATM/KNTC1/ZW10/CDK5RAP2/NUF2/APC/SPDL1/TTK/CENPF	18	0.00621547
GO:1905819	BP	GO:1905819	negative regulation of chromosome separation	18/2896	50/18614	0.000322084	0.0109699	0.00916443	PSMG2/RAD21/BUB3/TPR/MAD2L1BP/IK/CCNB1/GEN1/MAD2L1/ATM/KNTC1/ZW10/CDK5RAP2/NUF2/APC/SPDL1/TTK/CENPF	18	0.00621547
GO:0070507	BP	GO:0070507	regulation of microtubule cytoskeleton organization	41/2896	155/18614	0.000325047	0.0109699	0.00916443	HNRNPU/VPS4B/GIT1/PAFAH1B1/CHMP2B/TPR/CLTC/AKAP9/ROCK1/CKAP2/MAPRE1/CKAP5/EPHA3/PARP3/CEP97/PRKAA1/SENP6/CYLD/TAOK1/GPSM2/PRUNE1/PAK1/MPDZ/CDK5RAP2/CLASP2/CENPJ/MID1IP1/APC/CDH5/SLAIN1/CLIP1/CDK2AP2/FAM107A/TRAF3IP1/KIF18A/MET/CAMSAP2/MAP9/CEP70/MAP1B/FRMPD2	41	0.0141575
GO:0006356	BP	GO:0006356	regulation of transcription by RNA polymerase I	17/2896	46/18614	0.000327616	0.0109699	0.00916443	SMARCA5/DEK/NCL/DEDD/ACTR6/BAZ1B/PWP1/POLR2K/WDR75/LYAR/DDX21/HEATR1/EIF2AK3/SF3B1/WDR43/POLR2L/UTP15	17	0.00587017
GO:0007094	BP	GO:0007094	mitotic spindle assembly checkpoint signaling	17/2896	46/18614	0.000327616	0.0109699	0.00916443	PSMG2/BUB3/TPR/MAD2L1BP/IK/CCNB1/GEN1/MAD2L1/ATM/KNTC1/ZW10/CDK5RAP2/NUF2/APC/SPDL1/TTK/CENPF	17	0.00587017
GO:0071173	BP	GO:0071173	spindle assembly checkpoint signaling	17/2896	46/18614	0.000327616	0.0109699	0.00916443	PSMG2/BUB3/TPR/MAD2L1BP/IK/CCNB1/GEN1/MAD2L1/ATM/KNTC1/ZW10/CDK5RAP2/NUF2/APC/SPDL1/TTK/CENPF	17	0.00587017
GO:0071174	BP	GO:0071174	mitotic spindle checkpoint signaling	17/2896	46/18614	0.000327616	0.0109699	0.00916443	PSMG2/BUB3/TPR/MAD2L1BP/IK/CCNB1/GEN1/MAD2L1/ATM/KNTC1/ZW10/CDK5RAP2/NUF2/APC/SPDL1/TTK/CENPF	17	0.00587017
GO:0010818	BP	GO:0010818	T cell chemotaxis	12/2896	27/18614	0.000344397	0.0114708	0.00958289	XCL1/CCL21/ADAM10/SLC12A2/CXCL16/CCL5/ADAM17/WNT5A/CXCL10/CXCL13/XCL2/PIK3CG	12	0.00414365
GO:0007249	BP	GO:0007249	I-kappaB kinase/NF-kappaB signaling	68/2896	293/18614	0.000352829	0.0116636	0.00974398	GOLT1B/AKT1/BRD4/FKBP1A/DDX1/UFL1/ATP2C1/RBCK1/TMED4/MIER1/ROCK1/DHX15/ROCK2/BIRC2/RELA/DHX36/MYD88/PPM1B/ZDHHC17/ZMYND11/SIRT1/ECT2/TMEM9B/CHUK/TBK1/CARD19/HSPB1/BCL3/RIOK3/BIRC3/JMJD8/SECTM1/LTBR/TRIM59/TICAM1/CCL21/TRAF5/PYCARD/TRIM22/DDX21/MALT1/EDN1/ALPK1/RHOC/TNFRSF19/TREM2/TFRC/NFKBIA/CX3CL1/FAIM/GSTP1/LGALS1/CFLAR/TLR2/ZDHHC13/WNT5A/S100A12/TRIM38/TLR6/BST2/STAT1/PELI1/HMOX1/CX3CR1/LTF/TN…	68	0.0234807
GO:0045727	BP	GO:0045727	positive regulation of translation	38/2896	141/18614	0.000353892	0.0116636	0.00974398	UHMK1/FXR1/NPM1/DDX3X/PRKDC/HNRNPU/DNAJC3/CNBP/METTL5/USP16/PABPC1/FASTKD2/EIF3E/GUF1/DHX36/UQCC2/SSB/DHX9/PCIF1/RPS6KB1/UPF3B/UPF3A/BCL3/CSDE1/SYNCRIP/LARP1B/CTIF/FMR1/NCK1/PPP1R15A/METTL14/CCL5/LARP4/DHX29/EIF2AK4/CYP1B1/ITGA2/IL6	38	0.0131215
GO:0000245	BP	GO:0000245	spliceosomal complex assembly	28/2896	94/18614	0.000358908	0.0117673	0.00983061	RNU4ATAC/LUC7L3/HTATSF1/SLU7/PRPF39/YTHDC1/SRSF10/RNVU1-17/SF3B5/DDX1/SRSF5/DDX46/SETX/SNRPA1/SNRPB/RNVU1-1/RNU2-1/PTBP2/SRPK2/RNVU1-15/CRNKL1/TXNL4A/RNVU1-6/PSIP1/RNU11/SCAF11/SF3B1/RNVU1-19	28	0.00966851
GO:0045785	BP	GO:0045785	positive regulation of cell adhesion	103/2896	482/18614	0.000377098	0.0122997	0.0102753	RRAS/AKT1/ADAM9/SOX13/LIMS2/ROCK1/LDB1/TFE3/PBRM1/DAG1/SHB/PIK3CA/RELA/CD81/ZBTB1/ITGAV/PRKD2/RARA/ATM/XCL1/CAV1/ZMIZ1/MYADM/STK4/CDH13/PTPN11/POLDIP2/JAK2/SMARCE1/EFEMP2/KIFAP3/HLA-DMA/PIEZO1/LAMA2/BRD7/VEGFA/UNC13D/HYAL1/MAP4K4/DHPS/SOCS5/CITED2/HSPD1/ITGA4/CCL21/NCK1/PYCARD/HSPH1/UTRN/TGM2/FSTL3/MALT1/EPHA4/IL2RG/EFNB1/PDGFB/KITLG/PRKCZ/IFT74/SPOCK2/RUNX3/IGF1/FOXF1/CORO1A/HLA-DPB1/TFRC/CCL5/E…	103	0.0355663
GO:0032869	BP	GO:0032869	cellular response to insulin stimulus	52/2896	211/18614	0.000379737	0.0123219	0.0102939	SESN3/CCND3/INSIG2/AKT1/PRKDC/SRSF5/AKT2/NCL/GSK3A/FER/PLA2G1B/PIK3CA/GNAI2/NUCKS1/GCLC/SYAP1/VAMP2/OSBPL8/PCK2/ATP2B1/PRKAA1/MAPK3/PHIP/SIRT1/USO1/RPS6KB1/PTPN11/STXBP4/SLC9A1/ADIPOR1/MYO1C/INPP5K/NCK1/PARP1/BCAR1/APC/BAIAP2/PRKCZ/PDE3B/C2CD5/MYO5A/UCP2/CDK4/PDK2/HMGCS2/TNS2/ZNF106/CFLAR/STAT1/SOCS3/IL1B/DNAI1	52	0.0179558
GO:0031122	BP	GO:0031122	cytoplasmic microtubule organization	20/2896	59/18614	0.000385401	0.0123348	0.0103047	TUBG2/PAFAH1B1/TUBG1/CCDC88A/PCM1/KATNAL1/CLIP4/KPNB1/HOOK3/HOOK1/CEP120/CENPJ/DLG1/SLAIN1/CLIP1/TBCB/SLK/CAMSAP2/IFT172/CEP126	20	0.00690608
GO:0002262	BP	GO:0002262	myeloid cell homeostasis	44/2896	171/18614	0.000387171	0.0123348	0.0103047	CDK5RAP3/PRKDC/TMEM14C/UBA5/UFL1/ACVR2A/SOD1/ID2/SH2B3/LDB1/NCAPG2/ARID4A/IREB2/ZFP36/HSPA9/JAK2/THRA/SPI1/SLC25A38/MTHFD1/PIK3CB/CASP3/VEGFA/L3MBTL3/SRF/CITED2/RPS14/MERTK/HCLS1/LYAR/GATA2/KITLG/EPAS1/CFLAR/ADAM17/HIF1A/RPS19/GCNT4/KIT/STAT1/HMOX1/SCNN1B/MYB/IL6	44	0.0151934
GO:2001237	BP	GO:2001237	negative regulation of extrinsic apoptotic signaling pathway	29/2896	99/18614	0.00038804	0.0123348	0.0103047	AKT1/DDX3X/RB1CC1/PEA15/RELA/BIRC6/GCLC/ITGAV/ZMYND11/TGFBR1/PHIP/RPS6KB1/UNC5B/BRCA1/IFI6/HGF/IGF1/CX3CL1/FAIM/GSTP1/CFLAR/ITGA6/GCLM/ICAM1/GPX1/HMOX1/BMP5/SFRP2/IL1B	29	0.0100138
GO:0070200	BP	GO:0070200	establishment of protein localization to telomere	9/2896	17/18614	0.000388621	0.0123348	0.0103047	CCT6A/CCT2/TCP1/CCT8/CCT4/POT1/CCT5/DKC1/BRCA2	9	0.00310773
GO:0043405	BP	GO:0043405	regulation of MAP kinase activity	47/2896	186/18614	0.000389934	0.0123348	0.0103047	PDCD4/CDK5RAP3/ADAM9/PDCD10/DUSP7/SH2B3/PLA2G1B/MAP3K11/PDGFC/CAV1/PDGFA/PAK1/MAP3K5/PIK3CB/VEGFA/INPP5K/MAP4K2/HTR2A/HIPK3/MAP2K6/EPHA4/PDGFB/EDN1/KITLG/HYAL2/FZD8/MAP3K4/GSTP1/TRIB1/SPRY4/AGER/FGF18/PTPRC/WNT5A/S100A12/TLR6/KIT/PDE5A/CD24/MIF/PDGFD/HMGCR/PIK3CG/NEK10/SFRP2/SERPINB3/IL1B	47	0.0162293
GO:0071276	BP	GO:0071276	cellular response to cadmium ion	13/2896	31/18614	0.000393898	0.0123979	0.0103574	AKT1/SOD1/MT1F/MAPK3/CHUK/MT1E/AKR1C3/MT1H/CYBB/MT1G/MT1A/HMOX1/MT1X	13	0.00448895
GO:0010833	BP	GO:0010833	telomere maintenance via telomere lengthening	25/2896	81/18614	0.000402017	0.0125438	0.0104793	NOP10/HNRNPU/XRCC5/ATR/RAD50/TNKS2/CCT6A/DHX36/CCT2/ATM/HSP90AA1/MAPK3/HNRNPA2B1/TCP1/CCT8/CCT4/PARP1/XRN1/POT1/RFC1/TNKS/CCT5/DKC1/HNRNPA1/MAP3K4	25	0.0086326
GO:0000280	BP	GO:0000280	nuclear division	97/2896	450/18614	0.000403057	0.0125438	0.0104793	TOP2B/ATRX/TUBG2/PSMG2/STAG1/RAD21/HNRNPU/SMARCA5/BUB3/SMC2/SMC3/VPS4B/RAD50/TUBG1/LSM14A/CHMP2B/TPR/MAD2L1BP/USP16/WAPL/MAPRE1/IK/CCNB1/FANCM/NCAPG2/GEN1/ESCO1/NAA50/ACTR2/BAZ1B/FIGNL1/ACTR3/CHEK1/MAD2L1/ATM/TOP2A/CEP97/PHIP/KPNB1/KNTC1/NIPBL/POLDIP2/RMI1/ZW10/NSMCE2/PIN1/KIF2A/KIF11/MTBP/SMC4/CDK5RAP2/CLASP2/CENPC/KLHDC3/STAG2/RAD51AP1/RGCC/KLHDC8B/PDS5B/ANLN/SMC1A/KIF23/PRC1/CUL3/KIF20B/CKS2/N…	97	0.0334945
GO:0070203	BP	GO:0070203	regulation of establishment of protein localization to telomere	7/2896	11/18614	0.00040451	0.0125438	0.0104793	CCT6A/CCT2/TCP1/CCT8/CCT4/CCT5/DKC1	7	0.00241713
GO:0033045	BP	GO:0033045	regulation of sister chromatid segregation	30/2896	104/18614	0.000415174	0.0127128	0.0106205	PSMG2/RAD21/HNRNPU/BUB3/TPR/MAD2L1BP/PBRM1/IK/CCNB1/GEN1/MAD2L1/ATM/KNTC1/SMARCE1/ZW10/NSMCE2/ANAPC4/RIOK2/BRD7/BCL7B/CDK5RAP2/CUL3/NUF2/APC/SPDL1/TTK/CENPF/CENPE/DLGAP5/CDC6	30	0.0103591
GO:0015980	BP	GO:0015980	energy derivation by oxidation of organic compounds	76/2896	337/18614	0.000416101	0.0127128	0.0106205	PANK2/GABARAPL1/DLD/NDUFA5/AKT1/RB1CC1/SUCLA2/MSH2/IDH3G/NNT/COX5B/AKT2/VPS54/AGL/PNPT1/PPP1CC/GSK3A/ACADM/GBE1/DGUOK/CCNB1/SDHB/PIK3CA/UGP2/DNAJC15/UQCC2/NDUFS1/NDUFB10/IREB2/COX8A/IFNAR1/PGM2/COX6A1/NUPR1/PPP1CB/MDH1/NDUFA12/NDUFS7/NDUFS5/SUCLG2/PHKB/SLC25A12/FH/CHCHD10/ETFDH/INPP5K/NDUFC2-KCTD14/NDUFB11/NDUFA6/COX4I1/GFPT1/BNIP3/COX7A1/NDUFS4/TIGAR/IDH1/SDHC/COX6B1/PUM2/IGF1/NDUFB9/NDUFA2/MRPS…	76	0.0262431
GO:1904814	BP	GO:1904814	regulation of protein localization to chromosome, telomeric region	8/2896	14/18614	0.00042161	0.0127128	0.0106205	CCT6A/CCT2/TCP1/CCT8/CCT4/GNL3/CCT5/DKC1	8	0.00276243
GO:1990173	BP	GO:1990173	protein localization to nucleoplasm	8/2896	14/18614	0.00042161	0.0127128	0.0106205	LARP7/CCT6A/CCT2/TCP1/CCT8/CCT4/CCT5/DKC1	8	0.00276243
GO:0044772	BP	GO:0044772	mitotic cell cycle phase transition	100/2896	467/18614	0.000422241	0.0127128	0.0106205	USP47/PLRG1/CCND3/CDK5RAP3/AKT1/DDX3X/SYF2/PSMG2/RAD21/BRD4/PRKDC/CRLF3/BUB3/CKS1B/VPS4B/RAD50/CDC34/TPR/MAD2L1BP/CUL5/XPC/RRM2B/ID2/CDK16/PBRM1/IK/CCNB1/ITGB1/GEN1/RAD17/CHEK1/MAD2L1/ATM/CUL4A/CUL4B/KNTC1/TAF10/RPS6KB1/MELK/TAOK1/SMARCE1/ZW10/MDM2/NSMCE2/ANAPC4/NBN/RIOK2/TPRA1/BRD7/MTBP/BCL7B/BRCA1/NPAT/CDK5RAP2/CLASP2/HYAL1/TOPBP1/RGCC/IER3/RDX/ANLN/RBL1/CENPJ/CPSF3/DLG1/CUL3/RRM1/TMEM14B/CKS2/…	100	0.0345304
GO:1902808	BP	GO:1902808	positive regulation of cell cycle G1/S phase transition	22/2896	68/18614	0.000424813	0.0127128	0.0106205	PLRG1/CCND3/AKT1/DDX3X/CUL4A/CUL4B/MDM2/STXBP4/MTBP/HYAL1/RGCC/RDX/CENPJ/CPSF3/RRM1/UBE2E2/ADAM17/CDC6/ADAMTS1/RRM2/MIR29A/STOX1	22	0.00759669
GO:0045943	BP	GO:0045943	positive regulation of transcription by RNA polymerase I	14/2896	35/18614	0.000425713	0.0127128	0.0106205	SMARCA5/DEK/NCL/ACTR6/BAZ1B/PWP1/WDR75/LYAR/DDX21/HEATR1/EIF2AK3/SF3B1/WDR43/UTP15	14	0.00483425
GO:2001238	BP	GO:2001238	positive regulation of extrinsic apoptotic signaling pathway	18/2896	51/18614	0.000426116	0.0127128	0.0106205	RBCK1/PEA15/SKIL/CAV1/CYLD/STK4/HTRA2/TIMP3/GPER1/LTBR/DEDD2/PYCARD/HYAL2/TNFRSF12A/G0S2/PTPRC/AGTR2/BMPR1B	18	0.00621547
GO:1901988	BP	GO:1901988	negative regulation of cell cycle phase transition	64/2896	274/18614	0.000431099	0.0128008	0.010694	USP47/CDK5RAP3/SYF2/PSMG2/RAD21/PRKDC/CRLF3/MSH2/BUB3/ATR/RAD50/TPR/MAD2L1BP/XPC/IK/CCNB1/THOC1/GEN1/RAD17/CHEK1/MAD2L1/ATM/TP53BP1/SUSD2/ETAA1/CUL4A/KNTC1/CEP63/PTPN11/TAOK1/CDC5L/ZW10/MDM2/NBN/TPRA1/BRD7/BRCA1/CDK5RAP2/TOPBP1/RGCC/IER3/RBL1/DLG1/NUF2/APC/SPDL1/ZFP36L2/TTK/CENPF/RBL2/WEE1/CLSPN/CDK2AP2/PARP9/INTS7/FAM107A/CDC6/STK33/EIF2AK4/BRCA2/NEK11/CCL2/FHL1/MIR29A	64	0.0220994
GO:0031577	BP	GO:0031577	spindle checkpoint signaling	17/2896	47/18614	0.000439585	0.0129481	0.0108171	PSMG2/BUB3/TPR/MAD2L1BP/IK/CCNB1/GEN1/MAD2L1/ATM/KNTC1/ZW10/CDK5RAP2/NUF2/APC/SPDL1/TTK/CENPF	17	0.00587017
GO:1904035	BP	GO:1904035	regulation of epithelial cell apoptotic process	31/2896	109/18614	0.000440175	0.0129481	0.0108171	PDCD4/TMF1/WFS1/PLA2G1B/RAMP2/PRKAA1/ZFP36/STK4/NUPR1/JAK2/ANGPTL4/SEMA5A/RGCC/GPER1/NFE2L2/ITGA4/ARRB2/BOK/CDH5/GATA2/KRIT1/EIF2S1/PLA2R1/CFLAR/AKR1C3/ICAM1/CCL2/SFRP4/HMOX1/SERPINB13/IL6	31	0.0107044
GO:0045137	BP	GO:0045137	development of primary sexual characteristics	56/2896	233/18614	0.000455411	0.013334	0.0111395	TMF1/NUP107/ATRX/MEA1/UBE3A/MSH2/ACVR2A/SOD1/FER/WDR48/RARA/ARID4A/ATM/TGFBR1/SIRT1/GATA6/PDGFA/FNDC3A/CEBPB/NUPR1/ATN1/ARID4B/CSDE1/NASP/CASP3/ACE/VEGFA/SAFB2/CITED2/SCAPER/MKKS/ARRB2/BOK/HSD17B4/NRIP1/ADAM15/IDH1/HSPA5/ASPM/KITLG/ARID5B/NCOA4/WDR19/LFNG/KIF18A/AKR1C3/BRCA2/SLIT3/ADAMTS1/WNT5A/PDGFRA/KIT/TCF21/CYP1B1/SFRP2/BMPR1B	56	0.019337
GO:0071384	BP	GO:0071384	cellular response to corticosteroid stimulus	21/2896	64/18614	0.000459822	0.0134008	0.0111953	UBE2L3/HNRNPU/GSK3A/PCK2/ATP2B1/ZFP36/RPS6KB1/USP8/JAK2/ACE/GPER1/ZFP36L2/EDN1/FAM107A/FBXO32/HMGCS2/CFLAR/AKR1C3/STC1/CYP1B1/SCNN1B	21	0.00725138
GO:0002831	BP	GO:0002831	regulation of response to biotic stimulus	99/2896	463/18614	0.000474035	0.0137514	0.0114881	ELMOD2/DDX3X/ITCH/PRKDC/CFH/XRCC5/LSM14A/PJA2/SLC46A2/TOMM70/BIRC2/RELA/MYD88/PPM1B/CCDC92/NECTIN2/DHX9/HSP90AA1/MAPK3/CAV1/CYLD/GATA6/RNF26/MATR3/LY96/PTPN11/TBK1/PAK1/TYROBP/RIOK3/SPI1/FCN3/BIRC3/ZDHHC1/GPR108/NINJ1/HSPD1/NFE2L2/TICAM1/ARRB2/PARP1/PYCARD/SIGIRR/LYAR/LACC1/USP15/EPG5/TLR1/POLR3B/MAP2K6/TIGAR/PLA2G5/RPS6KA3/ERAP1/PUM2/ALPK1/SERPING1/MICA/CTSS/PARP9/TREM2/NFKBIA/IFI35/CCL5/OASL/CX…	99	0.0341851
GO:0002011	BP	GO:0002011	morphogenesis of an epithelial sheet	20/2896	60/18614	0.000494539	0.0142804	0.0119301	DLL4/PDCD10/WNT7A/ITGB1/DAG1/NOTCH1/ARHGAP12/ACVRL1/CLASP2/SRF/CD151/RHOC/ADAM17/HOXB2/WNT5A/HBEGF/ITGA5/FERMT1/BMP5/MMP12	20	0.00690608
GO:0051236	BP	GO:0051236	establishment of RNA localization	42/2896	163/18614	0.000502501	0.014414	0.0120417	NUP107/HNRNPA3/NPM1/XPO1/YTHDC1/LRPPRC/ATR/FYTTD1/RANBP2/TPR/PNPT1/IWS1/ZC3H11A/THOC1/NUP160/THOC6/PARP11/UPF2/CKAP5/NUP37/NCBP2/ATM/ALYREF/SSB/DHX9/NUP205/ZFP36/PHAX/KPNB1/HNRNPA2B1/UPF3B/UPF3A/NCBP3/NUP133/CETN3/FMR1/SMG1/THOC2/NXF3/TNKS/HNRNPA1/TST	42	0.0145028
GO:0000075	BP	GO:0000075	cell cycle checkpoint signaling	47/2896	188/18614	0.000503747	0.014414	0.0120417	CDK5RAP3/SYF2/PSMG2/PRKDC/MSH2/BUB3/ATR/RAD50/TPR/MAD2L1BP/XPC/IK/CCNB1/THOC1/GEN1/RAD17/CHEK1/MAD2L1/ATM/TP53BP1/ETAA1/CUL4A/KNTC1/CEP63/PTPN11/TAOK1/CDC5L/ZW10/MDM2/NBN/BRCA1/CDK5RAP2/TOPBP1/IER3/NUF2/APC/SPDL1/TTK/CENPF/CLSPN/PARP9/INTS7/CDC6/STK33/EIF2AK4/BRCA2/NEK11	47	0.0162293
GO:0070199	BP	GO:0070199	establishment of protein localization to chromosome	12/2896	28/18614	0.00051787	0.0147511	0.0123233	CTCFL/CCT6A/CCT2/TCP1/NIPBL/CCT8/CCT4/POT1/WBP2/CCT5/DKC1/BRCA2	12	0.00414365
GO:0002444	BP	GO:0002444	myeloid leukocyte mediated immunity	31/2896	110/18614	0.000522949	0.0148287	0.0123881	SNX4/STXBP3/DDX1/RABGEF1/FER/PLA2G1B/DHX36/MYD88/VAMP2/TYROBP/SPI1/ACE/UNC13D/STXBP1/IL13RA2/TICAM1/DDX21/GATA2/FOXF1/ADAM17/RAC2/KIT/PIK3CG/DNASE1L3/STAP1/TREM1/HMOX1/ANXA3/CX3CR1/SCNN1B/IL6	31	0.0107044
GO:0045005	BP	GO:0045005	DNA-templated DNA replication maintenance of fidelity	19/2896	56/18614	0.000527783	0.0148986	0.0124466	ATRX/ATR/RAD50/FANCM/THOC1/GEN1/NUCKS1/ALYREF/ETAA1/WRN/MMS22L/NBN/PCNA/BRCA1/BOD1L1/PARP1/MCM8/FAM111A/BRCA2	19	0.00656077
GO:0007004	BP	GO:0007004	telomere maintenance via telomerase	22/2896	69/18614	0.000533187	0.014984	0.0125179	NOP10/HNRNPU/XRCC5/ATR/RAD50/TNKS2/CCT6A/CCT2/ATM/HSP90AA1/MAPK3/TCP1/CCT8/CCT4/XRN1/POT1/RFC1/TNKS/CCT5/DKC1/HNRNPA1/MAP3K4	22	0.00759669
GO:0042274	BP	GO:0042274	ribosomal small subunit biogenesis	24/2896	78/18614	0.000547083	0.0153062	0.012787	MPHOSPH10/MRPS11/NPM1/PRKDC/XRCC5/BMS1/UTP6/LTV1/ERAL1/UTP3/RIOK3/RIOK2/RIOK1/RPS14/TSR1/WDR3/UTP20/HEATR1/RPS5/WDR43/RPS19/RPL38/RPS28/RPS15	24	0.00828729
GO:0009411	BP	GO:0009411	response to UV	40/2896	154/18614	0.000567979	0.0156579	0.0130809	USP47/NPM1/AKT1/USP1/UBE2A/MSH2/ATR/XPA/XPC/ST20/RELA/DHX36/ZBTB1/CHEK1/PRKAA1/CUL4A/CUL4B/SIRT1/WRN/BCL3/PCNA/CASP3/PPID/HYAL1/PARP1/MSH6/POLK/MMP1/SCARA3/EIF2S1/HYAL2/MAP3K4/TMEM161A/EIF2AK4/BRCA2/MFAP4/GPX1/TP53INP1/RBX1/SERPINB13	40	0.0138122
GO:0006099	BP	GO:0006099	tricarboxylic acid cycle	13/2896	32/18614	0.000569604	0.0156579	0.0130809	SUCLA2/IDH3G/NNT/SDHB/IREB2/MDH1/SUCLG2/FH/IDH1/SDHC/MRPS36/SDHD/MDH1B	13	0.00448895
GO:0061384	BP	GO:0061384	heart trabecula morphogenesis	13/2896	32/18614	0.000569604	0.0156579	0.0130809	DLL4/FKBP1A/RBPJ/NOTCH1/ENG/TGFBR1/SRF/BMPR1A/RBP4/S1PR1/HEY1/ADAMTS1/BMP5	13	0.00448895
GO:0071539	BP	GO:0071539	protein localization to centrosome	13/2896	32/18614	0.000569604	0.0156579	0.0130809	GOLGB1/PCM1/MAPRE1/CCDC14/HOOK3/CEP350/APC/KIAA0753/CEP192/PIBF1/CEP83/UBXN2B/BBS4	13	0.00448895
GO:0030198	BP	GO:0030198	extracellular matrix organization	71/2896	314/18614	0.00058423	0.0159901	0.0133584	COL1A2/COL3A1/MPV17/CRTAP/CST3/COL1A1/ITGB1/DAG1/NOTCH1/RAMP2/ENG/SULF1/CAV1/TGFBR1/POSTN/HMCN1/HPN/MYO1E/COL14A1/EFEMP2/BCL3/COL5A2/ADAMTS6/TIE1/LAMA2/P4HA1/RIC1/CLASP2/RGCC/FAP/FURIN/ADAM10/ADAM15/MMP1/SPOCK2/FGFR4/MMP16/CTSS/FOXF1/ADAMTS8/FKBP10/FMOD/CFLAR/CCDC80/MATN2/MFAP4/ADAMTS1/SPINT1/MATN3/PDGFRA/COL17A1/ABI3BP/MYH11/FERMT1/RXFP1/MMP13/MMP7/ELF3/CYP1B1/KLK7/NPNT/SERPINB5/CPB2/SMOC2/GREM1…	71	0.0245166
GO:0050866	BP	GO:0050866	negative regulation of cell activation	54/2896	225/18614	0.000590351	0.0160877	0.0134399	ITCH/PRKAR1A/ID2/RABGEF1/SH2B3/LRRC32/FER/THOC1/GCLC/ATM/CYGB/PARP3/XCL1/PDGFA/LST1/CEBPB/TYROBP/SPI1/CASP3/ZC3H8/CD33/SOCS5/GPER1/DLG1/IL13RA2/MERTK/SOCS6/PLA2G5/PDGFB/PIBF1/MICA/RUNX3/FOXF1/TREM2/CST7/CX3CL1/THBD/PTPRC/SPN/PDGFRA/BANK1/HMGB3/PDE5A/SERPINE2/FGL2/LDLR/CR1/PELI1/SAMSN1/HMOX1/PLA2G2A/VTCN1/IDO1/HLA-DRB1	54	0.0186464
GO:0001570	BP	GO:0001570	vasculogenesis	25/2896	83/18614	0.000603963	0.0163877	0.0136906	RRAS/AGGF1/WNT7A/NOTCH1/RAMP2/ITGAV/ENG/CAV1/ZMIZ1/RASA1/MYO1E/TIE1/VEGFA/CITED2/RAPGEF2/FOXF1/CD34/EMP2/TMEM100/ITGB8/FBXW7/HEY1/JUNB/TBX5/HAS2	25	0.0086326
GO:0002064	BP	GO:0002064	epithelial cell development	51/2896	210/18614	0.000618303	0.0166839	0.013938	AKT1/ATRX/GSK3A/ROCK1/FER/AKR1B1/SIPA1L3/WNT7A/ROCK2/FAT1/NOTCH1/MYD88/RARA/ARID4A/MYADM/FNDC3A/MYO1E/ARID4B/VEGFA/FRMD6/RDX/NOTCH4/HSD17B4/CDH5/GATA2/TIGAR/PDGFB/RAPGEF2/IFT74/RILPL2/CDH2/ROBO4/GPR4/EPAS1/IQGAP1/PODXL/MET/WNT5A/HIF1A/STC1/CLDN5/ICAM1/GPX1/RFX3/POF1B/BMP5/TP63/ARHGEF26/CLDN1/VSIG1/IL1B	51	0.0176105
GO:0048872	BP	GO:0048872	homeostasis of number of cells	69/2896	304/18614	0.000620178	0.0166839	0.013938	CDK5RAP3/AKT1/PRKDC/TMEM14C/UBA5/PPP3CB/VPS54/SART3/UFL1/ACVR2A/SOD1/SLC46A2/ID2/SH2B3/LDB1/KRAS/NCAPG2/WDR48/NOTCH1/SKIL/ARID4A/IREB2/ZFP36/HSPA9/PTPN11/JAK2/THRA/SPI1/SLC25A38/MTHFD1/PIK3CB/CASP3/ZC3H8/VEGFA/L3MBTL3/FH/SRF/CITED2/RPS14/MERTK/TCIRG1/HCLS1/CRISPLD1/LYAR/GATA2/KITLG/DOCK11/FSTL1/CDH2/EPAS1/CORO1A/DOCK10/CFLAR/ADAM17/HIF1A/RPS19/LGR4/GCNT4/KIT/MIF/STAT1/EMCN/HMOX1/TNFRSF17/CX3CR1/S…	69	0.023826
GO:0043542	BP	GO:0043542	endothelial cell migration	65/2896	283/18614	0.000630568	0.0168912	0.0141112	DLL4/RRAS/AKT1/MIA3/PDCD10/WNT7A/ITGB1/ROCK2/PIK3CA/NOTCH1/PRKD2/TGFBR1/SIRT1/ACVRL1/CDH13/HSPB1/PIK3CB/VEGFA/SEMA5A/RGCC/SRF/NFE2L2/FAP/BCAR1/CDH5/GATA2/KRIT1/PDGFB/EDN1/PLXND1/FSTL1/GADD45A/ID1/ADGRA2/EMP2/FLT4/SVBP/MIRLET7F1/FBXW7/ADAM17/MET/NRP2/FGF18/WNT5A/S100A12/HIF1A/STC1/SEMA4A/ATOH8/S100A9/GPX1/CYP1B1/CXCL13/PIK3CG/APOH/AGTR2/HMOX1/ANXA3/SMOC2/MIR29A/DNAJA4/GREM1/S100A2/DPP4/PRSS3P2	65	0.0224448
GO:0043062	BP	GO:0043062	extracellular structure organization	71/2896	315/18614	0.000641634	0.0171148	0.014298	COL1A2/COL3A1/MPV17/CRTAP/CST3/COL1A1/ITGB1/DAG1/NOTCH1/RAMP2/ENG/SULF1/CAV1/TGFBR1/POSTN/HMCN1/HPN/MYO1E/COL14A1/EFEMP2/BCL3/COL5A2/ADAMTS6/TIE1/LAMA2/P4HA1/RIC1/CLASP2/RGCC/FAP/FURIN/ADAM10/ADAM15/MMP1/SPOCK2/FGFR4/MMP16/CTSS/FOXF1/ADAMTS8/FKBP10/FMOD/CFLAR/CCDC80/MATN2/MFAP4/ADAMTS1/SPINT1/MATN3/PDGFRA/COL17A1/ABI3BP/MYH11/FERMT1/RXFP1/MMP13/MMP7/ELF3/CYP1B1/KLK7/NPNT/SERPINB5/CPB2/SMOC2/GREM1…	71	0.0245166
GO:0001824	BP	GO:0001824	blastocyst development	32/2896	116/18614	0.000644748	0.0171253	0.0143067	CTR9/TBL1XR1/NCAPG2/SKIL/PHF6/CHEK1/PEMT/CMTM3/TGFBR1/KDM4C/MATR3/GABPA/TEAD4/NBN/ST8SIA6/NASP/SRF/CITED2/CUL3/FURIN/RAD51B/COPS2/IGF1/NDUFA2/HNF1B/NECAB1/BRCA2/JUNB/MFNG/DAD1/RRM2/ELF3	32	0.0110497
GO:0042773	BP	GO:0042773	ATP synthesis coupled electron transport	29/2896	102/18614	0.000666154	0.0174727	0.014597	DLD/NDUFA5/COX5B/DGUOK/CCNB1/SDHB/DNAJC15/NDUFS1/NDUFB10/COX8A/COX6A1/NDUFA12/NDUFS7/NDUFS5/NDUFC2-KCTD14/NDUFA6/COX4I1/COX7A1/NDUFS4/SDHC/COX6B1/NDUFB9/NDUFA2/UQCR10/NDUFA3/COX4I2/COX7A2/SDHD/NDUFB4	29	0.0100138
GO:0042775	BP	GO:0042775	mitochondrial ATP synthesis coupled electron transport	29/2896	102/18614	0.000666154	0.0174727	0.014597	DLD/NDUFA5/COX5B/DGUOK/CCNB1/SDHB/DNAJC15/NDUFS1/NDUFB10/COX8A/COX6A1/NDUFA12/NDUFS7/NDUFS5/NDUFC2-KCTD14/NDUFA6/COX4I1/COX7A1/NDUFS4/SDHC/COX6B1/NDUFB9/NDUFA2/UQCR10/NDUFA3/COX4I2/COX7A2/SDHD/NDUFB4	29	0.0100138
GO:1990830	BP	GO:1990830	cellular response to leukemia inhibitory factor	29/2896	102/18614	0.000666154	0.0174727	0.014597	RNMT/HELLS/NFYB/CACYBP/HNRNPU/SMARCA5/XRCC5/NCL/RIF1/EIF4A2/PDCD10/WDR35/MTF2/BCLAF1/MYNN/B3GNT2/SIRT1/KDM5B/RNF138/MIR224/SPOCK2/ARID5B/TFRC/KDM3A/SPRY4/NRP2/GCLM/SOCS3/EFHC2	29	0.0100138
GO:0010563	BP	GO:0010563	negative regulation of phosphorus metabolic process	94/2896	440/18614	0.000668995	0.0174744	0.0145984	PDCD4/GGNBP2/DNAJC10/NPM1/CDK5RAP3/AKT1/PRKDC/FKBP1A/HNRNPU/TAF7/DNAJC3/PRKAR1A/GIT1/GSK3A/ROCK1/DUSP7/RABGEF1/SH2B3/TARDBP/ROCK2/NCAPG2/SHB/IBTK/GNAI2/TSPO/ENG/PRDX3/PPP1R1B/CAV1/SIRT1/MYADM/GSKIP/PDGFA/MLLT1/PPP1R11/NUPR1/SLC8A1/PWP1/CAMK2N1/HSPB1/PIK3CB/CASP3/PKIG/CDK5RAP2/DMD/SPRED2/IER3/INPP5K/SOCS5/ARRB2/NCK1/PARP1/PYCARD/APC/HIPK3/PPP1R15A/TIGAR/PDGFB/PRKCZ/PIBF1/FKBP8/SOCS4/GADD45A/HGF/CD…	94	0.0324586
GO:0009615	BP	GO:0009615	response to virus	88/2896	408/18614	0.000714667	0.0185902	0.0155306	ELMOD2/CREBZF/DDX3X/ITCH/DNAJC3/DDX1/HNRNPUL1/LSM14A/IVNS1ABP/DHX15/EXOC1/TOMM70/RELA/DHX36/MYD88/PPM1B/CCDC92/EXOSC4/ZMYND11/DHX9/HSP90AA1/IFNAR1/XCL1/DCLK1/RNF26/CHUK/JAK2/NCBP3/TBK1/HSPB1/BCL3/RIOK3/FCN3/AUP1/UNC13D/ZDHHC1/SENP7/HYAL1/IFI27/EIF2AK2/FMR1/RNASEL/TICAM1/PYCARD/TRIM22/BNIP3/DDX21/IFI6/POLR3B/DDX60L/XPR1/IFITM1/CCT5/MICA/G3BP1/PARP9/HYAL2/IRF9/CCL5/ADARB1/LYST/OASL/ZNF175/TRAF3IP1/…	88	0.0303867
GO:0032210	BP	GO:0032210	regulation of telomere maintenance via telomerase	18/2896	53/18614	0.000723493	0.0186655	0.0155935	HNRNPU/XRCC5/ATR/TNKS2/CCT6A/CCT2/ATM/MAPK3/TCP1/CCT8/CCT4/XRN1/POT1/TNKS/CCT5/DKC1/HNRNPA1/MAP3K4	18	0.00621547
GO:0035065	BP	GO:0035065	regulation of histone acetylation	18/2896	53/18614	0.000723493	0.0186655	0.0155935	ARRB1/NFYB/TAF7/SMARCA5/DEK/IWS1/BAZ1B/CHEK1/SIRT1/SPI1/NAP1L2/BRCA1/DDX21/WBP2/GATA2/SF3B1/ARID5A/NOS1	18	0.00621547
GO:0071478	BP	GO:0071478	cellular response to radiation	47/2896	191/18614	0.000730221	0.0187622	0.0156743	USP47/NPM1/XRCC5/ATR/AKT2/XPA/XPC/ST20/NUCKS1/DHX36/ZBTB1/FIGNL1/CHEK1/ATM/TP53BP1/CUL4A/CUL4B/SIRT1/ECT2/NIPBL/WRN/NET1/MDM2/PCNA/BRCA1/PPID/HYAL1/RAD51AP1/PARP1/POLK/HSPA5/MMP1/TMEM109/GADD45A/EIF2S1/HYAL2/INTS7/TMEM161A/RGS9/EIF2AK4/BRCA2/MFAP4/CRYAB/TP53INP1/RBX1/RP1/SFRP2	47	0.0162293
GO:0098727	BP	GO:0098727	maintenance of cell number	45/2896	181/18614	0.000742363	0.0189927	0.0158668	LEO1/CTR9/ZNF322/ZC3H13/BRMS1L/SMC3/SKI/RIF1/PCM1/LDB1/MTF2/MED6/RBPJ/WNT7A/NOTCH1/HDAC2/ARID4A/CUL4A/KDM4C/MED17/HOOK3/NIPBL/SMARCE1/TEAD4/ARID4B/SPI1/ZNF706/BCL7B/SMC1A/GNL3/GATA2/SMC5/ZFP36L2/BMPR1A/ASPM/METTL14/IGF1/CDH2/WDR43/HNF1B/KDM3A/LDB2/LBH/KIT/TP63	45	0.0155387
GO:0034599	BP	GO:0034599	cellular response to oxidative stress	66/2896	290/18614	0.000745225	0.0189927	0.0158668	AKT1/GPX8/MPV17/PNPT1/SOD1/PDCD10/FER/SIGMAR1/SETX/MAP1LC3A/RELA/HDAC2/PRDX3/FUT8/PRKAA1/STK25/MAPK3/SIRT1/ROMO1/GSKIP/PYROXD1/ECT2/MELK/NET1/CHUK/JAK2/HTRA2/HSPB1/MAP3K5/MGAT3/OXR1/PCNA/STK26/NFE2L2/ATP2A2/PARP1/VRK2/PNPLA8/BNIP3/SOD3/EDN1/HGF/EIF2S1/EPAS1/PDK2/TREM2/TMEM161A/ETV5/MGST1/FBXW7/PLA2R1/MET/AKR1C3/PDGFRA/HIF1A/ALDH3B1/KDM6B/TLR6/GPX1/TP53INP1/ALOX5/PDGFD/PDK1/CYP1B1/HMOX1/IL6	66	0.0227901
GO:0043406	BP	GO:0043406	positive regulation of MAP kinase activity	32/2896	117/18614	0.000757218	0.0191889	0.0160307	ADAM9/PDCD10/PLA2G1B/MAP3K11/PDGFC/PDGFA/PAK1/MAP3K5/VEGFA/MAP4K2/HTR2A/MAP2K6/EPHA4/PDGFB/EDN1/KITLG/FZD8/MAP3K4/AGER/FGF18/PTPRC/WNT5A/S100A12/TLR6/KIT/PDE5A/CD24/MIF/PDGFD/PIK3CG/NEK10/IL1B	32	0.0110497
GO:0000413	BP	GO:0000413	protein peptidyl-prolyl isomerization	12/2896	29/18614	0.000759254	0.0191889	0.0160307	CWC27/FKBP1A/RANBP2/PPIL4/PPIG/PIN1/PPID/PPWD1/PPIB/PPIC/FKBP2/NKTR	12	0.00414365
GO:0048285	BP	GO:0048285	organelle fission	104/2896	497/18614	0.000766619	0.0191889	0.0160307	TOP2B/ATRX/OPA1/TUBG2/PSMG2/STAG1/RAD21/HNRNPU/SMARCA5/BUB3/SMC2/SMC3/VPS4B/RAD50/TUBG1/LSM14A/CHMP2B/TPR/MAD2L1BP/USP16/WAPL/DNM1L/MAPRE1/PEX11B/IK/CCNB1/FANCM/NCAPG2/GEN1/ESCO1/NAA50/ACTR2/BAZ1B/FIGNL1/ACTR3/CHEK1/MAD2L1/ATM/TOP2A/CEP97/PHIP/KPNB1/KNTC1/NIPBL/POLDIP2/RMI1/ZW10/NSMCE2/PIN1/KIF2A/KIF11/MTBP/SMC4/CDK5RAP2/CLASP2/CENPC/KLHDC3/STAG2/RAD51AP1/RGCC/KLHDC8B/PDS5B/ANLN/SMC1A/KIF23/PRC1/…	104	0.0359116
GO:0045229	BP	GO:0045229	external encapsulating structure organization	71/2896	317/18614	0.000771837	0.0191889	0.0160307	COL1A2/COL3A1/MPV17/CRTAP/CST3/COL1A1/ITGB1/DAG1/NOTCH1/RAMP2/ENG/SULF1/CAV1/TGFBR1/POSTN/HMCN1/HPN/MYO1E/COL14A1/EFEMP2/BCL3/COL5A2/ADAMTS6/TIE1/LAMA2/P4HA1/RIC1/CLASP2/RGCC/FAP/FURIN/ADAM10/ADAM15/MMP1/SPOCK2/FGFR4/MMP16/CTSS/FOXF1/ADAMTS8/FKBP10/FMOD/CFLAR/CCDC80/MATN2/MFAP4/ADAMTS1/SPINT1/MATN3/PDGFRA/COL17A1/ABI3BP/MYH11/FERMT1/RXFP1/MMP13/MMP7/ELF3/CYP1B1/KLK7/NPNT/SERPINB5/CPB2/SMOC2/GREM1…	71	0.0245166
GO:0071216	BP	GO:0071216	cellular response to biotic stimulus	61/2896	264/18614	0.000775374	0.0191889	0.0160307	PDCD4/AKT1/CTR9/WFS1/GIT1/CCDC47/ADAM9/APAF1/NOTCH1/RELA/TSPO/MYD88/RARA/ZFP36/MAPK3/LY96/CEBPB/JAK2/SPI1/CMPK2/SMC1A/TICAM1/MIR224/PYCARD/SIGIRR/TLR1/MALT1/TIGAR/HSPA5/EIF2AK3/CD68/CDK4/TREM2/NFKBIA/CCL5/ARID5A/HMGCS2/CX3CL1/GSTP1/TRIB1/TLR2/CSF3/SCIMP/WNT5A/MRC1/LILRA2/TLR6/CCL2/MIF/CXCL10/CXCL13/NLRP3/CXCL2/STAP1/CX3CR1/CXCL9/LTF/TNIP3/IL6/IL1B/ANKRD1	61	0.0210635
GO:0010820	BP	GO:0010820	positive regulation of T cell chemotaxis	8/2896	15/18614	0.000780357	0.0191889	0.0160307	XCL1/CCL21/ADAM10/CCL5/ADAM17/WNT5A/CXCL13/XCL2	8	0.00276243
GO:0043558	BP	GO:0043558	regulation of translational initiation in response to stress	8/2896	15/18614	0.000780357	0.0191889	0.0160307	NPM1/DNAJC3/EIF2AK2/NCK1/PPP1R15A/EIF2AK3/EIF2S1/EIF2AK4	8	0.00276243
GO:0098883	BP	GO:0098883	synapse pruning	8/2896	15/18614	0.000780357	0.0191889	0.0160307	ITGB1/C1QC/C1QB/EPHA4/TREM2/CX3CL1/C1QA/CX3CR1	8	0.00276243
GO:1904874	BP	GO:1904874	positive regulation of telomerase RNA localization to Cajal body	8/2896	15/18614	0.000780357	0.0191889	0.0160307	NOP10/CCT6A/CCT2/TCP1/CCT8/CCT4/CCT5/DKC1	8	0.00276243
GO:1990823	BP	GO:1990823	response to leukemia inhibitory factor	29/2896	103/18614	0.000791542	0.0193882	0.0161972	RNMT/HELLS/NFYB/CACYBP/HNRNPU/SMARCA5/XRCC5/NCL/RIF1/EIF4A2/PDCD10/WDR35/MTF2/BCLAF1/MYNN/B3GNT2/SIRT1/KDM5B/RNF138/MIR224/SPOCK2/ARID5B/TFRC/KDM3A/SPRY4/NRP2/GCLM/SOCS3/EFHC2	29	0.0100138
GO:0071404	BP	GO:0071404	cellular response to low-density lipoprotein particle stimulus	13/2896	33/18614	0.000807117	0.0195329	0.0163181	AKT1/MIA3/ITGB1/MYD88/CD81/CDH13/SOCS5/TICAM1/CD68/TREM2/FCER1G/TLR6/LDLR	13	0.00448895
GO:1990776	BP	GO:1990776	response to angiotensin	13/2896	33/18614	0.000807117	0.0195329	0.0163181	COL3A1/ROCK1/ROCK2/RELA/RAP1GDS1/CAV1/NFE2L2/AGTRAP/KL/CDC6/CYBB/CA2/AGTR2	13	0.00448895
GO:0071214	BP	GO:0071214	cellular response to abiotic stimulus	75/2896	339/18614	0.000809861	0.0195329	0.0163181	USP47/NPM1/DDX3X/GNA11/XRCC5/ATR/AKT2/XPA/XPC/AKR1B1/COL1A1/ST20/DAG1/PIK3CA/NUCKS1/TSPO/GCLC/DHX36/MYD88/ZBTB1/FIGNL1/CHEK1/ATM/TP53BP1/ENG/CUL4A/MAPK3/CUL4B/SIRT1/CASP8AP2/ECT2/NIPBL/WRN/NET1/MDM2/MCOLN1/PIEZO1/SLC9A1/PCNA/CASP3/BRCA1/PPID/HYAL1/RAD51AP1/LTBR/PARP1/POLK/PYCARD/BNIP3/USP15/HSPA5/MAP3K2/MMP1/TMEM109/GADD45A/EIF2S1/HYAL2/INTS7/TMEM161A/RGS9/SLC38A2/EIF2AK4/BRCA2/MFAP4/CRYAB/TP53IN…	75	0.0258978
GO:0104004	BP	GO:0104004	cellular response to environmental stimulus	75/2896	339/18614	0.000809861	0.0195329	0.0163181	USP47/NPM1/DDX3X/GNA11/XRCC5/ATR/AKT2/XPA/XPC/AKR1B1/COL1A1/ST20/DAG1/PIK3CA/NUCKS1/TSPO/GCLC/DHX36/MYD88/ZBTB1/FIGNL1/CHEK1/ATM/TP53BP1/ENG/CUL4A/MAPK3/CUL4B/SIRT1/CASP8AP2/ECT2/NIPBL/WRN/NET1/MDM2/MCOLN1/PIEZO1/SLC9A1/PCNA/CASP3/BRCA1/PPID/HYAL1/RAD51AP1/LTBR/PARP1/POLK/PYCARD/BNIP3/USP15/HSPA5/MAP3K2/MMP1/TMEM109/GADD45A/EIF2S1/HYAL2/INTS7/TMEM161A/RGS9/SLC38A2/EIF2AK4/BRCA2/MFAP4/CRYAB/TP53IN…	75	0.0258978
GO:0140467	BP	GO:0140467	integrated stress response signaling	15/2896	41/18614	0.000820231	0.0196637	0.0164274	CEBPD/CREBZF/CREB3/CEBPB/NFE2L2/NCK1/BOK/PPP1R15A/HSPA5/OMA1/EIF2AK3/EIF2S1/EIF2AK4/JUNB/AGR2	15	0.00517956
GO:0071402	BP	GO:0071402	cellular response to lipoprotein particle stimulus	14/2896	37/18614	0.000825169	0.0196637	0.0164274	AKT1/MIA3/ITGB1/MYD88/CD81/CDH13/SOCS5/TICAM1/CD68/TREM2/FCER1G/ADAM17/TLR6/LDLR	14	0.00483425
GO:0003158	BP	GO:0003158	endothelium development	36/2896	137/18614	0.000829643	0.0196637	0.0164274	DLL4/PDCD10/ROCK1/RBPJ/ROCK2/NOTCH1/MYD88/PRKD2/MYADM/ACVRL1/TIE1/VEGFA/RDX/NOTCH4/CDH5/KRIT1/RAPGEF2/FSTL1/ROBO4/CD34/S1PR1/ID1/TMEM100/MET/HEY1/EDF1/STC1/KDM6B/CLDN5/ICAM1/ATOH8/GPX1/CXCL10/ARHGEF26/CLDN1/IL1B	36	0.0124309
GO:0034086	BP	GO:0034086	maintenance of sister chromatid cohesion	7/2896	12/18614	0.000840277	0.0196637	0.0164274	ATRX/NIPBL/NSMCE2/SLF2/SMC5/SLF1/TNKS	7	0.00241713
GO:0034088	BP	GO:0034088	maintenance of mitotic sister chromatid cohesion	7/2896	12/18614	0.000840277	0.0196637	0.0164274	ATRX/NIPBL/NSMCE2/SLF2/SMC5/SLF1/TNKS	7	0.00241713
GO:0070202	BP	GO:0070202	regulation of establishment of protein localization to chromosome	7/2896	12/18614	0.000840277	0.0196637	0.0164274	CCT6A/CCT2/TCP1/CCT8/CCT4/CCT5/DKC1	7	0.00241713
GO:0140052	BP	GO:0140052	cellular response to oxidised low-density lipoprotein particle stimulus	7/2896	12/18614	0.000840277	0.0196637	0.0164274	AKT1/MIA3/MYD88/TICAM1/CD68/TREM2/TLR6	7	0.00241713
GO:1901503	BP	GO:1901503	ether biosynthetic process	7/2896	12/18614	0.000840277	0.0196637	0.0164274	AGPS/GNPAT/FAR1/CHPT1/DHRS7B/PLA2G4A/ALOX5	7	0.00241713
GO:0019827	BP	GO:0019827	stem cell population maintenance	44/2896	177/18614	0.000846584	0.0197379	0.0164894	LEO1/CTR9/ZNF322/ZC3H13/BRMS1L/SMC3/SKI/RIF1/PCM1/LDB1/MTF2/MED6/RBPJ/WNT7A/NOTCH1/HDAC2/ARID4A/CUL4A/KDM4C/MED17/HOOK3/NIPBL/SMARCE1/TEAD4/ARID4B/SPI1/ZNF706/BCL7B/SMC1A/GNL3/GATA2/SMC5/ZFP36L2/BMPR1A/ASPM/METTL14/CDH2/WDR43/HNF1B/KDM3A/LDB2/LBH/KIT/TP63	44	0.0151934
GO:0043555	BP	GO:0043555	regulation of translation in response to stress	10/2896	22/18614	0.000869024	0.0201864	0.016864	NPM1/DDX3X/DNAJC3/EIF2AK2/NCK1/PPP1R15A/RPS6KA3/EIF2AK3/EIF2S1/EIF2AK4	10	0.00345304
GO:0071375	BP	GO:0071375	cellular response to peptide hormone stimulus	69/2896	308/18614	0.00090143	0.0208621	0.0174286	SESN3/CCND3/INSIG2/AKT1/PRKDC/SRSF5/AKT2/NCL/GSK3A/ROCK1/FER/PLA2G1B/ROCK2/PIK3CA/GNAI2/RELA/NUCKS1/GCLC/SYAP1/VAMP2/OSBPL8/PCK2/ATP2B1/RAP1GDS1/PRKAA1/MAPK3/CAV1/PHIP/SIRT1/USO1/RPS6KB1/PTPN11/JAK2/STXBP4/SLC9A1/FBN1/ADIPOR1/MYO1C/INPP5K/GPER1/NFE2L2/NCK1/PARP1/BCAR1/APC/BAIAP2/EDN1/PRKCZ/PDE3B/C2CD5/AGTRAP/MYO5A/UCP2/CDK4/PDK2/HMGCS2/TNS2/ZNF106/CFLAR/CDC6/MAP1B/CA2/STAT1/CYP1B1/SOCS3/AGTR2/SCN…	69	0.023826
GO:0001649	BP	GO:0001649	osteoblast differentiation	58/2896	250/18614	0.000927096	0.0212214	0.0177288	CEBPD/IFT80/TMEM53/AKT1/ATRAID/HNRNPU/GTPBP4/SKI/RRBP1/CCDC47/UFL1/ACVR2A/CLTC/COL1A1/NOTCH1/FIGNL1/DDX5/ALYREF/DHX9/JUND/CEBPB/TPM4/GABBR1/SUCO/FBL/SYNCRIP/DNAJC13/GDF10/VCAN/TCIRG1/FAM20C/HSD17B4/DDX21/MAP2K6/BMPR1A/IFITM1/CLIC1/HGF/IGF1/SPP1/SMAD6/FFAR4/IGFBP5/HOXA2/JUNB/LGR4/CLEC5A/ALPL/RPS15/CYP24A1/TNC/NPNT/TP63/GREM1/LTF/SFRP2/IL6/BMPR1B	58	0.0200276
GO:0009409	BP	GO:0009409	response to cold	18/2896	54/18614	0.000929395	0.0212214	0.0177288	GMPR/DNAJC3/ACADM/ATP2B1/HSP90AA1/PRKAA1/THRA/SLC9A1/HSPD1/METRNL/ADRB1/EIF2AK3/UCP2/NFKBIA/EIF2AK4/CXCL10/SCN9A/PLAC8	18	0.00621547
GO:0051452	BP	GO:0051452	intracellular pH reduction	18/2896	54/18614	0.000929395	0.0212214	0.0177288	CLCN3/UBE3A/ATP6V1D/ATP6V1F/ATP6V1H/SLC4A7/ATP6V0E1/ATP6AP1/ATP6V1A/RAB20/CLN6/TCIRG1/DMXL1/SNAPIN/DMXL2/ATP6V0D1/CA2/AVPR1A	18	0.00621547
GO:0051607	BP	GO:0051607	defense response to virus	68/2896	303/18614	0.00093044	0.0212214	0.0177288	ELMOD2/ITCH/DNAJC3/DDX1/LSM14A/DHX15/EXOC1/TOMM70/RELA/DHX36/MYD88/PPM1B/CCDC92/EXOSC4/ZMYND11/DHX9/HSP90AA1/RNF26/NCBP3/TBK1/RIOK3/FCN3/UNC13D/ZDHHC1/SENP7/IFI27/EIF2AK2/RNASEL/TICAM1/PYCARD/TRIM22/BNIP3/DDX21/IFI6/POLR3B/DDX60L/IFITM1/MICA/G3BP1/PARP9/HYAL2/IRF9/ADARB1/LYST/OASL/ZNF175/TRAF3IP1/TLR2/EIF2AK4/APOBEC3G/PTPRC/TRIM38/IFIH1/ABCC9/AIM2/DDX60/BST2/FGL2/IFITM3/CXCL10/GBP3/STAT1/SLFN13/C…	68	0.0234807
GO:0045936	BP	GO:0045936	negative regulation of phosphate metabolic process	93/2896	439/18614	0.000944486	0.021464	0.0179314	PDCD4/GGNBP2/DNAJC10/NPM1/CDK5RAP3/AKT1/PRKDC/FKBP1A/HNRNPU/TAF7/DNAJC3/PRKAR1A/GIT1/ROCK1/DUSP7/RABGEF1/SH2B3/TARDBP/ROCK2/NCAPG2/SHB/IBTK/GNAI2/TSPO/ENG/PRDX3/PPP1R1B/CAV1/SIRT1/MYADM/GSKIP/PDGFA/MLLT1/PPP1R11/NUPR1/SLC8A1/PWP1/CAMK2N1/HSPB1/PIK3CB/CASP3/PKIG/CDK5RAP2/DMD/SPRED2/IER3/INPP5K/SOCS5/ARRB2/NCK1/PARP1/PYCARD/APC/HIPK3/PPP1R15A/TIGAR/PDGFB/PRKCZ/PIBF1/FKBP8/SOCS4/GADD45A/HGF/CD109/HY…	93	0.0321133
GO:2001242	BP	GO:2001242	regulation of intrinsic apoptotic signaling pathway	43/2896	173/18614	0.000965586	0.0218646	0.0182661	USP47/HELLS/AKT1/DDX3X/OPA1/WFS1/SOD1/IVNS1ABP/RRM2B/DNM1L/SKIL/BCLAF1/FIGNL1/GRINA/CAV1/CYLD/SIRT1/CREB3/NUPR1/HTRA2/MDM2/HSPB1/PLAGL2/PIK3CB/DAPK2/NFE2L2/NCK1/PARP1/PYCARD/BOK/USP15/EIF2AK3/TREM2/ATAD5/TMEM161A/FBXW7/HIF1A/MIF/S100A9/GPX1/RTKN2/S100A8/SFRP2	43	0.0148481
GO:0046661	BP	GO:0046661	male sex differentiation	42/2896	168/18614	0.000971191	0.0219117	0.0183054	TMF1/ATRX/MEA1/MSH2/ACVR2A/FER/WDR48/RARA/ARID4A/TGFBR1/GATA6/PDGFA/FNDC3A/NUPR1/ATN1/ARID4B/CSDE1/NASP/ACE/SAFB2/CITED2/SCAPER/BOK/HSD17B4/BMPR1A/ADAM15/ASPM/KITLG/ARID5B/NCOA4/KIF18A/AKR1C3/DHCR24/WNT5A/PDGFRA/SYCP2/LGR4/KIT/TCF21/CYP1B1/BMP5/SFRP2	42	0.0145028
GO:0120034	BP	GO:0120034	positive regulation of plasma membrane bounded cell projection assembly	30/2896	109/18614	0.000974629	0.0219117	0.0183054	BRK1/CCDC88A/DZIP1/PIK3CA/ACTR2/PFN1/ACTR3/HSP90AA1/NCKAP1/TGFBR1/CEP135/MIEN1/CEP120/FAM98A/GPM6A/FMR1/SRF/ANLN/CENPJ/CCL21/IFT88/CCP110/APC/DOCK11/FNBP1L/RAC2/BBS4/KIT/MNS1/RP1	30	0.0103591
GO:0051784	BP	GO:0051784	negative regulation of nuclear division	20/2896	63/18614	0.000996911	0.0223329	0.0186573	PSMG2/RAD21/BUB3/TPR/MAD2L1BP/IK/CCNB1/GEN1/CHEK1/MAD2L1/ATM/KNTC1/ZW10/MTBP/CDK5RAP2/NUF2/APC/SPDL1/TTK/CENPF	20	0.00690608
GO:0140546	BP	GO:0140546	defense response to symbiont	68/2896	304/18614	0.00101984	0.0227655	0.0190187	ELMOD2/ITCH/DNAJC3/DDX1/LSM14A/DHX15/EXOC1/TOMM70/RELA/DHX36/MYD88/PPM1B/CCDC92/EXOSC4/ZMYND11/DHX9/HSP90AA1/RNF26/NCBP3/TBK1/RIOK3/FCN3/UNC13D/ZDHHC1/SENP7/IFI27/EIF2AK2/RNASEL/TICAM1/PYCARD/TRIM22/BNIP3/DDX21/IFI6/POLR3B/DDX60L/IFITM1/MICA/G3BP1/PARP9/HYAL2/IRF9/ADARB1/LYST/OASL/ZNF175/TRAF3IP1/TLR2/EIF2AK4/APOBEC3G/PTPRC/TRIM38/IFIH1/ABCC9/AIM2/DDX60/BST2/FGL2/IFITM3/CXCL10/GBP3/STAT1/SLFN13/C…	68	0.0234807
GO:1901991	BP	GO:1901991	negative regulation of mitotic cell cycle phase transition	47/2896	194/18614	0.00104283	0.0231964	0.0193787	USP47/CDK5RAP3/SYF2/PSMG2/RAD21/PRKDC/CRLF3/BUB3/RAD50/TPR/MAD2L1BP/IK/CCNB1/GEN1/RAD17/CHEK1/MAD2L1/ATM/KNTC1/TAOK1/ZW10/MDM2/NBN/TPRA1/BRD7/BRCA1/CDK5RAP2/TOPBP1/RGCC/IER3/RBL1/DLG1/NUF2/APC/SPDL1/ZFP36L2/TTK/CENPF/RBL2/WEE1/CLSPN/CDK2AP2/FAM107A/CDC6/CCL2/FHL1/MIR29A	47	0.0162293
GO:0002221	BP	GO:0002221	pattern recognition receptor signaling pathway	46/2896	189/18614	0.00105743	0.0234386	0.019581	DDX3X/ITCH/LSM14A/PJA2/SLC46A2/BIRC2/RELA/MYD88/CAV1/CYLD/LY96/RIOK3/FCN3/BIRC3/GPR108/NINJ1/HSPD1/TICAM1/ARRB2/PYCARD/LACC1/USP15/EPG5/TLR1/MAP2K6/RPS6KA3/PUM2/ALPK1/CTSS/TREM2/NFKBIA/IFI35/OASL/TLR2/SCIMP/LGR4/IFIH1/LILRA2/TLR6/AIM2/DDX60/PELI1/NLRP3/BPIFB1/LTF/TNIP3	46	0.015884
GO:1900182	BP	GO:1900182	positive regulation of protein localization to nucleus	25/2896	86/18614	0.00107134	0.0236109	0.0197249	CDK5RAP3/AKT1/NMD3/TPR/TARDBP/LARP7/CCT6A/CCT2/HSP90AA1/UBR5/TCP1/ECT2/CCT8/JAK2/CCT4/CD2AP/PARP1/HCLS1/EIF2AK3/CCT5/PARP9/HYAL2/DKC1/IPO5/TFRC	25	0.0086326
GO:0003007	BP	GO:0003007	heart morphogenesis	60/2896	262/18614	0.00107437	0.0236109	0.0197249	PDCD4/DLL4/MIB1/FKBP1A/SETDB2/SEMA3C/PTCD2/GSK3A/RBPJ/NOTCH1/ENG/TGFBR1/ZMIZ1/GATA6/NDRG4/ACVRL1/NIPBL/MDM2/VEGFA/SRF/CITED2/ARL13B/MKKS/APC/CLUAP1/BMPR1A/ADAM15/EDN1/RBP4/PLXND1/FOLR1/FOXF1/S1PR1/EMP2/SMAD6/TMEM100/TNNC1/BBS4/DSP/AHI1/NRP2/HEY1/SLIT3/PKP2/ADAMTS1/WNT5A/HIF1A/CLDN5/PIM1/IFT57/IFT172/RYR2/CCDC39/TBX5/DNAH11/BMP5/HAS2/SFRP2/DNAAF1/ANKRD1	60	0.0207182
GO:0019079	BP	GO:0019079	viral genome replication	34/2896	129/18614	0.00107646	0.0236109	0.0197249	HTATSF1/TOP2B/DDX3X/DEK/PABPC1/MPHOSPH8/NOTCH1/NUCKS1/TOP2A/CCNK/SRPK2/YTHDC2/PKN2/PPID/IFI27/EIF2AK2/FMR1/INPP5K/PPIB/RNASEL/FAM111A/IFITM1/PIK3C3/CCL5/ADARB1/OASL/EIF2AK4/APOBEC3G/TRIM38/IFIH1/CCL2/BST2/IFITM3/LTF	34	0.0117403
GO:0001659	BP	GO:0001659	temperature homeostasis	44/2896	179/18614	0.0010827	0.0236653	0.0197704	ACOT13/TFE3/RBPJ/NOTCH1/PEMT/DIO2/PDGFC/CAV1/CEBPB/JAK2/DOCK7/NRDC/THRA/PCTP/VEGFA/DHRS7B/FH/ADIPOR1/PRKAB1/HTR2A/APC/MAP2K6/ALMS1/OMA1/ADRB1/UCP2/EPAS1/ID1/KDM3A/PLCL1/ADAM17/FFAR4/G0S2/LGR4/KDM6B/LAMA4/GPX1/FABP4/ALDH1A1/ALPL/ACSL1/PLAC8/LCN2/IL1B	44	0.0151934
GO:1904037	BP	GO:1904037	positive regulation of epithelial cell apoptotic process	15/2896	42/18614	0.00109445	0.0238341	0.0199114	PDCD4/PLA2G1B/STK4/JAK2/RGCC/GPER1/ITGA4/ARRB2/EIF2S1/PLA2R1/AKR1C3/CCL2/SFRP4/HMOX1/IL6	15	0.00517956
GO:0002283	BP	GO:0002283	neutrophil activation involved in immune response	9/2896	19/18614	0.00109836	0.0238341	0.0199114	STXBP3/MYD88/TYROBP/SPI1/FCER1G/LILRA2/DNASE1L3/ANXA3/SCNN1B	9	0.00310773
GO:0034101	BP	GO:0034101	erythrocyte homeostasis	36/2896	139/18614	0.00110178	0.0238341	0.0199114	CDK5RAP3/PRKDC/TMEM14C/UBA5/UFL1/ACVR2A/ID2/SH2B3/LDB1/NCAPG2/ARID4A/IREB2/ZFP36/HSPA9/JAK2/THRA/SPI1/SLC25A38/CASP3/VEGFA/L3MBTL3/SRF/CITED2/RPS14/HCLS1/LYAR/GATA2/EPAS1/CFLAR/HIF1A/RPS19/KIT/STAT1/HMOX1/SCNN1B/MYB	36	0.0124309
GO:0008584	BP	GO:0008584	male gonad development	37/2896	144/18614	0.00110901	0.0238708	0.0199421	TMF1/ATRX/MEA1/MSH2/ACVR2A/FER/WDR48/RARA/ARID4A/TGFBR1/GATA6/PDGFA/FNDC3A/NUPR1/ATN1/ARID4B/CSDE1/NASP/ACE/SAFB2/CITED2/SCAPER/BOK/HSD17B4/ADAM15/ASPM/KITLG/ARID5B/NCOA4/KIF18A/AKR1C3/WNT5A/PDGFRA/KIT/TCF21/CYP1B1/SFRP2	37	0.0127762
GO:0007020	BP	GO:0007020	microtubule nucleation	14/2896	38/18614	0.00112143	0.0238708	0.0199421	TUBG2/NEDD1/GIT1/TUBG1/AKAP9/CKAP5/HAUS2/PAK1/NIN/CLASP2/CENPJ/CEP192/SLAIN1/SSNA1	14	0.00483425
GO:0055094	BP	GO:0055094	response to lipoprotein particle	13/2896	34/18614	0.00112244	0.0238708	0.0199421	AKT1/MIA3/ITGB1/MYD88/CD81/CDH13/SOCS5/TICAM1/CD68/TREM2/FCER1G/TLR6/LDLR	13	0.00448895
GO:1905508	BP	GO:1905508	protein localization to microtubule organizing center	13/2896	34/18614	0.00112244	0.0238708	0.0199421	GOLGB1/PCM1/MAPRE1/CCDC14/HOOK3/CEP350/APC/KIAA0753/CEP192/PIBF1/CEP83/UBXN2B/BBS4	13	0.00448895
GO:2000406	BP	GO:2000406	positive regulation of T cell migration	13/2896	34/18614	0.00112244	0.0238708	0.0199421	XCL1/ITGA4/CCL21/PYCARD/ADAM10/CORO1A/CCL5/ADAM17/SPN/WNT5A/CXCL10/CXCL13/XCL2	13	0.00448895
GO:0006869	BP	GO:0006869	lipid transport	94/2896	447/18614	0.00113626	0.0240169	0.0200642	TMF1/PITPNB/ABCD3/AKT1/VPS4B/VPS13C/LAMTOR1/AKT2/VPS54/VPS13A/PLA2G1B/ZDHHC8/SIGMAR1/SOAT1/ATP8B4/TSPO/ATP11C/RXRA/ITGAV/OSBPL8/TTC39B/ATG2B/PRKAA1/GRAMD1A/CAV1/SIRT1/STARD3/LRP10/RPS6KB1/CROT/PTPN11/STARD10/ACSL3/CLN8/PITPNM2/PCTP/PLEKHA3/ABCA5/ACE/KDM5B/NME4/VPS13B/FURIN/PNPLA8/SLC43A3/SLC25A11/STARD3NL/ATP11B/MAP2K6/SLCO2A1/PLA2G5/EDN1/VLDLR/AKR1C1/OSBPL3/ABCB1/RBP4/SPP1/TMEM30B/SLC51B/TREM2/N…	94	0.0324586
GO:0010876	BP	GO:0010876	lipid localization	103/2896	497/18614	0.00113694	0.0240169	0.0200642	TMF1/PITPNB/ABCD3/AKT1/VPS4B/VPS13C/LAMTOR1/AKT2/VPS54/VPS13A/PNPLA2/PLA2G1B/ZDHHC8/SIGMAR1/SOAT1/ATP8B4/TSPO/ATP11C/RXRA/ITGAV/OSBPL8/LDAH/TTC39B/ATG2B/PRKAA1/GRAMD1A/CAV1/SIRT1/STARD3/LRP10/RPS6KB1/CROT/PTPN11/STARD10/ACSL3/CLN8/PITPNM2/PCTP/PLEKHA3/ABCA5/ACE/KDM5B/NME4/AUP1/VPS13B/DGAT1/FURIN/PNPLA8/SLC43A3/SLC25A11/STARD3NL/ATP11B/NRIP1/MAP2K6/SLCO2A1/PLA2G5/EDN1/VLDLR/AKR1C1/OSBPL3/ABCB1/RBP…	103	0.0355663
GO:0120032	BP	GO:0120032	regulation of plasma membrane bounded cell projection assembly	47/2896	195/18614	0.00117057	0.0246447	0.0205886	FXR1/BRK1/RHOG/CCDC88A/DZIP1/FER/PIK3CA/ACTR2/PFN1/ACTR3/ODF2L/CEP97/HSP90AA1/NCKAP1/ABI3/CAV1/TGFBR1/CYLD/CEP135/RAB17/MPHOSPH9/MIEN1/CEP120/SYNE2/FAM98A/GPM6A/FMR1/SRF/RDX/ANLN/CENPJ/CCL21/IFT88/CCP110/APC/RAP1GAP/DOCK11/FNBP1L/ARHGAP44/PODXL/RAC2/BBS4/KIT/MNS1/RP1/STAP1/MAK	47	0.0162293
GO:0043122	BP	GO:0043122	regulation of I-kappaB kinase/NF-kappaB signaling	59/2896	258/18614	0.0012191	0.0255808	0.0213707	GOLT1B/BRD4/FKBP1A/DDX1/UFL1/ATP2C1/RBCK1/TMED4/MIER1/DHX15/BIRC2/RELA/DHX36/MYD88/PPM1B/ZDHHC17/ZMYND11/SIRT1/ECT2/TMEM9B/CHUK/TBK1/CARD19/HSPB1/RIOK3/BIRC3/JMJD8/SECTM1/LTBR/TRIM59/TICAM1/CCL21/TRAF5/PYCARD/TRIM22/DDX21/MALT1/ALPK1/RHOC/TNFRSF19/TREM2/TFRC/CX3CL1/GSTP1/LGALS1/CFLAR/ZDHHC13/WNT5A/S100A12/TRIM38/TLR6/BST2/STAT1/PELI1/HMOX1/LTF/TNIP3/HLA-DRB1/IL1B	59	0.0203729
GO:0050900	BP	GO:0050900	leukocyte migration	84/2896	393/18614	0.001234	0.0258073	0.0215599	AKT1/SELPLG/PAFAH1B1/MIA3/JAM2/ROCK1/RABGEF1/DNM1L/FER/PLA2G1B/ITGB1/MYD88/CD81/PIKFYVE/XCL1/MAPK3/SRP54/CREB3/SPI1/VEGFA/DAPK2/NINJ1/GPSM3/PPIB/ITGA4/CCL21/PYCARD/ADAM10/PDGFB/EDN1/KITLG/PLA2G7/CD34/SLC12A2/DDT/S1PR1/TREM2/CORO1A/CXCL16/CCL5/EMP2/LYST/CX3CL1/FCER1G/MTUS1/ITGA3/ADAM17/RAC2/AGER/ITGA6/CCL4L1/SPN/WNT5A/S100A12/RPS19/ITGAL/ICAM1/CCL2/KIT/CCL28/MIF/S100A9/CXCL10/S100A8/ALOX5/PDGFD/CX…	84	0.0290055
GO:0044458	BP	GO:0044458	motile cilium assembly	20/2896	64/18614	0.00124104	0.0258687	0.0216112	DZIP1/CENPJ/CC2D2A/CFAP69/IFT81/CFAP44/AHI1/IFT57/CCDC39/CFAP54/MNS1/IQCG/SPAG17/CFAP43/CFAP206/SPEF2/BBOF1/SPAG6/CFAP47/DNAAF1	20	0.00690608
GO:0050657	BP	GO:0050657	nucleic acid transport	40/2896	160/18614	0.00126424	0.0261223	0.021823	NUP107/HNRNPA3/NPM1/XPO1/YTHDC1/LRPPRC/FYTTD1/RANBP2/TPR/PNPT1/IWS1/ZC3H11A/THOC1/NUP160/THOC6/PARP11/UPF2/CKAP5/NUP37/NCBP2/ALYREF/SSB/DHX9/NUP205/ZFP36/PHAX/KPNB1/HNRNPA2B1/UPF3B/UPF3A/NCBP3/NUP133/CETN3/FMR1/SMG1/THOC2/NXF3/TNKS/HNRNPA1/TST	40	0.0138122
GO:0050658	BP	GO:0050658	RNA transport	40/2896	160/18614	0.00126424	0.0261223	0.021823	NUP107/HNRNPA3/NPM1/XPO1/YTHDC1/LRPPRC/FYTTD1/RANBP2/TPR/PNPT1/IWS1/ZC3H11A/THOC1/NUP160/THOC6/PARP11/UPF2/CKAP5/NUP37/NCBP2/ALYREF/SSB/DHX9/NUP205/ZFP36/PHAX/KPNB1/HNRNPA2B1/UPF3B/UPF3A/NCBP3/NUP133/CETN3/FMR1/SMG1/THOC2/NXF3/TNKS/HNRNPA1/TST	40	0.0138122
GO:0016064	BP	GO:0016064	immunoglobulin mediated immune response	37/2896	145/18614	0.0012698	0.0261223	0.021823	CFI/MSH2/RNF168/C1S/RIF1/KMT5B/THOC1/MYD88/CD81/NECTIN2/C1QC/TP53BP1/PARP3/XCL1/C1QB/IL2RB/BCL3/HLA-DMA/NBN/HSPD1/IL13RA2/TCIRG1/MSH6/SERPING1/TREM2/HLA-DPB1/TFRC/ATAD5/FCER1G/HLA-DOA/PTPRC/C6/CR1/C1QA/CR2/HLA-DRB1/HLA-DRB5	37	0.0127762
GO:0046546	BP	GO:0046546	development of primary male sexual characteristics	37/2896	145/18614	0.0012698	0.0261223	0.021823	TMF1/ATRX/MEA1/MSH2/ACVR2A/FER/WDR48/RARA/ARID4A/TGFBR1/GATA6/PDGFA/FNDC3A/NUPR1/ATN1/ARID4B/CSDE1/NASP/ACE/SAFB2/CITED2/SCAPER/BOK/HSD17B4/ADAM15/ASPM/KITLG/ARID5B/NCOA4/KIF18A/AKR1C3/WNT5A/PDGFRA/KIT/TCF21/CYP1B1/SFRP2	37	0.0127762
GO:0009060	BP	GO:0009060	aerobic respiration	47/2896	196/18614	0.0013119	0.0269004	0.022473	PANK2/DLD/NDUFA5/SUCLA2/MSH2/IDH3G/NNT/COX5B/DGUOK/CCNB1/SDHB/DNAJC15/UQCC2/NDUFS1/NDUFB10/IREB2/COX8A/COX6A1/NUPR1/MDH1/NDUFA12/NDUFS7/NDUFS5/SUCLG2/FH/CHCHD10/NDUFC2-KCTD14/NDUFB11/NDUFA6/COX4I1/BNIP3/COX7A1/NDUFS4/IDH1/SDHC/COX6B1/NDUFB9/NDUFA2/MRPS36/UQCR10/NDUFA3/COX4I2/HIF1A/COX7A2/SDHD/NDUFB4/MDH1B	47	0.0162293
GO:0045333	BP	GO:0045333	cellular respiration	56/2896	243/18614	0.00132408	0.027062	0.0226081	PANK2/DLD/NDUFA5/SUCLA2/MSH2/IDH3G/NNT/COX5B/VPS54/PNPT1/DGUOK/CCNB1/SDHB/PIK3CA/DNAJC15/UQCC2/NDUFS1/NDUFB10/IREB2/COX8A/IFNAR1/COX6A1/NUPR1/MDH1/NDUFA12/NDUFS7/NDUFS5/SUCLG2/SLC25A12/FH/CHCHD10/ETFDH/NDUFC2-KCTD14/NDUFB11/NDUFA6/COX4I1/BNIP3/COX7A1/NDUFS4/IDH1/SDHC/COX6B1/PUM2/NDUFB9/NDUFA2/MRPS36/UQCR10/NDUFA3/COX4I2/GPD2/HIF1A/COX7A2/SDHD/NDUFB4/GPD1/MDH1B	56	0.019337
GO:0031667	BP	GO:0031667	response to nutrient levels	99/2896	477/18614	0.00133462	0.0271891	0.0227142	SESN3/GABARAP/USP33/GABARAPL1/GNPAT/AKT1/VPS41/OXCT1/TBL1XR1/BNIP2/MAP1LC3B2/AGL/SOD1/ACADM/SNW1/APAF1/COL1A1/GNAI2/MAP1LC3A/TSPO/GCLC/DNAJC15/RXRA/RARA/PCK2/ATP2B1/PRKAA1/ZFP36/MAPK3/SIRT1/POSTN/RPS6KB1/WRN/SLC8A1/RMI1/MIOS/MAP3K5/ATN1/ACE/STK26/SESN1/TXN2/EIF2AK2/SRF/PRKAB1/NFE2L2/CPEB4/MKKS/EIF2A/BNIP3/GABARAPL2/HSPA5/OMA1/ADRB1/XPR1/EIF2AK3/FNIP1/FOLR1/PIK3C3/UCP2/EIF2S1/CD68/SPP1/FAM107A/HNR…	99	0.0341851
GO:0034638	BP	GO:0034638	phosphatidylcholine catabolic process	8/2896	16/18614	0.00134856	0.0272964	0.0228039	GDPD3/PLA2G15/PNPLA8/PLA2G5/PLA2G7/PLA2G4A/LDLR/APOC1	8	0.00276243
GO:0097401	BP	GO:0097401	synaptic vesicle lumen acidification	8/2896	16/18614	0.00134856	0.0272964	0.0228039	ATP6V1C1/CLCN3/ATP6V1D/ATP6V1F/ATP6V1H/ATP6AP1/ATP6V1A/ATP6V0D1	8	0.00276243
GO:0018208	BP	GO:0018208	peptidyl-proline modification	16/2896	47/18614	0.00136431	0.0274505	0.0229326	CWC27/FKBP1A/RANBP2/CRTAP/PPIL4/PPIG/PIN1/P4HA1/PPID/PPWD1/PPIB/PPIC/FKBP2/NKTR/FKBP10/P3H2	16	0.00552486
GO:0002886	BP	GO:0002886	regulation of myeloid leukocyte mediated immunity	19/2896	60/18614	0.00136489	0.0274505	0.0229326	SNX4/DDX1/RABGEF1/FER/DHX36/TYROBP/SPI1/UNC13D/STXBP1/IL13RA2/TICAM1/DDX21/GATA2/FOXF1/RAC2/DNASE1L3/STAP1/HMOX1/CX3CR1	19	0.00656077
GO:0042273	BP	GO:0042273	ribosomal large subunit biogenesis	21/2896	69/18614	0.00138235	0.027713	0.0231519	NPM1/RSL24D1/MALSU1/GTPBP4/TMA16/RPL23A/SDAD1/ZNHIT6/FASTKD2/DDX18/WDR12/HEATR3/FTSJ3/MDN1/SPATA5/RPF2/RPLP0/MAK16/MRPL20/URB1/RPL38	21	0.00725138
GO:0010634	BP	GO:0010634	positive regulation of epithelial cell migration	43/2896	176/18614	0.00139288	0.0277958	0.0232211	RRAS/AKT1/ADAM9/WNT7A/ROCK2/PFN1/PRKD2/SIRT1/HSPB1/PIK3CB/VEGFA/SEMA5A/CLASP2/HYAL1/MAP4K4/NFE2L2/CAPN7/FGF7/BCAR1/GATA2/PDGFB/EDN1/GLIPR2/ADGRA2/FLT4/MIRLET7F1/ITGA3/ADAM17/MET/NRP2/FGF18/WNT5A/HIF1A/HBEGF/ATOH8/ITGA2/CTSH/PIK3CG/HMOX1/ANXA3/SMOC2/MIR29A/HAS2	43	0.0148481
GO:0002218	BP	GO:0002218	activation of innate immune response	54/2896	233/18614	0.00139531	0.0277958	0.0232211	DDX3X/ITCH/PRKDC/XRCC5/LSM14A/PJA2/SLC46A2/TOMM70/BIRC2/RELA/MYD88/HSP90AA1/CAV1/CYLD/MATR3/LY96/TBK1/PAK1/TYROBP/RIOK3/FCN3/BIRC3/GPR108/NINJ1/HSPD1/TICAM1/ARRB2/PYCARD/LACC1/USP15/EPG5/TLR1/MAP2K6/RPS6KA3/PUM2/ALPK1/CTSS/TREM2/NFKBIA/IFI35/OASL/TLR2/SCIMP/LGR4/IFIH1/LILRA2/TLR6/AIM2/DDX60/PELI1/NLRP3/BPIFB1/LTF/TNIP3	54	0.0186464
GO:0031960	BP	GO:0031960	response to corticosteroid	41/2896	166/18614	0.00142277	0.0281645	0.0235291	UBE2L3/HNRNPU/ADAM9/AGL/GSK3A/COL1A1/PIK3CA/NOTCH1/ENG/PCK2/ATP2B1/ZFP36/RPS6KB1/USP8/JAK2/PCNA/CASP3/ACE/GPER1/PARP1/IGFBP7/ZFP36L2/EDN1/FAM107A/FBXO32/PAM/HMGCS2/CFLAR/BCHE/AKR1C3/SLIT3/STC1/ABCA3/CYBB/ALPL/CYP1B1/ANXA3/AVPR1A/SCNN1B/CLDN1/IL6	41	0.0141575
GO:0051168	BP	GO:0051168	nuclear export	41/2896	166/18614	0.00142277	0.0281645	0.0235291	UHMK1/NUP107/NPM1/DESI1/XPO1/NMD3/NEMF/YTHDC1/FYTTD1/RANBP2/TPR/IWS1/LTV1/SDAD1/ZC3H11A/THOC1/NUP160/THOC6/UPF2/NCBP2/ALYREF/SSB/DHX9/PHAX/HNRNPA2B1/HSPA9/PTPN11/MDN1/NCBP3/RIOK2/NUP133/EMD/IFI27/ABCE1/SMG1/MALT1/THOC2/NXF3/HNRNPA1/RPS15/IL1B	41	0.0141575
GO:0031056	BP	GO:0031056	regulation of histone modification	36/2896	141/18614	0.00144901	0.0285942	0.023888	ARRB1/NFYB/CTR9/RNF20/TAF7/SMARCA5/DEK/OTUB1/SART3/RIF1/HCFC1/SNW1/IWS1/MTF2/BAZ1B/PARG/TRIP12/CHEK1/PRKD2/UBR5/SIRT1/NIPBL/SPI1/NAP1L2/VEGFA/BRCA1/PHF1/PAXBP1/DDX21/WBP2/GATA2/SETD7/ZZZ3/SF3B1/ARID5A/NOS1	36	0.0124309
GO:0031954	BP	GO:0031954	positive regulation of protein autophosphorylation	11/2896	27/18614	0.00146202	0.0287606	0.0240271	DDX3X/RAD50/PDGFC/PDGFA/NBN/ACE/VEGFA/PDGFB/PDGFD/NEK10/GREM1	11	0.00379834
GO:0060491	BP	GO:0060491	regulation of cell projection assembly	47/2896	197/18614	0.001468	0.0287884	0.0240503	FXR1/BRK1/RHOG/CCDC88A/DZIP1/FER/PIK3CA/ACTR2/PFN1/ACTR3/ODF2L/CEP97/HSP90AA1/NCKAP1/ABI3/CAV1/TGFBR1/CYLD/CEP135/RAB17/MPHOSPH9/MIEN1/CEP120/SYNE2/FAM98A/GPM6A/FMR1/SRF/RDX/ANLN/CENPJ/CCL21/IFT88/CCP110/APC/RAP1GAP/DOCK11/FNBP1L/ARHGAP44/PODXL/RAC2/BBS4/KIT/MNS1/RP1/STAP1/MAK	47	0.0162293
GO:0030593	BP	GO:0030593	neutrophil chemotaxis	29/2896	107/18614	0.00152206	0.0297559	0.0248586	DNM1L/PLA2G1B/PIKFYVE/XCL1/SRP54/DAPK2/PPIB/CCL21/EDN1/CCL5/CX3CL1/FCER1G/RAC2/CCL4L1/S100A12/CCL2/S100A9/CXCL10/S100A8/CXCL13/XCL2/CSF3R/PIK3CG/CXCL2/TREM1/CXCL9/SAA1/DPP4/IL1B	29	0.0100138
GO:0032507	BP	GO:0032507	maintenance of protein location in cell	20/2896	65/18614	0.00153442	0.0299046	0.0249828	INSIG2/AKT1/HNRNPU/VPS13C/VPS13A/CCDC88A/DZIP1/TSPO/TOPORS/MORC3/CAV1/GPAA1/ANKRD13C/ARL2BP/CHCHD10/SYNE1/HSPA5/TMSB10/BBS4/VPS13D	20	0.00690608
GO:0001503	BP	GO:0001503	ossification	90/2896	429/18614	0.00153985	0.0299177	0.0249938	CEBPD/COL1A2/IFT80/TMEM53/AKT1/ATRAID/HNRNPU/GTPBP4/SKI/GIT1/RRBP1/CCDC47/UFL1/ACVR2A/CLTC/PKDCC/RBPJ/COL1A1/NOTCH1/DHX36/RXRA/FIGNL1/DDX5/ALYREF/ATP2B1/DHX9/MAPK3/JUND/NIPBL/CEBPB/LRP4/PTPN11/TPM4/SLC8A1/GABBR1/SUCO/THRA/FBL/COL5A2/SYNCRIP/DNAJC13/GDF10/VCAN/TCIRG1/FAM20C/HSD17B4/DDX21/FSTL3/MAP2K6/BMPR1A/EIF2AK3/IFITM1/CLIC1/MMP16/HGF/IGF1/SPP1/S1PR1/SMAD6/KL/FFAR4/CLEC3B/IGFBP5/HOXA2/FGFR3/FGF…	90	0.0310773
GO:0007088	BP	GO:0007088	regulation of mitotic nuclear division	31/2896	117/18614	0.00159214	0.0308385	0.025763	PSMG2/RAD21/BUB3/TPR/MAD2L1BP/IK/CCNB1/GEN1/CHEK1/MAD2L1/ATM/PHIP/KNTC1/ZW10/NSMCE2/PIN1/MTBP/CDK5RAP2/RGCC/CUL3/KIF20B/NUF2/APC/SPDL1/TTK/PDGFB/EDN1/CENPF/IGF1/DLGAP5/IL1B	31	0.0107044
GO:0072001	BP	GO:0072001	renal system development	70/2896	320/18614	0.00161708	0.0312255	0.0260863	NUP107/HELLS/HS2ST1/WFS1/CEP290/TBC1D32/MPV17/PTCD2/CNTRL/RRM2B/APAF1/AKR1B1/NUP160/NOTCH1/RARA/SULF1/TGFBR1/PDGFA/NIPBL/LRP4/MYO1E/NUP133/ADAMTS6/FBN1/ACE/VEGFA/DLG1/IFT88/EPHA4/RPGRIP1L/PDGFB/CENPF/BICC1/RBP4/DYNC2H1/PLXND1/ARID5B/CC2D2A/FOXF1/GPR4/CD34/HYAL2/IQGAP1/HMGCS2/TNS2/SMAD6/HNF1B/KLF15/TRAF3IP1/ITGA3/CFLAR/PODXL/AHI1/ADAMTS1/WNT5A/PDGFRA/LGR4/GCNT4/EPCAM/CD24/GPC3/STAT1/TCF21/PDGFD/CT…	70	0.0241713
GO:0060324	BP	GO:0060324	face development	17/2896	52/18614	0.00162516	0.0312856	0.0261365	RRAS/SKI/COL1A1/RARA/MAPK3/NIPBL/PTPN11/SRF/RAB3GAP1/MKKS/CRISPLD1/ARID5B/ZFAND5/BBS4/WNT5A/PDGFRA/CLDN5	17	0.00587017
GO:0007051	BP	GO:0007051	spindle organization	47/2896	198/18614	0.00164015	0.031478	0.0262972	ATRX/TUBG2/STAG1/HNRNPU/HAUS3/SMC3/VPS4B/TUBG1/LSM14A/CHMP2B/TPR/CLTC/MAPRE1/CCNB1/CKAP5/HAUS2/PARP3/CEP97/SENP6/KPNB1/CEP63/POLDIP2/GPSM2/KIF2A/CEP120/KIF11/HAUS6/CLASP2/STAG2/SMC1A/KIF23/CENPJ/PRC1/DLG1/NUF2/TTK/ASPM/CEP192/PIBF1/TNKS/CENPE/DLGAP5/SPICE1/MAP9/CEP126/EFHC1/SPATA17	47	0.0162293
GO:0002275	BP	GO:0002275	myeloid cell activation involved in immune response	27/2896	98/18614	0.00167524	0.0319415	0.0266845	SNX4/STXBP3/RABGEF1/FER/MYD88/VAMP2/TYROBP/SPI1/UNC13D/STXBP1/IL13RA2/TICAM1/PYCARD/GATA2/FOXF1/TREM2/IFI35/FCER1G/RAC2/LILRA2/KIT/PIK3CG/DNASE1L3/HMOX1/ANXA3/CX3CR1/SCNN1B	27	0.0093232
GO:0070099	BP	GO:0070099	regulation of chemokine-mediated signaling pathway	6/2896	10/18614	0.00167953	0.0319415	0.0266845	SH2B3/EDN1/TREM2/CCL5/SLIT3/HIF1A	6	0.00207182
GO:0150172	BP	GO:0150172	regulation of phosphatidylcholine metabolic process	6/2896	10/18614	0.00167953	0.0319415	0.0266845	ACSL3/MFSD2A/ABCA3/LDLR/APOC1/LPCAT1	6	0.00207182
GO:0009895	BP	GO:0009895	negative regulation of catabolic process	73/2896	337/18614	0.00171584	0.0325337	0.0271792	AZIN1/TAF15/CDK5RAP3/AKT1/CRTC3/LRPPRC/ATRAID/HNRNPU/GIT1/USP9X/GSK3A/USP7/PABPC1/ROCK1/F8A3/TARDBP/DEDD/CST3/UCHL5/PIK3CA/RELA/TSPO/DHX36/MYD88/MYCBP2/MAD2L1/PHF20L1/DHX9/PRKAA1/SEC22B/ZFP36/PHAX/USP8/UPF3A/NUPR1/POLDIP2/ANGEL2/SCFD1/PIN1/TIMP3/MGAT3/CSDE1/SYNCRIP/RIC1/MTM1/SLC25A12/SNX12/THRAP3/IER3/FMR1/FURIN/TRAF5/GABARAPL2/TIGAR/HERC1/PDE3B/VPS35/HGF/DKC1/TREM2/MFSD2A/MET/FEZ1/ADRA1A/SERPINE…	73	0.0252072
GO:0048144	BP	GO:0048144	fibroblast proliferation	28/2896	103/18614	0.00173083	0.0326714	0.0272943	COL3A1/BRK1/CKS1B/SKI/PLA2G1B/CCNB1/B4GALT7/DHX9/MORC3/PDGFC/CAV1/ZMIZ1/PDGFA/NUPR1/EMD/CKS2/NDUFS4/PDGFB/IGF1/CDK4/GSTP1/CDC6/WNT5A/PDGFRA/MIF/GPX1/TP53INP1/PDGFD	28	0.00966851
GO:0001822	BP	GO:0001822	kidney development	68/2896	310/18614	0.00173504	0.0326714	0.0272943	NUP107/HELLS/HS2ST1/WFS1/CEP290/TBC1D32/MPV17/PTCD2/CNTRL/RRM2B/APAF1/AKR1B1/NUP160/NOTCH1/RARA/SULF1/TGFBR1/PDGFA/NIPBL/LRP4/MYO1E/NUP133/ADAMTS6/FBN1/ACE/VEGFA/DLG1/IFT88/EPHA4/RPGRIP1L/PDGFB/CENPF/BICC1/DYNC2H1/PLXND1/ARID5B/CC2D2A/GPR4/CD34/HYAL2/IQGAP1/HMGCS2/TNS2/SMAD6/HNF1B/KLF15/TRAF3IP1/ITGA3/CFLAR/PODXL/AHI1/ADAMTS1/WNT5A/PDGFRA/LGR4/GCNT4/EPCAM/CD24/GPC3/STAT1/TCF21/PDGFD/CTSH/PROM1/NP…	68	0.0234807
GO:0031589	BP	GO:0031589	cell-substrate adhesion	77/2896	359/18614	0.00173867	0.0326714	0.0272943	RAB1A/RRAS/COL3A1/ADAM9/LIMS2/ROCK1/LDB1/FER/COL1A1/ITGB1/ROCK2/DAG1/NOTCH1/ITGAV/EPHA3/PARVB/CD63/MYADM/RASA1/ACVRL1/STK4/CDH13/POLDIP2/JAK2/EFEMP2/MKLN1/TRPM7/SLC9A1/PIK3CB/VEGFA/BVES/UNC13D/CLASP2/MAP4K4/SRF/ITGA4/MERTK/CCL21/UTRN/ADAM15/PDGFB/PRKCZ/PPFIA2/SPOCK2/FOXF1/CD34/FAM107A/CORO1A/ID1/EMP2/SMAD6/CX3CL1/SLK/ITGA3/ITGB8/RAC2/SPRY4/CCDC80/ITGA6/PKP2/ITGAL/COL17A1/ITGA5/CCL28/ABI3BP/AGR2/F…	77	0.0265884
GO:0071383	BP	GO:0071383	cellular response to steroid hormone stimulus	49/2896	209/18614	0.00174985	0.0327837	0.0273881	TMF1/UBE2L3/UBE3A/RNF6/HNRNPU/TAF7/UBA5/VPS54/UFL1/SAFB/GSK3A/STRN3/PIAS2/RXRA/DDX5/PCK2/ATP2B1/ZFP36/ZMIZ1/UBR5/SIRT1/TRERF1/KDM4C/RPS6KB1/USP8/JAK2/PAK1/ACE/BRCA1/SAFB2/GPER1/PARP1/WBP2/ZFP36L2/EDN1/FAM107A/NCOA4/FBXO32/HMGCS2/KDM3A/CFLAR/AKR1C3/LBH/STC1/TCF21/CYP1B1/TP63/SCNN1B/KDM5D	49	0.0169199
GO:0032386	BP	GO:0032386	regulation of intracellular transport	72/2896	332/18614	0.0017796	0.0332421	0.027771	UHMK1/TMEM53/GDI1/XPO1/GCC2/UBE2L3/CEP290/ARFIP1/EHD2/AKT2/TPR/NPEPPS/PPP1CC/GSK3A/USP7/PDCD10/PCM1/IWS1/TARDBP/ZFAND1/CD81/VAMP2/NCBP2/DHX9/HSP90AA1/PRKAA1/MAPK3/UBR5/OAZ1/NDRG4/ECT2/PTPN11/JAK2/HTRA2/SCFD1/RIOK2/EMD/BVES/PKIG/DNAJC13/SNX12/IFI27/MYO1C/IER3/INPP5K/RDX/KIF20B/HCLS1/SNAPIN/ICE1/LMAN1/PPP1R12A/C2CD5/TTC21B/VPS35/EHD1/UBL5/HYAL2/TMEM30B/SLC51B/IPO5/ARHGAP44/FBXW7/RAC2/TNNC1/FEZ1/CHR…	72	0.0248619
GO:0006278	BP	GO:0006278	RNA-templated DNA biosynthetic process	22/2896	75/18614	0.00183011	0.0340421	0.0284393	NOP10/HNRNPU/XRCC5/ATR/RAD50/TNKS2/CCT6A/CCT2/ATM/HSP90AA1/MAPK3/TCP1/CCT8/CCT4/XRN1/POT1/RFC1/TNKS/CCT5/DKC1/HNRNPA1/MAP3K4	22	0.00759669
GO:0030595	BP	GO:0030595	leukocyte chemotaxis	55/2896	241/18614	0.00183324	0.0340421	0.0284393	DNM1L/PLA2G1B/PIKFYVE/XCL1/MAPK3/SRP54/CREB3/SPI1/VEGFA/DAPK2/NINJ1/GPSM3/PPIB/CCL21/ADAM10/PDGFB/EDN1/PLA2G7/SLC12A2/DDT/S1PR1/CORO1A/CXCL16/CCL5/LYST/CX3CL1/FCER1G/MTUS1/ADAM17/RAC2/CCL4L1/WNT5A/S100A12/RPS19/CCL2/KIT/MIF/S100A9/CXCL10/S100A8/ALOX5/CXCL13/XCL2/CSF3R/PIK3CG/CXCL2/STAP1/TREM1/CX3CR1/CXCL9/GREM1/SAA1/DPP4/IL6/IL1B	55	0.0189917
GO:0045089	BP	GO:0045089	positive regulation of innate immune response	66/2896	300/18614	0.00186031	0.0344106	0.0287472	DDX3X/ITCH/PRKDC/XRCC5/LSM14A/PJA2/SLC46A2/TOMM70/BIRC2/RELA/MYD88/NECTIN2/DHX9/HSP90AA1/CAV1/CYLD/MATR3/LY96/TBK1/PAK1/TYROBP/RIOK3/SPI1/FCN3/BIRC3/GPR108/NINJ1/HSPD1/TICAM1/ARRB2/PYCARD/LACC1/USP15/EPG5/TLR1/POLR3B/MAP2K6/PLA2G5/RPS6KA3/PUM2/ALPK1/CTSS/PARP9/TREM2/NFKBIA/IFI35/CCL5/OASL/TLR2/SCIMP/WNT5A/RPS19/LGR4/SH2D1B/IFIH1/LILRA2/TLR6/AIM2/DDX60/PELI1/NLRP3/BPIFB1/LTF/GBP5/MMP12/TNIP3	66	0.0227901
GO:0045786	BP	GO:0045786	negative regulation of cell cycle	85/2896	404/18614	0.00187446	0.0344106	0.0287472	USP47/NPM1/CDK5RAP3/ATRX/SYF2/PSMG2/RAD21/PRKDC/CRLF3/MSH2/SMARCA5/BUB3/ATR/RAD50/TPR/MAD2L1BP/WAPL/XPC/TRIM37/IK/CCNB1/THOC1/GEN1/BAZ1B/RAD17/CHEK1/MAD2L1/ATM/TP53BP1/SUSD2/ETAA1/CUL4A/SIRT1/KNTC1/CEP63/PTPN11/NUPR1/TAOK1/CDC5L/HTRA2/ZW10/MDM2/YTHDC2/ANGEL2/NBN/TPRA1/CASP3/BRD7/MTBP/MDM1/BRCA1/CDK5RAP2/TOPBP1/RGCC/IER3/GPER1/RBL1/DLG1/NUF2/CCP110/APC/SPDL1/ZFP36L2/TTK/CENPF/RBL2/TNKS/RUNX3/WEE1/…	85	0.0293508
GO:0043620	BP	GO:0043620	regulation of DNA-templated transcription in response to stress	15/2896	44/18614	0.00187733	0.0344106	0.0287472	RBPJ/RELA/BCLAF1/CHEK1/CEBPB/VEGFA/CITED2/NFE2L2/NCK1/HSPA5/RPS6KA3/EPAS1/HIF1A/HMOX1/STOX1	15	0.00517956
GO:0008286	BP	GO:0008286	insulin receptor signaling pathway	33/2896	128/18614	0.00187978	0.0344106	0.0287472	SESN3/CCND3/AKT1/AKT2/NCL/GSK3A/FER/PIK3CA/GNAI2/NUCKS1/OSBPL8/PRKAA1/MAPK3/PHIP/SIRT1/RPS6KB1/PTPN11/STXBP4/ADIPOR1/INPP5K/NCK1/BCAR1/APC/BAIAP2/PRKCZ/C2CD5/CDK4/PDK2/TNS2/ZNF106/SOCS3/IL1B/DNAI1	33	0.011395
GO:0019724	BP	GO:0019724	B cell mediated immunity	37/2896	148/18614	0.00188042	0.0344106	0.0287472	CFI/MSH2/RNF168/C1S/RIF1/KMT5B/THOC1/MYD88/CD81/NECTIN2/C1QC/TP53BP1/PARP3/XCL1/C1QB/IL2RB/BCL3/HLA-DMA/NBN/HSPD1/IL13RA2/TCIRG1/MSH6/SERPING1/TREM2/HLA-DPB1/TFRC/ATAD5/FCER1G/HLA-DOA/PTPRC/C6/CR1/C1QA/CR2/HLA-DRB1/HLA-DRB5	37	0.0127762
GO:0019646	BP	GO:0019646	aerobic electron transport chain	26/2896	94/18614	0.00190161	0.0346974	0.0289868	DLD/NDUFA5/COX5B/SDHB/DNAJC15/NDUFS1/NDUFB10/COX8A/COX6A1/NDUFS7/NDUFS5/NDUFC2-KCTD14/NDUFA6/COX4I1/COX7A1/NDUFS4/SDHC/COX6B1/NDUFB9/NDUFA2/UQCR10/NDUFA3/COX4I2/COX7A2/SDHD/NDUFB4	26	0.0089779
GO:0034470	BP	GO:0034470	ncRNA processing	90/2896	432/18614	0.00191246	0.0347945	0.0290679	MPHOSPH10/MRPS11/ESF1/DDX3X/TARBP1/NOP10/TYW3/TRUB1/THUMPD1/PRKDC/GTPBP4/DDX1/BMS1/UTP6/TSN/METTL5/MPHOSPH6/GRSF1/LARP7/INTS8/ZNHIT6/C1D/DDX18/THG1L/NCBP2/NOP58/EXOSC4/DDX5/WDR36/NSUN3/SSB/WDR12/FTSJ3/TFB1M/INTS2/ALKBH8/HNRNPA2B1/INTS10/PWP1/XRN2/UTP3/TRMT11/FBL/RIOK3/RIOK2/RIOK1/NOL8/FAM98A/ADAT2/THADA/TRNT1/RPS14/RNASEL/DIS3/THUMPD3/ELP3/TSR1/WDR75/WDR3/UTP20/LYAR/TRMT10A/DDX21/KRR1/HEATR1/THUM…	90	0.0310773
GO:0042770	BP	GO:0042770	signal transduction in response to DNA damage	44/2896	184/18614	0.00194258	0.0352407	0.0294407	CDK5RAP3/ATRX/SYF2/PRKDC/MSH2/ATR/XPC/NDRG1/THOC1/RAD17/CHEK1/ATM/TP53BP1/DDX5/ETAA1/CUL4A/MAPK3/SIRT1/CEP63/PTPN11/TAOK1/CDC5L/MDM2/BCL3/NBN/BRCA1/SPRED2/TOPBP1/IER3/MYO6/MAP2K6/GADD45A/CLSPN/PARP9/INTS7/ATAD5/PLA2R1/STK33/EIF2AK4/BRCA2/NEK11/MIF/RPS6KA6/ANKRD1	44	0.0151934
GO:0006913	BP	GO:0006913	nucleocytoplasmic transport	71/2896	328/18614	0.00200434	0.0361528	0.0302027	UHMK1/NUP107/NPM1/TMEM53/DESI1/XPO1/AKT1/NMD3/RSRC1/NEMF/YTHDC1/FYTTD1/RANBP2/TPR/PPP1CC/IWS1/TARDBP/LTV1/SDAD1/ZC3H11A/THOC1/NUP160/THOC6/NOTCH1/UPF2/NUP37/NCBP2/ALYREF/SSB/HEATR3/DHX9/HSP90AA1/NUP205/PHAX/UBR5/KPNB1/HNRNPA2B1/IPO8/ECT2/RANBP6/STK4/HSPA9/PTPN11/MDN1/JAK2/NCBP3/BCL3/RIOK2/NUP133/EMD/PKIG/IFI27/IER3/ABCE1/SMG1/HCLS1/TNPO1/IPO11/MALT1/THOC2/PPP1R12A/NXF3/RGPD2/HYAL2/HNRNPA1/IPO5/NF…	71	0.0245166
GO:0051169	BP	GO:0051169	nuclear transport	71/2896	328/18614	0.00200434	0.0361528	0.0302027	UHMK1/NUP107/NPM1/TMEM53/DESI1/XPO1/AKT1/NMD3/RSRC1/NEMF/YTHDC1/FYTTD1/RANBP2/TPR/PPP1CC/IWS1/TARDBP/LTV1/SDAD1/ZC3H11A/THOC1/NUP160/THOC6/NOTCH1/UPF2/NUP37/NCBP2/ALYREF/SSB/HEATR3/DHX9/HSP90AA1/NUP205/PHAX/UBR5/KPNB1/HNRNPA2B1/IPO8/ECT2/RANBP6/STK4/HSPA9/PTPN11/MDN1/JAK2/NCBP3/BCL3/RIOK2/NUP133/EMD/PKIG/IFI27/IER3/ABCE1/SMG1/HCLS1/TNPO1/IPO11/MALT1/THOC2/PPP1R12A/NXF3/RGPD2/HYAL2/HNRNPA1/IPO5/NF…	71	0.0245166
GO:0048545	BP	GO:0048545	response to steroid hormone	73/2896	339/18614	0.00201938	0.03632	0.0303424	TMF1/UBE2L3/UBE3A/RNF6/HNRNPU/TAF7/UBA5/VPS54/UFL1/ADAM9/AGL/SAFB/GSK3A/STRN3/COL1A1/PIK3CA/NOTCH1/PIAS2/TSPO/RXRA/DDX5/ENG/PCK2/ATP2B1/ZFP36/CAV1/ZMIZ1/UBR5/SIRT1/TRERF1/KDM4C/RPS6KB1/USP8/JAK2/PAK1/PCNA/CASP3/ACE/BRCA1/SAFB2/GPER1/PARP1/IGFBP7/WBP2/ZFP36L2/IDH1/EDN1/SPP1/FAM107A/NCOA4/FBXO32/PAM/HMGCS2/KDM3A/CFLAR/TLR2/BCHE/AKR1C3/SLIT3/LBH/STC1/ABCA3/CYBB/ALPL/TCF21/CYP1B1/ANXA3/AVPR1A/TP63/SC…	73	0.0252072
GO:0042326	BP	GO:0042326	negative regulation of phosphorylation	81/2896	383/18614	0.00203359	0.0364714	0.0304688	PDCD4/GGNBP2/DNAJC10/NPM1/CDK5RAP3/AKT1/PRKDC/HNRNPU/TAF7/DNAJC3/PRKAR1A/GIT1/ROCK1/DUSP7/RABGEF1/SH2B3/TARDBP/NCAPG2/SHB/IBTK/ENG/PRDX3/PPP1R1B/CAV1/SIRT1/MYADM/GSKIP/MLLT1/NUPR1/SLC8A1/PWP1/CAMK2N1/HSPB1/PIK3CB/CASP3/PKIG/CDK5RAP2/DMD/SPRED2/IER3/INPP5K/SOCS5/ARRB2/NCK1/PYCARD/APC/HIPK3/TIGAR/PRKCZ/PIBF1/FKBP8/SOCS4/GADD45A/HGF/CD109/HYAL2/MIDN/IPO5/ADARB1/SMAD6/GSTP1/TRAF3IP1/TRIB1/C9orf72/SPR…	81	0.0279696
GO:0035966	BP	GO:0035966	response to topologically incorrect protein	40/2896	164/18614	0.00206916	0.036862	0.0307951	DNAJC10/CREBZF/CDK5RAP3/TRAM1/WFS1/UBXN4/DNAJC3/UFL1/HSPA13/NGLY1/HERPUD2/HSPA4/HSP90AA1/EDEM3/HSPA9/CREB3/HSPB1/UGGT1/JKAMP/STT3B/RNF126/DNAJB4/AUP1/EIF2AK2/HSPD1/NFE2L2/CUL3/TMEM129/NCK1/UGGT2/BOK/HSPH1/PPP1R15A/HSPA5/EIF2AK3/EIF2S1/UBE2W/HSPA4L/AGR2/HSPB8	40	0.0138122
GO:0140053	BP	GO:0140053	mitochondrial gene expression	40/2896	164/18614	0.00206916	0.036862	0.0307951	MRPS18A/MRPS11/MRPL37/MRPL1/MTIF2/MALSU1/IARS2/LRPPRC/TFAM/MRPL40/MRPL3/MRPL17/MRPL28/MRPS10/MRPS21/PNPT1/FASTKD2/GFM2/UQCC2/NSUN3/TFB1M/PRKAA1/MRPS9/FASTKD1/MRPS2/MRPL34/MRPL21/PTCD3/CHCHD10/TRNT1/MTERF1/MRPS34/MTRF1/MRPL53/GFM1/MRPL51/MRPL43/MRPL20/TRIT1/MRPL42	40	0.0138122
GO:0150146	BP	GO:0150146	cell junction disassembly	11/2896	28/18614	0.00207294	0.036862	0.0307951	FER/ITGB1/C1QC/TGFBR1/C1QB/MAP4K4/EPHA4/TREM2/CX3CL1/C1QA/CX3CR1	11	0.00379834
GO:0051092	BP	GO:0051092	positive regulation of NF-kappaB transcription factor activity	39/2896	159/18614	0.00209432	0.0371322	0.0310209	NPM1/RBCK1/TRIM37/FER/PLA2G1B/RELA/MYD88/PRKD2/PRDX3/DHX9/CAV1/CHUK/EIF2AK2/TICAM1/TRAF5/PYCARD/TRIM22/MALT1/PRKCZ/TFRC/CX3CL1/CFLAR/TLR2/AGER/WNT5A/S100A12/TRIM38/TLR6/AIM2/S100A9/RTKN2/S100A8/IL1RAP/NLRP3/CX3CR1/GREM1/NTS/LTF/IL1B	39	0.0134669
GO:0060055	BP	GO:0060055	angiogenesis involved in wound healing	12/2896	32/18614	0.00209993	0.0371322	0.0310209	DAG1/PIK3CB/VEGFA/SRF/GATA2/GPR4/CD34/SLC12A2/CX3CL1/GPX1/ALOX5/SMOC2	12	0.00414365
GO:0032496	BP	GO:0032496	response to lipopolysaccharide	74/2896	345/18614	0.00210741	0.0371601	0.0310441	PDCD4/AKT1/CTR9/GIT1/ADAM9/FER/NOTCH1/RELA/TSPO/MYD88/HDAC2/RARA/PCK2/PRDX3/IFNAR1/ZFP36/MAPK3/LY96/RPS6KB1/JUND/CEBPB/JAK2/SPI1/CASP3/ACE/CMPK2/TICAM1/MIR224/PYCARD/SIGIRR/MALT1/RPS6KA3/EDN1/CD68/CDK4/TREM2/NFKBIA/CCL5/ARID5A/HMGCS2/SMAD6/CX3CL1/GSTP1/TRIB1/ADAM17/TLR2/CSF3/THBD/SCIMP/WNT5A/NOS1/MRC1/LILRA2/CCL2/MIF/S100A9/CXCL10/ALPL/S100A8/CXCL13/PELI1/NLRP3/CXCL2/STAP1/VCAM1/CX3CR1/CXCL9/CLDN…	74	0.0255525
GO:0043410	BP	GO:0043410	positive regulation of MAPK cascade	101/2896	495/18614	0.00211899	0.0372599	0.0311275	ARRB1/NDST1/RB1CC1/LAMTOR1/ADAM9/PJA2/SOD1/PDCD10/ROCK1/PLA2G1B/WNT7A/ROCK2/NOTCH1/GNAI2/MAP3K11/MYD88/CD81/PRKD2/SEMA3A/XCL1/STK25/MAPK3/PDGFC/TGFBR1/NDRG4/PDGFA/PTPN11/TAOK1/JAK2/PAK1/MAP3K5/DOK4/SPI1/VEGFA/EIF2AK2/GPER1/LTBR/MAP4K2/ARRB2/CCL21/TRAF5/PYCARD/HTR2A/MAP2K6/EPHA4/PLA2G5/PDGFB/EDN1/KITLG/PRKCZ/RAPGEF2/FGFR4/GADD45A/HGF/IGF1/CDH2/TNFRSF19/GLIPR2/DDT/FZD8/TREM2/AVPI1/MAP3K4/IQGAP1/CCL…	101	0.0348757
GO:0003356	BP	GO:0003356	regulation of cilium beat frequency	8/2896	17/18614	0.00220184	0.038395	0.0320758	BBS1/MKKS/BBS4/CCDC39/DNAH11/CFAP43/CFAP206/DNAAF1	8	0.00276243
GO:0035720	BP	GO:0035720	intraciliary anterograde transport	8/2896	17/18614	0.00220184	0.038395	0.0320758	IFT80/IFT88/CLUAP1/IFT74/IFT81/TRAF3IP1/IFT57/IFT172	8	0.00276243
GO:0051382	BP	GO:0051382	kinetochore assembly	8/2896	17/18614	0.00220184	0.038395	0.0320758	SENP6/KNTC1/CENPC/CENPF/CENPK/MIS12/CENPE/DLGAP5	8	0.00276243
GO:0051701	BP	GO:0051701	biological process involved in interaction with host	48/2896	206/18614	0.00221258	0.0384756	0.0321432	ITCH/SELPLG/VPS4B/CHMP2B/ITGB1/THOC1/THOC6/DAG1/CD81/ITGAV/NECTIN2/ALYREF/PIKFYVE/CAV1/TCP1/FCN3/PPID/TRIM59/SLC1A5/FURIN/HTR2A/TRIM22/THOC2/XPR1/IFITM1/EPS15/HYAL2/TFRC/LGALS1/MRC1/TRIM38/ITGA5/ICAM1/CLEC5A/LDLR/IFITM3/CR1/ITGA2/TMPRSS4/CR2/CLDN1/LTF/KRT6A/BPIFA1/DPP4/HLA-DRB1/SERPINB3/CDHR3	48	0.0165746
GO:0045930	BP	GO:0045930	negative regulation of mitotic cell cycle	55/2896	243/18614	0.00222419	0.038571	0.0322229	USP47/CDK5RAP3/SYF2/PSMG2/RAD21/PRKDC/CRLF3/MSH2/BUB3/RAD50/TPR/MAD2L1BP/XPC/IK/CCNB1/GEN1/RAD17/CHEK1/MAD2L1/ATM/KNTC1/TAOK1/ZW10/MDM2/YTHDC2/ANGEL2/NBN/TPRA1/BRD7/MTBP/BRCA1/CDK5RAP2/TOPBP1/RGCC/IER3/RBL1/DLG1/NUF2/APC/SPDL1/ZFP36L2/TTK/CENPF/RBL2/WEE1/FZD3/CLSPN/CDK2AP2/FAM107A/CDC6/STK33/NEK11/CCL2/FHL1/MIR29A	55	0.0189917
GO:0006376	BP	GO:0006376	mRNA splice site selection	16/2896	49/18614	0.00223501	0.0386522	0.0322907	RNU4ATAC/LUC7L3/SLU7/PRPF39/YTHDC1/SRSF10/RNVU1-17/SRSF5/SETX/RNVU1-1/PTBP2/RNVU1-15/RNVU1-6/PSIP1/RNU11/RNVU1-19	16	0.00552486
GO:0034605	BP	GO:0034605	cellular response to heat	20/2896	67/18614	0.00230031	0.0396725	0.033143	SLU7/ATR/TPR/DNAJC7/DHX36/HDAC2/ATM/HSP90AA1/SIRT1/HTRA2/HSBP1/HSP90AA2P/ANO1/DNAJC2/CD34/EIF2S1/CHORDC1/CXCL10/TFEC/HMOX1	20	0.00690608
GO:0006956	BP	GO:0006956	complement activation	18/2896	58/18614	0.00232409	0.0399731	0.0333942	CFI/CFH/C1S/C1QC/C1QB/FCN3/RGCC/SERPING1/TREM2/CFB/CD5L/C6/CFHR3/CFD/CR1/C1QA/CR2/IL1B	18	0.00621547
GO:0051651	BP	GO:0051651	maintenance of location in cell	53/2896	233/18614	0.00236144	0.0405048	0.0338384	INSIG2/AKT1/FKBP1A/HNRNPU/VPS13C/PAFAH1B1/VPS13A/CCDC88A/DZIP1/AKAP9/ITPR2/HSP90B1/IBTK/TSPO/TOPORS/MORC3/XCL1/CAV1/SLC8A1/GPSM2/MCOLN1/GPAA1/ANKRD13C/ARL2BP/DMD/CHCHD10/GPER1/CCL21/SYNE1/POLR2M/HTR2A/HSPA5/ASPM/PLCB4/TMSB10/CORO1A/CX3CL1/ITPR1/BBS4/VPS13D/AKAP6/PTPRC/NOS1/ANK2/S100A9/RYR2/CXCL10/PLN/S100A8/PLCH1/CASQ2/CXCL9/LCN2	53	0.0183011
GO:0006302	BP	GO:0006302	double-strand break repair	66/2896	303/18614	0.00240397	0.0411222	0.0343542	PPP4R2/UBE2V2/RAD21/RECQL/PRKDC/SMC6/MSH2/POLA1/XRCC1/DEK/XRCC5/ATR/DDX1/RAD50/OTUB1/RNF168/RIF1/MCM6/SMARCAD1/XRCC4/KMT5B/PBRM1/PSMD14/FANCM/MORF4L2/SETX/WDR48/PPP4R3B/GEN1/ACTR2/NUCKS1/FIGNL1/TRIP12/CHEK1/ATM/TP53BP1/PARP3/UBR5/MRGBP/NIPBL/WRN/ZGRF1/RMI1/SMARCE1/NSMCE2/MMS22L/NBN/BRD7/FAN1/BCL7B/BRCA1/TDP2/RAD51AP1/RNF138/PARP1/MCM8/SLF2/POT1/SMC5/CHD4/RAD51B/SLF1/REV3L/SMCHD1/PARP9/BRCA2	66	0.0227901
GO:0048732	BP	GO:0048732	gland development	91/2896	441/18614	0.0024318	0.0414855	0.0346577	CDK5RAP3/AKT1/RB1CC1/UBE3A/PHF2/SRSF5/AKT2/SEMA3C/PNPT1/PTCD2/SOD1/SLC46A2/ID2/LIMS2/ACADM/RBPJ/DAG1/PIK3CA/NOTCH1/UPF2/RELA/TSPO/ZBTB1/RARA/ATM/PCK2/SULF1/MAPK3/CAV1/TGFBR1/SEC63/GATA6/PDGFA/TAF10/SRP54/CEBPB/HPN/JAK2/THRA/PCNA/VEGFA/KDM5B/NRG3/SRF/CITED2/CUL3/NOTCH4/FGF7/TGM2/GATA2/ARHGAP5/BMPR1A/RPGRIP1L/EDN1/PLXND1/RAP1GAP/ARID5B/HGF/FOXF1/UCP2/PAM/HMGCS2/HNF1B/FBXW7/CFLAR/MET/IGFBP5/BRCA2/LB…	91	0.0314227
GO:0007093	BP	GO:0007093	mitotic cell cycle checkpoint signaling	35/2896	140/18614	0.002453	0.0415263	0.0346918	CDK5RAP3/SYF2/PSMG2/PRKDC/MSH2/BUB3/RAD50/TPR/MAD2L1BP/XPC/IK/CCNB1/GEN1/RAD17/CHEK1/MAD2L1/ATM/KNTC1/TAOK1/ZW10/MDM2/NBN/BRCA1/CDK5RAP2/TOPBP1/IER3/NUF2/APC/SPDL1/TTK/CENPF/CLSPN/CDC6/STK33/NEK11	35	0.0120856
GO:2001235	BP	GO:2001235	positive regulation of apoptotic signaling pathway	35/2896	140/18614	0.002453	0.0415263	0.0346918	RBCK1/SOD1/PEA15/DNM1L/APAF1/SKIL/BCLAF1/CAV1/TGFBR1/CYLD/SIRT1/STK4/NUPR1/JAK2/HTRA2/PLAGL2/TIMP3/GPER1/LTBR/DEDD2/NCK1/PYCARD/BOK/CTSS/HYAL2/TNFRSF12A/FBXW7/G0S2/PTPRC/S100A9/S100A8/CTSH/AGTR2/TP63/BMPR1B	35	0.0120856
GO:0030218	BP	GO:0030218	erythrocyte differentiation	33/2896	130/18614	0.00246627	0.0415263	0.0346918	CDK5RAP3/PRKDC/TMEM14C/UBA5/UFL1/ACVR2A/ID2/SH2B3/LDB1/NCAPG2/ARID4A/ZFP36/HSPA9/JAK2/THRA/SPI1/SLC25A38/CASP3/VEGFA/L3MBTL3/SRF/CITED2/RPS14/HCLS1/LYAR/GATA2/EPAS1/CFLAR/HIF1A/RPS19/KIT/STAT1/MYB	33	0.011395
GO:0051028	BP	GO:0051028	mRNA transport	33/2896	130/18614	0.00246627	0.0415263	0.0346918	NUP107/HNRNPA3/XPO1/YTHDC1/LRPPRC/FYTTD1/RANBP2/TPR/IWS1/ZC3H11A/THOC1/NUP160/THOC6/PARP11/UPF2/NUP37/NCBP2/ALYREF/DHX9/NUP205/ZFP36/HNRNPA2B1/UPF3B/UPF3A/NCBP3/NUP133/CETN3/FMR1/SMG1/THOC2/NXF3/TNKS/HNRNPA1	33	0.011395
GO:0051235	BP	GO:0051235	maintenance of location	74/2896	347/18614	0.00246717	0.0415263	0.0346918	INSIG2/AKT1/FKBP1A/HNRNPU/LTBP1/VPS13C/PAFAH1B1/VPS13A/CCDC88A/DZIP1/AKAP9/ITPR2/PNPLA2/HSP90B1/SOAT1/IBTK/TSPO/ITGAV/OSBPL8/LDAH/TTC39B/TOPORS/MORC3/XCL1/CAV1/SIRT1/SLC8A1/GPSM2/MCOLN1/GPAA1/FBN1/ANKRD13C/ARL2BP/AUP1/DMD/CHCHD10/GPER1/DGAT1/CCL21/SYNE1/POLR2M/HTR2A/NRIP1/HSPA5/ASPM/LMAN1/PLCB4/EHD1/TMSB10/TREM2/CORO1A/NFKBIA/CX3CL1/STARD4/ITPR1/FBXW7/BBS4/VPS13D/AKAP6/PTPRC/NOS1/ANK2/S100A9/RYR2…	74	0.0255525
GO:0090307	BP	GO:0090307	mitotic spindle assembly	21/2896	72/18614	0.00248153	0.0416566	0.0348006	STAG1/HNRNPU/SMC3/VPS4B/LSM14A/CHMP2B/TPR/CEP97/KPNB1/POLDIP2/KIF2A/KIF11/CLASP2/STAG2/SMC1A/KIF23/PRC1/CEP192/PIBF1/SPICE1/MAP9	21	0.00725138
GO:0043087	BP	GO:0043087	regulation of GTPase activity	77/2896	364/18614	0.00256276	0.0427371	0.0357032	TBC1D8B/TRAPPC6B/RHOG/PAFAH1B1/AKT2/SOD1/SIPA1L3/ITGB1/ARHGAP12/EPHA3/RAP1GDS1/XCL1/RASA1/ECT2/GAPVD1/ARHGAP42/NET1/EVI5/POLDIP2/DOCK7/ARHGAP11A/PIN1/RALGPS2/BVES/RIC1/ARFGEF1/RABGAP1/DOCK6/ALS2/MAP4K4/RAPGEF6/RDX/ADAP1/SNX13/RAB3GAP1/MKKS/ARRB2/CCL21/TBC1D15/PYCARD/TGM2/CHN1/EPHA4/RALBP1/RAPGEF2/ADRB1/TBC1D2/IQGAP2/PLXND1/RAP1GAP/DOCK11/FGD6/EIF2S1/SYDE1/S1PR1/DOCK10/IQGAP1/CCL5/CX3CL1/RGS9/ARAP…	77	0.0265884
GO:0006383	BP	GO:0006383	transcription by RNA polymerase III	17/2896	54/18614	0.00256626	0.0427371	0.0357032	GTF3C3/SMARCA5/DEK/IVNS1ABP/BAZ1B/DHX36/BDP1/ZNF143/CHD8/POLR2K/ZC3H8/POLR1C/ICE2/DDX21/ICE1/SF3B1/POLR2L	17	0.00587017
GO:0071385	BP	GO:0071385	cellular response to glucocorticoid stimulus	17/2896	54/18614	0.00256626	0.0427371	0.0357032	UBE2L3/HNRNPU/GSK3A/PCK2/ATP2B1/ZFP36/RPS6KB1/USP8/JAK2/ZFP36L2/EDN1/FAM107A/FBXO32/HMGCS2/CFLAR/STC1/CYP1B1	17	0.00587017
GO:2000403	BP	GO:2000403	positive regulation of lymphocyte migration	14/2896	41/18614	0.00258745	0.0429762	0.0359031	JAM2/XCL1/ITGA4/CCL21/PYCARD/ADAM10/CORO1A/CCL5/ADAM17/SPN/WNT5A/CXCL10/CXCL13/XCL2	14	0.00483425
GO:0060008	BP	GO:0060008	Sertoli cell differentiation	9/2896	21/18614	0.00260264	0.0431148	0.0360189	ATRX/FER/RARA/ARID4A/FNDC3A/ARID4B/SAFB2/HSD17B4/TCF21	9	0.00310773
GO:0043123	BP	GO:0043123	positive regulation of I-kappaB kinase/NF-kappaB signaling	45/2896	192/18614	0.00264272	0.0436638	0.0364774	GOLT1B/BRD4/FKBP1A/DDX1/ATP2C1/RBCK1/TMED4/MIER1/DHX15/BIRC2/RELA/DHX36/MYD88/ZDHHC17/ECT2/TMEM9B/CHUK/TBK1/BIRC3/JMJD8/SECTM1/LTBR/TICAM1/CCL21/TRAF5/TRIM22/DDX21/MALT1/ALPK1/RHOC/TNFRSF19/TFRC/CX3CL1/LGALS1/CFLAR/ZDHHC13/S100A12/TRIM38/TLR6/BST2/PELI1/HMOX1/LTF/HLA-DRB1/IL1B	45	0.0155387
GO:0032868	BP	GO:0032868	response to insulin	60/2896	272/18614	0.00272611	0.0446586	0.0373085	SESN3/CCND3/INSIG2/AKT1/SRSF4/PRKDC/STXBP3/VPS13C/SRSF5/AKT2/NCL/GSK3A/FER/PLA2G1B/COL1A1/PIK3CA/GNAI2/NUCKS1/GCLC/SYAP1/VAMP2/OSBPL8/PCK2/ATP2B1/PRKAA1/MAPK3/PHIP/SIRT1/USO1/RPS6KB1/PTPN11/STXBP4/SLC9A1/ADIPOR1/MYO1C/INPP5K/NCK1/PARP1/BCAR1/APC/BAIAP2/PRKCZ/PDE3B/C2CD5/MYO5A/UCP2/AGRP/CDK4/PDK2/HMGCS2/TNS2/ZNF106/KLF15/CFLAR/TLR2/ALPL/STAT1/SOCS3/IL1B/DNAI1	60	0.0207182
GO:0043201	BP	GO:0043201	response to leucine	7/2896	14/18614	0.0027313	0.0446586	0.0373085	SESN3/PIK3CA/RPS6KB1/SESN1/UBR1/UBR2/PIK3C3	7	0.00241713
GO:1901533	BP	GO:1901533	negative regulation of hematopoietic progenitor cell differentiation	7/2896	14/18614	0.0027313	0.0446586	0.0373085	NOTCH1/ZFP36/HSPA9/NFE2L2/GATA2/METTL14/MYB	7	0.00241713
GO:1904424	BP	GO:1904424	regulation of GTP binding	7/2896	14/18614	0.0027313	0.0446586	0.0373085	CSNK1A1/POLDIP2/EPHA4/RAP1GAP/EIF2S1/MET/C9orf72	7	0.00241713
GO:0018904	BP	GO:0018904	ether metabolic process	10/2896	25/18614	0.0028114	0.0456869	0.0381676	AGPS/GNPAT/FAR1/PAFAH1B1/CHPT1/EPHX1/DHRS7B/PLA2G7/PLA2G4A/ALOX5	10	0.00345304
GO:0002269	BP	GO:0002269	leukocyte activation involved in inflammatory response	16/2896	50/18614	0.00281954	0.0456869	0.0381676	MYD88/ATM/JAK2/TYROBP/TREM2/CST7/CX3CL1/TLR2/AGER/PTPRC/LDLR/C1QA/STAP1/CX3CR1/SCNN1B/IL6	16	0.00552486
GO:0002699	BP	GO:0002699	positive regulation of immune effector process	59/2896	267/18614	0.00282137	0.0456869	0.0381676	SNX4/MSH2/DDX1/RIF1/STX7/RABGEF1/FER/KMT5B/SHB/DHX36/MYD88/CD81/ZBTB1/NECTIN2/RARA/TP53BP1/XCL1/SIRT1/TYROBP/SPI1/FCN3/UNC13D/SOCS5/HSPD1/STXBP1/IL13RA2/TICAM1/PYCARD/LACC1/DDX21/GATA2/MALT1/PLA2G5/PRKCZ/RBP4/MICA/FOXF1/TREM2/TFRC/ATAD5/ARID5A/RAC2/PTPRC/SCIMP/WNT5A/RPS19/SH2D1B/KIT/DDX60/MIF/CR1/NLRP3/KLK7/STAP1/HMOX1/IL6/HLA-DRB1/PGC/IL1B	59	0.0203729
GO:0022900	BP	GO:0022900	electron transport chain	42/2896	177/18614	0.00282323	0.0456869	0.0381676	DLD/NDUFA5/COX5B/VPS54/DGUOK/AKR1B1/CCNB1/SDHB/DNAJC15/NDUFS1/ME2/NDUFB10/COX8A/COX6A1/NDUFA12/NDUFS7/NDUFS5/SLC25A12/ETFDH/NDUFC2-KCTD14/NDUFA6/COX4I1/NQO2/COX7A1/NDUFS4/SDHC/COX6B1/PUM2/NDUFB9/NDUFA2/UQCR10/NDUFA3/COX4I2/ME1/GPD2/COX7A2/SDHD/CYBB/NDUFB4/HSD17B6/GPD1/IDO1	42	0.0145028
GO:0007035	BP	GO:0007035	vacuolar acidification	12/2896	33/18614	0.00283868	0.045784	0.0382487	ATP6V1D/ATP6V1F/ATP6V1H/ATP6V0E1/ATP6AP1/ATP6V1A/CLN6/TCIRG1/DMXL1/SNAPIN/DMXL2/ATP6V0D1	12	0.00414365
GO:0030099	BP	GO:0030099	myeloid cell differentiation	87/2896	421/18614	0.00285881	0.045784	0.0382487	LEO1/CDK5RAP3/CTR9/ABI1/PRKDC/TMEM14C/UBA5/PAFAH1B1/VPS54/LBR/UFL1/FAXDC2/ACVR2A/ID2/SH2B3/LDB1/TFE3/RBPJ/NCAPG2/CD81/RARA/C1QC/ARID4A/ATP6AP1/PRDX3/IREB2/CUL4A/ZFP36/SIRT1/NBEAL2/SRP54/HSPA9/CEBPB/GABPA/PTPN11/JAK2/THRA/TYROBP/SPI1/SLC25A38/FBN1/CASP3/VEGFA/DHRS7B/L3MBTL3/SRF/LTBR/CITED2/RPS14/TCIRG1/FAM20C/PARP1/HCLS1/LYAR/FSTL3/GATA2/KITLG/TMEM178A/LRRC17/UCP2/CD109/EPAS1/TREM2/TFRC/NFKBIA/TRI…	87	0.0300414
GO:0002833	BP	GO:0002833	positive regulation of response to biotic stimulus	70/2896	327/18614	0.0028733	0.045784	0.0382487	DDX3X/ITCH/PRKDC/XRCC5/LSM14A/PJA2/SLC46A2/TOMM70/BIRC2/RELA/MYD88/NECTIN2/DHX9/HSP90AA1/CAV1/CYLD/MATR3/LY96/TBK1/PAK1/TYROBP/RIOK3/SPI1/FCN3/BIRC3/GPR108/NINJ1/HSPD1/TICAM1/ARRB2/PYCARD/LACC1/USP15/EPG5/TLR1/POLR3B/MAP2K6/PLA2G5/RPS6KA3/PUM2/ALPK1/CTSS/PARP9/TREM2/NFKBIA/IFI35/CCL5/OASL/TLR2/SCIMP/WNT5A/RPS19/LGR4/SH2D1B/IFIH1/LILRA2/TLR6/AIM2/DDX60/MIF/PELI1/NLRP3/KLK7/BPIFB1/LTF/GBP5/MMP12/TN…	70	0.0241713
GO:0018209	BP	GO:0018209	peptidyl-serine modification	70/2896	327/18614	0.0028733	0.045784	0.0382487	UHMK1/GGNBP2/CSNK1A1/AKT1/PRKDC/VRK1/ATR/AKT2/SH2D3C/GSK3A/PDCD10/AKAP9/ROCK1/GALNT1/ROCK2/PIK3CA/PRKD2/CSNK1G2/ATM/PIKFYVE/HSP90AA1/MORC3/PRKAA1/DCLK1/CAV1/TGFBR1/RPS6KB1/STK4/MKNK2/SRPK2/PWP1/CHUK/DOCK7/TBK1/CLK1/PAK1/BGN/VEGFA/PKN2/DMD/POGLUT1/INPP5K/GALNT13/ARRB2/NCK1/SMG1/HCLS1/VRK2/HIPK3/TTK/RPS6KA3/PDGFB/PRKCZ/SPOCK2/EIF2AK3/TNKS/FNIP1/GADD45A/HGF/CLSPN/TFRC/RAMP3/GALNT3/CSF3/WNT5A/NOS1/MI…	70	0.0241713
GO:0034508	BP	GO:0034508	centromere complex assembly	11/2896	29/18614	0.00287574	0.045784	0.0382487	HELLS/SENP6/KNTC1/NASP/CENPV/CENPC/CENPF/CENPK/MIS12/CENPE/DLGAP5	11	0.00379834
GO:1902175	BP	GO:1902175	regulation of oxidative stress-induced intrinsic apoptotic signaling pathway	11/2896	29/18614	0.00287574	0.045784	0.0382487	AKT1/SOD1/SIRT1/HTRA2/HSPB1/NFE2L2/PARP1/TREM2/FBXW7/HIF1A/GPX1	11	0.00379834
GO:0071453	BP	GO:0071453	cellular response to oxygen levels	41/2896	172/18614	0.00288014	0.045784	0.0382487	AKT1/NPEPPS/NDRG1/RBPJ/ROCK2/NOTCH1/KCNK3/ATP6AP1/ATP6V1A/PRKAA1/CAV1/SIRT1/GATA6/JUND/SLC8A1/MDM2/SLC9A1/PIK3CB/VEGFA/MALAT1/RGCC/CITED2/NFE2L2/CPEB4/BNIP3/TIGAR/EPHA4/EDN1/CD34/EPAS1/TREM2/CFLAR/ATP6V0D1/HIF1A/STC1/SDHD/CYBB/HILPDA/PDK1/HMOX1/STOX1	41	0.0141575
GO:0048145	BP	GO:0048145	regulation of fibroblast proliferation	24/2896	87/18614	0.00289133	0.0458462	0.0383007	BRK1/SKI/PLA2G1B/CCNB1/B4GALT7/DHX9/MORC3/PDGFC/CAV1/ZMIZ1/PDGFA/NUPR1/EMD/NDUFS4/PDGFB/IGF1/CDK4/GSTP1/CDC6/WNT5A/PDGFRA/MIF/TP53INP1/PDGFD	24	0.00828729
GO:0002237	BP	GO:0002237	response to molecule of bacterial origin	77/2896	366/18614	0.00297802	0.0470832	0.0393341	PDCD4/AKT1/CTR9/GIT1/ADAM9/FER/NOTCH1/RELA/TSPO/MYD88/HDAC2/RARA/PCK2/PRDX3/IFNAR1/ZFP36/MAPK3/LY96/RPS6KB1/JUND/CEBPB/JAK2/SPI1/CASP3/ACE/CMPK2/TICAM1/MIR224/PYCARD/SIGIRR/TLR1/MALT1/RPS6KA3/EDN1/CD68/CDK4/TREM2/NFKBIA/CCL5/ARID5A/HMGCS2/SMAD6/CX3CL1/GSTP1/TRIB1/ADAM17/TLR2/CSF3/THBD/SCIMP/WNT5A/NOS1/MRC1/LILRA2/TLR6/CCL2/CD24/MIF/S100A9/CXCL10/ALPL/S100A8/CXCL13/PELI1/NLRP3/CXCL2/STAP1/VCAM1/CX…	77	0.0265884
GO:0016236	BP	GO:0016236	macroautophagy	69/2896	322/18614	0.00298431	0.0470832	0.0393341	SESN3/GABARAP/RAB1A/SNX4/ATP6V1C1/GABARAPL1/AKT1/RB1CC1/GNAI3/VPS41/UBA5/VPS4B/ATP6V1D/VPS13C/MAP1LC3B2/RAB1B/UFL1/CHMP2B/ATP6V1H/EXOC1/PIK3CA/MAP1LC3A/ATM/ATP6V0E1/PIKFYVE/RAB1C/ATP6V1A/ATG2B/SEC22B/MAPK3/SIRT1/VPS36/NUPR1/POLDIP2/TBK1/HTRA2/SPTLC1/MCOLN1/SCFD1/UFC1/CASP3/AUP1/SESN1/MTM1/ATP2A2/RAB3GAP1/EXOC4/TCIRG1/VPS28/IFT88/SNAPIN/BNIP3/GABARAPL2/EPG5/TIGAR/VPS26A/VPS35/PIK3C3/UBXN2B/LRBA/AT…	69	0.023826
GO:0002758	BP	GO:0002758	innate immune response-activating signaling pathway	48/2896	209/18614	0.00300825	0.0472243	0.039452	DDX3X/ITCH/LSM14A/PJA2/SLC46A2/BIRC2/RELA/MYD88/CAV1/CYLD/LY96/PAK1/TYROBP/RIOK3/FCN3/BIRC3/GPR108/NINJ1/HSPD1/TICAM1/ARRB2/PYCARD/LACC1/USP15/EPG5/TLR1/MAP2K6/RPS6KA3/PUM2/ALPK1/CTSS/TREM2/NFKBIA/IFI35/OASL/TLR2/SCIMP/LGR4/IFIH1/LILRA2/TLR6/AIM2/DDX60/PELI1/NLRP3/BPIFB1/LTF/TNIP3	48	0.0165746
GO:0045732	BP	GO:0045732	positive regulation of protein catabolic process	48/2896	209/18614	0.00300825	0.0472243	0.039452	GABARAP/CSNK1A1/AKT1/ITCH/FBXO11/RCHY1/HECTD1/ADAM9/GSK3A/RNF19A/GCLC/CD81/HSP90AA1/SEC22B/CAV1/CUL4B/OAZ1/NUPR1/PSMC5/NRDC/MDM2/NSF/NKD1/IER3/FMR1/SOCS5/RDX/NFE2L2/TMTC3/VPS28/PSMC1/FURIN/APC/ZFAND2A/TMEM259/VPS35/SOCS4/TREM2/UBR3/TRIB1/FBXW7/WNT5A/RNF128/LDLR/GPC3/RBX1/LPCAT1/IL1B	48	0.0165746
GO:0018212	BP	GO:0018212	peptidyl-tyrosine modification	78/2896	372/18614	0.00308227	0.0482659	0.0403221	GGNBP2/ABI1/CLK4/SCYL1/TPST2/NCL/NEK1/PKDCC/SH2B3/FER/NCAPG2/IBTK/BAZ1B/HDAC2/CD81/EPHA3/MAPK3/PDGFC/CAV1/PDGFA/MELK/LRP4/PTPN11/FRK/JAK2/CLK1/TIE1/ARL2BP/ACE/VEGFA/EIF2AK2/SOCS5/MERTK/ARRB2/HCLS1/FGF7/HTR2A/HIPK3/MAP2K6/EPHA4/TTK/PDGFB/KITLG/PRKCZ/PIBF1/FGFR4/SOCS4/HGF/IGF1/WEE1/PARP9/HYAL2/TREM2/CCL5/FLT4/FBXW7/ADAM17/MET/PARP14/CSF3/FGFR3/PTPRC/PDGFRA/HBEGF/ADRA1A/BANK1/LILRA5/ITGA5/KIT/GPRC5A…	78	0.0269337
GO:0045926	BP	GO:0045926	negative regulation of growth	56/2896	252/18614	0.0031231	0.0487839	0.0407549	DDX3X/RNF6/CRLF3/NDRG3/SEMA3C/PNPT1/GSK3A/ST20/TOMM70/MT1F/SEMA3A/SIRT1/ACVRL1/STK4/NKD1/BRCA1/SEMA5A/HYAL1/ADIPOR1/CITED2/ADAM15/IFRD1/ADRB1/MYOZ1/RBP4/SEMA3B/SPP1/HYAL2/MT1E/IGFBP5/FGFR3/NPR1/SLIT3/WNT5A/HIF1A/SEMA4A/CRYAB/MT1B/SLC6A4/MT1H/SERPINE2/MT1G/MT2A/BST2/FHL1/MT1A/GPC3/TBX5/MT1M/SEMA6A/TMPRSS4/AGTR2/PLAC8/MT1X/GREM1/SFRP2	56	0.019337
GO:0008611	BP	GO:0008611	ether lipid biosynthetic process	6/2896	11/18614	0.00320955	0.0491585	0.0410678	AGPS/GNPAT/FAR1/CHPT1/DHRS7B/PLA2G4A	6	0.00207182
GO:0010998	BP	GO:0010998	regulation of translational initiation by eIF2 alpha phosphorylation	6/2896	11/18614	0.00320955	0.0491585	0.0410678	NPM1/DNAJC3/EIF2AK2/NCK1/EIF2AK3/EIF2AK4	6	0.00207182
GO:0036490	BP	GO:0036490	regulation of translation in response to endoplasmic reticulum stress	6/2896	11/18614	0.00320955	0.0491585	0.0410678	DDX3X/DNAJC3/NCK1/PPP1R15A/EIF2AK3/EIF2AK4	6	0.00207182
GO:0046504	BP	GO:0046504	glycerol ether biosynthetic process	6/2896	11/18614	0.00320955	0.0491585	0.0410678	AGPS/GNPAT/FAR1/CHPT1/DHRS7B/PLA2G4A	6	0.00207182
GO:0060623	BP	GO:0060623	regulation of chromosome condensation	6/2896	11/18614	0.00320955	0.0491585	0.0410678	SMARCA5/SMC2/NCAPG2/BAZ1B/SMC4/NCAPG	6	0.00207182
GO:0061418	BP	GO:0061418	regulation of transcription from RNA polymerase II promoter in response to hypoxia	6/2896	11/18614	0.00320955	0.0491585	0.0410678	RBPJ/VEGFA/CITED2/NFE2L2/HIF1A/STOX1	6	0.00207182
GO:0070213	BP	GO:0070213	protein auto-ADP-ribosylation	6/2896	11/18614	0.00320955	0.0491585	0.0410678	PARP12/PARP11/TNKS2/PARP3/PARP1/TNKS	6	0.00207182
GO:0097384	BP	GO:0097384	cellular lipid biosynthetic process	6/2896	11/18614	0.00320955	0.0491585	0.0410678	AGPS/GNPAT/FAR1/CHPT1/DHRS7B/PLA2G4A	6	0.00207182

## Sheet: MF
	ONTOLOGY	ID	Description	GeneRatio	BgRatio	pvalue	p.adjust	qvalue	geneID	Count	ratio
GO:0016887	MF	GO:0016887	ATP hydrolysis activity	108/2864	376/18369	5.20509e-11	6.12118e-08	5.49548e-08	DDX50/ABCD3/DDX42/ATRX/DDX3X/RECQL/CLPX/ASCC3/MSH2/SMARCA5/SMC2/SMC3/VPS4B/XRCC5/DDX1/RAD50/DDX46/ATP2C1/MCM6/EIF4A2/ATP6V1H/HSPA13/DHX15/KIF3A/SMARCAD1/HSP90B1/FANCM/CHD2/BTAF1/CCT6A/ATP8B4/DDX18/ATAD1/DHX36/ATP11C/ATAD2/YME1L1/FIGNL1/CCT2/KATNAL1/DDX5/ATP2B1/DHX9/HSP90AA1/MORC3/TCP1/CHD9/HSPA9/WRN/MYO1E/DHX57/CCT8/MDN1/CHD8/CHD1/PSMC5/KIF5B/YTHDC2/KIF13B/NSF/KIF2A/ABCA5/DDX55/CCT4/SMC4/HSPD1/AT…	108	0.0377095
GO:0015631	MF	GO:0015631	tubulin binding	103/2864	374/18369	1.88685e-09	1.10947e-06	9.96059e-07	GABARAP/GABARAPL1/CACYBP/DDX3X/OPA1/LRPPRC/VPS41/NEDD1/SMC3/GIT1/PAFAH1B1/MAP1LC3B2/CCDC88A/TPR/TBCA/DNM1L/KIF3A/MAPRE1/NDRG1/DAG1/PHF6/MAP1LC3A/CKAP5/KATNAL1/CEP57L1/STRBP/CLIP4/CEP44/HOOK3/DST/TAOK1/UXT/KIF5B/PRUNE1/PAK1/CEP350/GPAA1/KIF13B/HOOK1/KIF2A/KIF11/HAUS6/EMD/NIN/MDM1/BRCA1/CDK5RAP2/RABGAP1/CLASP2/CETN3/CEP57/MAP4K4/ARL8A/FMR1/KIF23/CENPJ/OFD1/PRC1/KIF20B/CEP295/HSPH1/APC/GABARAPL2/ALM…	103	0.0359637
GO:0008094	MF	GO:0008094	ATP-dependent activity, acting on DNA	42/2864	126/18369	5.89103e-07	0.000230929	0.000207323	HELLS/TOP2B/RSF1/ATRX/DDX3X/RECQL/ASCC3/MSH2/SMARCA5/SMC3/XRCC5/DDX1/RAD50/MCM6/WAPL/SMARCAD1/FANCM/SETX/CHD2/BTAF1/DHX36/MYD88/RAD17/SMARCA1/TOP2A/DHX9/CHD9/NIPBL/WRN/CHD8/CHD1/HLTF/SHPRH/TTF2/MSH6/MCM8/CHD4/RAD51B/CHD6/RFC1/G3BP1/ATAD5	42	0.0146648
GO:0004386	MF	GO:0004386	helicase activity	47/2864	153/18369	1.84919e-06	0.000543662	0.000488089	DDX50/HELLS/DDX42/ATRX/DDX3X/RECQL/ASCC3/SMARCA5/XRCC5/DDX1/RAD50/DDX46/MCM6/EIF4A2/DHX15/SMARCAD1/FANCM/SETX/CHD2/BTAF1/DDX18/DHX36/DDX5/SMARCA1/DHX9/CHD9/WRN/ZGRF1/DHX57/CHD8/CHD1/HLTF/SHPRH/YTHDC2/DDX55/TTF2/MCM8/DDX21/CHD4/DDX10/DDX60L/CHD6/G3BP1/DHX29/IFIH1/DDX60/DDX3Y	47	0.0164106
GO:0008017	MF	GO:0008017	microtubule binding	70/2864	268/18369	5.58094e-06	0.00127018	0.00114034	GABARAP/OPA1/LRPPRC/VPS41/PAFAH1B1/MAP1LC3B2/CCDC88A/DNM1L/KIF3A/MAPRE1/NDRG1/MAP1LC3A/CKAP5/KATNAL1/CEP57L1/STRBP/CLIP4/CEP44/HOOK3/DST/UXT/KIF5B/CEP350/KIF13B/HOOK1/KIF2A/KIF11/HAUS6/NIN/MDM1/CDK5RAP2/CLASP2/CETN3/CEP57/MAP4K4/FMR1/KIF23/PRC1/KIF20B/CEP295/APC/GABARAPL2/ALMS1/KIF16B/KRIT1/CENPF/KIF21A/CLIP1/TBCB/SSNA1/EML4/CENPE/SVBP/MTUS1/DLGAP5/TRAF3IP1/KIF18A/CAMSAP2/MAP9/CRYAB/MAP1B/KIF27/S…	70	0.0244413
GO:0003777	MF	GO:0003777	microtubule motor activity	27/2864	73/18369	6.69872e-06	0.00127018	0.00114034	APPBP2/SMC3/KIF3A/DYNLL2/DYNC1I2/KIF5B/KIF13B/KIF2A/KIF11/DNAH14/KIF23/KIF20B/KIF16B/KIF21A/DYNC2H1/CENPE/KIF18A/KIF27/DNAH12/DNAH7/DNAH5/DNAH11/DNAH6/DNAH10/DNAH3/DNAH9/DNAI1	27	0.00942737
GO:0140658	MF	GO:0140658	ATP-dependent chromatin remodeler activity	17/2864	36/18369	7.86218e-06	0.00127018	0.00114034	HELLS/RSF1/ATRX/SMARCA5/SMARCAD1/CHD2/BTAF1/MYD88/SMARCA1/CHD9/CHD8/CHD1/HLTF/SHPRH/TTF2/CHD4/CHD6	17	0.00593575
GO:0043021	MF	GO:0043021	ribonucleoprotein complex binding	47/2864	161/18369	8.64068e-06	0.00127018	0.00114034	UHMK1/NPM1/DDX3X/NMD3/MTIF2/NEMF/MALSU1/ITCH/HNRNPU/GTPBP4/SNRPA/CCDC47/RBM39/TMA16/ERAL1/PHF6/GUF1/CKAP5/PRMT3/TMEM223/LTN1/DDX5/WDR12/DHX9/SNRPB/SLFN12/SRP54/TMEM147/MDM2/PTCD3/NAA15/SERBP1/FMR1/EIF3K/RNASEL/CPEB4/ABCE1/EIF2A/HSPA5/SPATA5/EFL1/DNAJC2/EIF2S1/DHX29/SRP72/IFIH1/PIM1	47	0.0164106
GO:0051959	MF	GO:0051959	dynein light intermediate chain binding	14/2864	27/18369	1.29272e-05	0.00168916	0.00151649	CCDC88A/HOOK3/HOOK1/DNAH14/DYNC2H1/RILPL2/DNAH12/DNAH7/DNAH5/DNAH11/DNAH6/DNAH10/DNAH3/DNAH9	14	0.00488827
GO:0031267	MF	GO:0031267	small GTPase binding	69/2864	273/18369	2.11299e-05	0.00248487	0.00223087	USP33/GDI1/XPO1/GCC2/RABGGTB/TNFAIP1/CCDC186/EXOC5/BRK1/TRIP11/GIT1/RANBP2/SYTL2/SOD1/GOLGA4/ROCK1/RABGEF1/DNM1L/FER/KIF3A/STRN3/NDRG1/KCTD13/ROCK2/MAP3K11/PFN1/MYCBP2/ATP6AP1/NCKAP1/CAV1/KPNB1/KNTC1/IPO8/ECT2/GAPVD1/EVI5/DOCK7/PAK1/CDC42SE2/RIC1/PKN2/UNC13D/RABGAP1/ALS2/RAPGEF6/PDE6D/MYO1C/RAB3GAP1/EXOC4/TNPO1/IPO11/RALBP1/STK19/RABGAP1L/IQGAP2/RAP1GAP/DOCK11/EHD1/FGD6/RILPL2/MYO5A/DMXL2/IPO5/IQ…	69	0.0240922
GO:0051020	MF	GO:0051020	GTPase binding	75/2864	304/18369	2.32978e-05	0.00249075	0.00223615	USP33/GDI1/XPO1/GCC2/RABGGTB/TNFAIP1/CCDC186/EXOC5/BRK1/TRIP11/LAMTOR1/GIT1/RANBP2/SYTL2/SOD1/GOLGA4/ROCK1/RABGEF1/DNM1L/FER/KIF3A/STRN3/NDRG1/KCTD13/GNB2/ROCK2/MAP3K11/PFN1/MYCBP2/ATP6AP1/HSP90AA1/NCKAP1/CAV1/KPNB1/KNTC1/RASA1/IPO8/ECT2/GAPVD1/EVI5/DOCK7/PAK1/CDC42SE2/RIC1/PKN2/UNC13D/RABGAP1/ALS2/RAPGEF6/PDE6D/MYO1C/RAB3GAP1/EXOC4/BNIP3/TNPO1/IPO11/RALBP1/STK19/RABGAP1L/IQGAP2/RAP1GAP/DOCK11/EH…	75	0.0261872
GO:0008569	MF	GO:0008569	minus-end-directed microtubule motor activity	10/2864	17/18369	5.63451e-05	0.00552182	0.00495738	DNAH14/DYNC2H1/DNAH12/DNAH7/DNAH5/DNAH11/DNAH6/DNAH10/DNAH3/DNAH9	10	0.00349162
GO:0140662	MF	GO:0140662	ATP-dependent protein folding chaperone	17/2864	41/18369	6.34374e-05	0.00573865	0.00515204	CLPX/HSPA13/HSP90B1/CCT6A/HSPA4/CCT2/HSP90AA1/TCP1/HSPA9/CCT8/CCT4/HSPD1/HSP90AA2P/HSPH1/HSPA5/CCT5/HSPA4L	17	0.00593575
GO:0003697	MF	GO:0003697	single-stranded DNA binding	35/2864	119/18369	9.8023e-05	0.00823393	0.00739226	RECQL/LRPPRC/SMC6/HNRNPU/MSH2/SMC2/POLA1/CNBP/RAD50/TSN/MCM6/XPC/WDR48/NUCKS1/DHX36/FUBP1/SMARCA1/DHX9/SSBP1/HNRNPA2B1/MMS22L/SMC4/TDP2/RAD51AP1/RNF138/HSPD1/SUB1/MCM8/POLR2H/POT1/FAM111A/SMC5/RAD51B/HNRNPA1/BRCA2	35	0.0122207
GO:0003774	MF	GO:0003774	cytoskeletal motor activity	34/2864	115/18369	0.000109369	0.00857451	0.00769802	APPBP2/SMC3/KIF3A/DYNLL2/DYNC1I2/MYO1E/KIF5B/PIN1/KIF13B/KIF2A/KIF11/DNAH14/MYO1C/KIF23/KIF20B/MYO6/KIF16B/KIF21A/DYNC2H1/MYO5A/CENPE/KIF18A/MYO5C/KIF27/MYH11/DNAH12/DNAH7/DNAH5/DNAH11/DNAH6/DNAH10/DNAH3/DNAH9/DNAI1	34	0.0118715
GO:0044183	MF	GO:0044183	protein folding chaperone	22/2864	67/18369	0.000346542	0.0242445	0.0217663	ANP32E/CLPX/CCDC47/HSPA13/HSP90B1/CCT6A/HSPA4/CCT2/HSP90AA1/TCP1/HSPA9/CCT8/HSPB1/CCT4/HSPD1/HSP90AA2P/HSPH1/HSPA5/FKBP8/CCT5/HSPA4L/HSPB6	22	0.00768156
GO:0015399	MF	GO:0015399	primary active transmembrane transporter activity	44/2864	170/18369	0.000353612	0.0242445	0.0217663	ABCD3/ATP6V1C1/NDUFA5/COX5B/ATP6V1D/ATP2C1/ATP6V1F/ATP6V1H/NDUFS1/ATP6V0E1/ATP2B1/NDUFB10/ATP6V1A/COX8A/NDUFA12/NDUFS7/NDUFS5/TAPBP/ABCA5/ATP2A2/TCIRG1/NDUFA6/COX4I1/COX7A1/NDUFS4/RALBP1/COX6B1/ABCB1/ATP13A3/NDUFB9/NDUFA2/UQCR10/ABCC5/NDUFA3/COX4I2/ATP6V0D1/ABCA3/ABCC9/ABCD2/ABCA8/ABCA10/NDUFB4/ABCA13/CFTR	44	0.0153631
GO:0042393	MF	GO:0042393	histone binding	58/2864	241/18369	0.00037109	0.0242445	0.0217663	SBNO1/ANP32E/NPM1/CTCFL/RSF1/ATRX/PHF14/RNF20/BRD4/TAF7/SMARCA5/VRK1/PHF2/TBL1XR1/CKS1B/DEK/NAP1L1/KDM5A/RNF168/SART3/USP16/MTF2/NCAPG2/CHD2/MPHOSPH8/PHF6/BAZ1B/ATAD2/TP53BP1/ZMYND11/MORC3/PHIP/SIRT1/PWP1/CHD8/JAK2/CHD1/NASP/NAP1L2/BRD7/SPTY2D1/KDM5B/PHF1/FMR1/MYSM1/MSH6/CKS2/USP15/CHD4/SUZ12/CHD6/ZZZ3/TNKS/DNAJC2/PARP9/PSME4/AASS/STAT1	58	0.0202514
GO:0051010	MF	GO:0051010	microtubule plus-end binding	10/2864	21/18369	0.00056007	0.0331928	0.0297998	PAFAH1B1/MAPRE1/CKAP5/CLIP4/DST/CLASP2/APC/CLIP1/TBCB/KIF18A	10	0.00349162
GO:0140097	MF	GO:0140097	catalytic activity, acting on DNA	58/2864	245/18369	0.000577372	0.0331928	0.0297998	HELLS/TOP2B/RSF1/ATRX/DDX3X/RECQL/ASCC3/MSH2/SMARCA5/POLA1/XRCC1/SMC3/XRCC5/DDX1/RAD50/N4BP2/MCM6/POLD4/WAPL/SMARCAD1/FANCM/DNASE1L1/SETX/CHD2/GEN1/BTAF1/DHX36/MYD88/RAD17/SMARCA1/TOP2A/DHX9/REXO2/CHD9/NIPBL/WRN/CHD8/CHD1/HLTF/SHPRH/PCNA/FAN1/TTF2/TDP2/NEIL1/MSH6/MGME1/POLK/MCM8/CHD4/RAD51B/REV3L/CHD6/RFC1/G3BP1/DKC1/ATAD5/DNASE1L3	58	0.0202514
GO:0016853	MF	GO:0016853	isomerase activity	40/2864	154/18369	0.000592728	0.0331928	0.0297998	PDIA6/ENOPH1/TOP2B/TMX3/RPE/TRUB1/FKBP1A/FKBP3/HYI/ITPK1/PUS7L/MRI1/KATNAL1/PPIL4/TOP2A/PPIG/PGM2/MPI/PGAM4/PGM2L1/PIN1/FUOM/DDTL/PPID/PPWD1/PGM3/PPIB/HSPD1/HSD17B4/PPIC/FKBP2/FKBP8/NKTR/PUS10/DKC1/DDT/FKBP10/FKBP5/MIF/CFTR	40	0.0139665
GO:0043024	MF	GO:0043024	ribosomal small subunit binding	8/2864	15/18369	0.000791898	0.041415	0.0371816	NPM1/DDX3X/MTIF2/ERAL1/PTCD3/ABCE1/DHX29/PIM1	8	0.0027933
GO:0051082	MF	GO:0051082	unfolded protein binding	33/2864	122/18369	0.000809988	0.041415	0.0371816	DNAJA2/NPM1/SRSF10/CLPX/HSPA13/HSP90B1/CCT6A/CCT2/HEATR3/HSP90AA1/TCP1/HSPA9/CCT8/HTRA2/UGGT1/CDC37L1/DNAJB4/TAPBP/CCT4/PPIB/HSPD1/MKKS/UGGT2/HSP90AA2P/HSPA5/LMAN1/CCT5/VBP1/TMEM67/CRYAB/HSPB6/TUBB4B/DNAJA4	33	0.0115223
GO:0019838	MF	GO:0019838	growth factor binding	35/2864	132/18369	0.000848451	0.0415741	0.0373244	COL1A2/COL3A1/LTBP1/ACVR2A/LRRC32/COL1A1/RHBDF1/ITGAV/ENG/TGFBR1/PDGFA/ACVRL1/NRDC/IL2RB/CEP57/FURIN/GLG1/IGFBP7/IL2RG/PDGFB/FGFR4/CD109/HYAL2/FLT4/KL/IGFBP5/FGFR3/ITGA6/NRP2/PDGFRA/RPS19/FGFBP2/KIT/CXCL13/IL1R2	35	0.0122207
GO:0003724	MF	GO:0003724	RNA helicase activity	23/2864	76/18369	0.000940532	0.0442426	0.0397202	DDX50/DDX42/DDX3X/DDX1/DDX46/EIF4A2/DHX15/FANCM/DDX18/DHX36/DDX5/DHX9/DHX57/YTHDC2/DDX55/DDX21/DDX10/DDX60L/G3BP1/DHX29/IFIH1/DDX60/DDX3Y	23	0.00803073
GO:0016504	MF	GO:0016504	peptidase activator activity	17/2864	50/18369	0.00101738	0.0446529	0.0400885	CLPX/APAF1/PSMD14/ST20/WDR48/CAV1/CASP8AP2/PYCARD/ADRM1/PSME1/PSME2/CTSS/SVBP/PSME4/PSENEN/CTSH/SFRP2	17	0.00593575
GO:0048027	MF	GO:0048027	mRNA 5'-UTR binding	11/2864	26/18369	0.00102519	0.0446529	0.0400885	MRPS11/DDX3X/NCL/DHX36/RARA/RPS13/SYNCRIP/FMR1/RPS14/GNL3/CCT5	11	0.00384078
GO:0003755	MF	GO:0003755	peptidyl-prolyl cis-trans isomerase activity	14/2864	38/18369	0.00114559	0.0449334	0.0403403	FKBP1A/FKBP3/PPIL4/PPIG/PIN1/PPID/PPWD1/PPIB/PPIC/FKBP2/FKBP8/NKTR/FKBP10/FKBP5	14	0.00488827
GO:0001618	MF	GO:0001618	virus receptor activity	23/2864	77/18369	0.00114626	0.0449334	0.0403403	SELPLG/ITGB1/DAG1/CD81/ITGAV/NECTIN2/SLC1A5/HTR2A/XPR1/HYAL2/TFRC/MRC1/ITGA5/ICAM1/CLEC5A/LDLR/CR1/ITGA2/CR2/CLDN1/DPP4/SERPINB3/CDHR3	23	0.00803073
GO:0046332	MF	GO:0046332	SMAD binding	23/2864	77/18369	0.00114626	0.0449334	0.0403403	COL1A2/COL3A1/FKBP1A/SKI/USP9X/SNW1/SKIL/DDX5/TGFBR1/ZMIZ1/ACVRL1/COL5A2/RGCC/CITED2/PARP1/SMAD9/USP15/BMPR1A/TGFB1I1/SMAD6/USP9Y/BMPR1B/ANKRD1	23	0.00803073
GO:0019207	MF	GO:0019207	kinase regulator activity	50/2864	211/18369	0.00129781	0.049233	0.0442004	NPM1/DDX3X/ABI1/CKS1B/DNAJC3/MOB1A/CCNB1/KRAS/NCAPG2/PIK3CA/IBTK/ETAA1/PPP1R1B/CCNK/GSKIP/STK4/TAOK1/CISH/NRG3/ALS2/RGCC/SOCS5/NCK1/SOCS6/ELP3/CKS2/APC/MALT1/MAP2K6/BMPR1A/SOCS4/HYAL2/TREM2/IQGAP1/CCL5/GSTP1/KIDINS220/TRIB1/GMFB/RAC2/SPRY4/HBEGF/GMFG/GPRC5A/CD24/SOCS3/STAP1/GREM1/LTF/BMPR1B	50	0.0174581
GO:0008186	MF	GO:0008186	ATP-dependent activity, acting on RNA	23/2864	78/18369	0.00138954	0.0495183	0.0444566	DDX50/DDX42/DDX3X/DDX1/DDX46/EIF4A2/DHX15/FANCM/DDX18/DHX36/DDX5/DHX9/DHX57/YTHDC2/DDX55/DDX21/DDX10/DDX60L/G3BP1/DHX29/IFIH1/DDX60/DDX3Y	23	0.00803073
GO:0140272	MF	GO:0140272	exogenous protein binding	23/2864	78/18369	0.00138954	0.0495183	0.0444566	SELPLG/ITGB1/DAG1/CD81/ITGAV/NECTIN2/SLC1A5/HTR2A/XPR1/HYAL2/TFRC/MRC1/ITGA5/ICAM1/CLEC5A/LDLR/CR1/ITGA2/CR2/CLDN1/DPP4/SERPINB3/CDHR3	23	0.00803073
