# Supplementary material for: Integrated Single-Cell and Bulk RNA Sequencing Identifies Macrophage Heterogeneity and Mitophagy-Related Biomarkers in Idiopathic Pulmonary Fibrosis
Source: Int J Mol Sci. 2026 May 8;27(10):4201. doi: 10.3390/ijms27104201 (PMC13208039; doi:10.3390/ijms27104201)
Supplement: Supplementary file 1 [file ijms-27-04201-s001.zip › Supplementary materials/Supplementary Table S3.xlsx]

## Sheet: Sheet1
	category	subcategory	ID	Description	GeneRatio	BgRatio	pvalue	p.adjust	qvalue	geneID	Count	ratio
hsa05014	Human Diseases	Neurodegenerative disease	hsa05014	Amyotrophic lateral sclerosis	93/1415	371/8541	1.26904e-05	0.00437818	0.00368689	RAB1A/NUP107/HNRNPA3/PSMD8/NDUFA5/RB1CC1/GPX8/COX5B/PPP3CB/MAP1LC3B2/RANBP2/CHMP2B/TPR/SOD1/TARDBP/APAF1/SIGMAR1/PSMD14/NUP160/SETX/SDHB/PSMD7/PSMB6/MAP1LC3A/NUP37/PFN1/NDUFS1/ALYREF/NDUFB10/ATG2B/COX8A/NUP205/COX6A1/HNRNPA2B1/MATR3/TBK1/PSMC5/KIF5B/NDUFA12/NDUFS7/NDUFS5/MAP3K5/PSMA4/NUP133/CASP3/TUBA4A/NRG3/DNAH14/CHCHD10/ALS2/PSMD1/NDUFC2-KCTD14/GPX3/PSMC1/NDUFB11/NDUFA6/COX4I1/ADRM1/COX7A1/NDU…	93	0.0657244
hsa04932	Human Diseases	Endocrine and metabolic disease	hsa04932	Non-alcoholic fatty liver disease	46/1415	157/8541	4.24016e-05	0.00731427	0.00615939	NDUFA5/AKT1/ITCH/COX5B/MLX/AKT2/GSK3A/SDHB/PIK3CA/RELA/MAP3K11/RXRA/NDUFS1/NDUFB10/COX8A/PRKAA1/COX6A1/NDUFA12/NDUFS7/NDUFS5/MAP3K5/PIK3CB/CASP3/ADIPOR1/PRKAB1/NDUFC2-KCTD14/NDUFB11/NDUFA6/COX4I1/COX7A1/NDUFS4/SDHC/COX6B1/EIF2AK3/NDUFB9/EIF2S1/NDUFA2/UQCR10/NDUFA3/COX4I2/COX7A2/SDHD/NDUFB4/SOCS3/IL6/IL1B	46	0.0325088
hsa01524	Human Diseases	Drug resistance: antineoplastic	hsa01524	Platinum drug resistance	26/1415	75/8541	0.000101104	0.00954766	0.00804013	TOP2B/AKT1/MSH2/AKT2/XPA/APAF1/BIRC2/PIK3CA/ATM/TOP2A/MAPK3/MDM2/MAP3K5/BIRC3/PIK3CB/CASP3/BRCA1/GSTM5/MGST3/MSH6/REV3L/MGST1/GSTM4/GSTP1/GSTT2B/GSTM1	26	0.0183746
hsa05168	Human Diseases	Infectious disease: viral	hsa05168	Herpes simplex virus 1 infection	50/1415	182/8541	0.000124591	0.00954766	0.00804013	AKT1/SRSF4/SRSF5/AKT2/PPP1CC/HCFC1/APAF1/BIRC2/PIK3CA/RELA/MYD88/NECTIN2/ALYREF/PILRA/IFNAR1/PTPN11/PPP1CB/CHUK/JAK2/TBK1/HLA-DMA/BIRC3/PIK3CB/TAPBP/CASP3/EIF2AK2/RNASEL/TICAM1/TRAF5/NXF3/EIF2AK3/HCFC2/EIF2S1/HLA-DPB1/NFKBIA/IRF9/CCL5/TLR2/EIF2AK4/HLA-DOA/IFIH1/ITGA5/CCL2/BST2/STAT1/SOCS3/IL6/HLA-DRB1/IL1B/HLA-DRB5	50	0.0353357
hsa04668	Environmental Information Processing	Signal transduction	hsa04668	TNF signaling pathway	36/1415	119/8541	0.000138372	0.00954766	0.00804013	AKT1/ITCH/AKT2/DNM1L/BIRC2/PIK3CA/RELA/RHBDF1/MAPK3/CYLD/CREB3/CEBPB/CHUK/BCL3/MAP3K5/BIRC3/PIK3CB/CASP3/TRAF5/MAP2K6/EDN1/NFKBIA/CCL5/CX3CL1/CFLAR/ADAM17/JUNB/CREB5/ICAM1/CCL2/CXCL10/SOCS3/CXCL2/VCAM1/IL6/IL1B	36	0.0254417
hsa05016	Human Diseases	Neurodegenerative disease	hsa05016	Huntington disease	76/1415	311/8541	0.000188823	0.0108573	0.00914301	PSMD8/POLR2B/NDUFA5/RB1CC1/GPX8/TFAM/COX5B/SOD1/CLTC/POLR2J3/APAF1/SLC25A6/PSMD14/SDHB/PSMD7/PSMB6/HDAC2/NDUFS1/NDUFB10/ATG2B/COX8A/COX6A1/CREB3/PSMC5/KIF5B/NDUFA12/NDUFS7/NDUFS5/MAP3K5/PSMA4/POLR2K/CASP3/TUBA4A/DNAH14/PSMD1/NDUFC2-KCTD14/GPX3/PSMC1/NDUFB11/NDUFA6/COX4I1/POLR2H/TGM2/ADRM1/COX7A1/NDUFS4/SDHC/COX6B1/PLCB4/NDUFB9/PIK3C3/NDUFA2/POLR2L/SLC1A3/UQCR10/NDUFA3/COX4I2/ITPR1/PSMD6/CREB5/COX…	76	0.0537102
hsa05120	Human Diseases	Infectious disease: bacterial	hsa05120	Epithelial cell signaling in Helicobacter pylori infection	24/1415	71/8541	0.000286442	0.0141175	0.0118884	ATP6V1C1/ATP6V1D/GIT1/ATP6V1F/JAM2/ATP6V1H/RELA/ATP6V0E1/ATP6AP1/ATP6V1A/PTPN11/CHUK/PAK1/CASP3/TCIRG1/ADAM10/NFKBIA/CCL5/ATP6V0D1/ADAM17/MET/HBEGF/PTPRZ1/CXCL2	24	0.0169611
hsa05020	Human Diseases	Neurodegenerative disease	hsa05020	Prion disease	68/1415	278/8541	0.000393618	0.0169748	0.0142946	PSMD8/NDUFA5/COX5B/PPP3CB/SOD1/ITPR2/APAF1/SLC25A6/PSMD14/SDHB/PIK3CA/NOTCH1/PSMD7/PSMB6/NDUFS1/C1QC/NDUFB10/COX8A/MAPK3/CAV1/COX6A1/CREB3/PSMC5/KIF5B/NDUFA12/C1QB/NDUFS7/NDUFS5/PSMA4/PIK3CB/CASP3/TUBA4A/PSMD1/NDUFC2-KCTD14/PSMC1/NDUFB11/NDUFA6/COX4I1/ADRM1/COX7A1/NDUFS4/CASP12/SDHC/HSPA5/COX6B1/EIF2AK3/NDUFB9/EIF2S1/NDUFA2/NCF4/CCL5/UQCR10/NDUFA3/COX4I2/ITPR1/RAC2/PSMD6/CREB5/COX7A2/SDHD/C6/CYBB…	68	0.0480565
hsa05410	Human Diseases	Cardiovascular disease	hsa05410	Hypertrophic cardiomyopathy	30/1415	99/8541	0.000469296	0.0179897	0.0151492	ITGB1/DAG1/CACNB1/CACNG4/ITGAV/PRKAA1/TPM4/SLC8A1/LAMA2/ACE/EMD/DMD/PRKAB1/ATP2A2/ITGA4/CACNA2D1/SGCA/EDN1/IGF1/ITGA3/ITGB8/TNNC1/CACNA2D2/ITGA6/NOS1/ITGA5/RYR2/SGCG/ITGA2/IL6	30	0.0212014
hsa05208	Human Diseases	Cancer: overview	hsa05208	Chemical carcinogenesis - reactive oxygen species	57/1415	227/8541	0.000570731	0.0180632	0.0152111	NDUFA5/AKT1/COX5B/AKT2/SOD1/SLC25A6/KRAS/SDHB/PIK3CA/RELA/NDUFS1/PRKD2/NDUFB10/COX8A/MAPK3/COX6A1/PTPN11/CHUK/NDUFA12/NDUFS7/NDUFS5/MAP3K5/EPHX1/PIK3CB/VEGFA/NFE2L2/NDUFC2-KCTD14/GSTM5/MGST3/NDUFB11/NDUFA6/COX4I1/COX7A1/NDUFS4/SDHC/COX6B1/AKR1C1/HGF/NDUFB9/NDUFA2/NFKBIA/MGST1/GSTM4/UQCR10/NDUFA3/COX4I2/MET/GSTT2B/AKR1C3/HIF1A/COX7A2/SDHD/CYP1B1/NDUFB4/SLC26A9/HMOX1/GSTM1	57	0.0402827
hsa05418	Human Diseases	Cardiovascular disease	hsa05418	Fluid shear stress and atherosclerosis	39/1415	141/8541	0.000575929	0.0180632	0.0152111	AKT1/AKT2/ACVR2A/HSP90B1/PIK3CA/RELA/ITGAV/HSP90AA1/PRKAA1/CAV1/PDGFA/CHUK/MAP3K5/PIK3CB/VEGFA/TXN2/NFE2L2/GSTM5/MGST3/CDH5/MAP2K6/BMPR1A/PDGFB/EDN1/PRKCZ/MGST1/GSTM4/GSTP1/RAC2/GSTT2B/THBD/ICAM1/CCL2/HMOX1/VCAM1/GSTM1/IL1R2/BMPR1B/IL1B	39	0.0275618
hsa05144	Human Diseases	Infectious disease: parasitic	hsa05144	Malaria	18/1415	50/8541	0.000689164	0.0198135	0.016685	GYPC/MYD88/CD81/HGF/MET/TLR2/CSF3/ITGAL/ICAM1/CCL2/THBS2/CR1/KLRB1/HBB/VCAM1/HBA2/IL6/IL1B	18	0.0127208
hsa04145	Cellular Processes	Transport and catabolism	hsa04145	Phagosome	42/1415	159/8541	0.00100747	0.0261671	0.0220354	ATP6V1C1/RAB5C/ATP6V1D/ATP6V1F/STX7/ATP6V1H/ITGB1/ITGAV/DYNC1I2/DYNC1LI2/ATP6V0E1/ATP6AP1/PIKFYVE/ATP6V1A/SEC22B/HLA-DMA/EEA1/TUBA4A/TCIRG1/DYNC2H1/CTSS/PIK3C3/CORO1A/HLA-DPB1/TFRC/NCF4/PLA2R1/ATP6V0D1/TLR2/HLA-DOA/NOS1/MRC1/ITGA5/TLR6/CYBB/THBS2/TUBB4B/ITGA2/MARCO/OLR1/HLA-DRB1/HLA-DRB5	42	0.029682
hsa05412	Human Diseases	Cardiovascular disease	hsa05412	Arrhythmogenic right ventricular cardiomyopathy	26/1415	86/8541	0.00113464	0.0261671	0.0220354	ITGB1/DAG1/CACNB1/CACNG4/ITGAV/SLC8A1/LAMA2/EMD/DMD/ATP2A2/ITGA4/CACNA2D1/SGCA/CDH2/ITGA3/ITGB8/DSG2/CACNA2D2/DSP/ITGA6/PKP2/NOS1/ITGA5/RYR2/SGCG/ITGA2	26	0.0183746
hsa05134	Human Diseases	Infectious disease: bacterial	hsa05134	Legionellosis	19/1415	56/8541	0.0011377	0.0261671	0.0220354	RAB1A/CLK4/HBS1L/RAB1B/APAF1/RELA/MYD88/SEC22B/CLK1/CASP3/HSPD1/PYCARD/BNIP3/NFKBIA/TLR2/CR1/CXCL2/IL6/IL1B	19	0.0134276
hsa05415	Human Diseases	Cardiovascular disease	hsa05415	Diabetic cardiomyopathy	51/1415	205/8541	0.0013557	0.0292323	0.0246167	COL1A2/COL3A1/NDUFA5/AKT1/COX5B/AKT2/PPP1CC/SLC25A6/COL1A1/SDHB/PIK3CA/RELA/NDUFS1/NDUFB10/COX8A/TGFBR1/COX6A1/PPP1CB/NDUFA12/NDUFS7/NDUFS5/PIK3CB/ACE/NDUFC2-KCTD14/ATP2A2/NDUFB11/NDUFA6/PARP1/COX4I1/GFPT1/COX7A1/NDUFS4/SDHC/COX6B1/PRKCZ/PLCB4/NDUFB9/NDUFA2/PDK2/NCF4/UQCR10/NDUFA3/COX4I2/RAC2/AGER/COX7A2/SDHD/CYBB/RYR2/PLN/NDUFB4	51	0.0360424
hsa05165	Human Diseases	Infectious disease: viral	hsa05165	Human papillomavirus infection	76/1415	333/8541	0.0016032	0.0325356	0.0273984	ATP6V1C1/COL1A2/CSNK1A1/CCND3/AKT1/TUBG2/UBE3A/ATP6V1D/ATR/AKT2/TUBG1/ATP6V1F/ATP6V1H/RBPJ/COL1A1/WNT7A/KRAS/ITGB1/COL6A3/PIK3CA/NOTCH1/RELA/HDAC2/ITGAV/ATM/ATP6V0E1/ATP6AP1/ATP6V1A/IFNAR1/MAPK3/RPS6KB1/CREB3/CHUK/TBK1/MDM2/PIK3CB/CASP3/LAMA2/VEGFA/EIF2AK2/RBL1/DLG1/ITGA4/TCIRG1/TICAM1/NOTCH4/PSMC1/APC/CHD4/PRKCZ/LAMC3/RBL2/FZD6/FZD3/SPP1/CDK4/NFX1/FZD8/IRF9/OASL/LFNG/ITGA3/ITGB8/ATP6V0D1/ITGA6/H…	76	0.0537102
hsa05164	Human Diseases	Infectious disease: viral	hsa05164	Influenza A	44/1415	173/8541	0.00177003	0.0339256	0.028569	CCND3/XPO1/AKT1/DNAJC3/HNRNPUL1/AKT2/APAF1/SLC25A6/PIK3CA/RELA/MYD88/IFNAR1/MAPK3/CHUK/JAK2/TBK1/HLA-DMA/PIK3CB/CASP3/EIF2AK2/RNASEL/TICAM1/PYCARD/NXF3/EIF2S1/CDK4/HLA-DPB1/NFKBIA/TPSB2/IRF9/CCL5/HLA-DOA/IFIH1/ICAM1/CCL2/CXCL10/STAT1/NLRP3/SOCS3/TMPRSS4/IL6/HLA-DRB1/IL1B/HLA-DRB5	44	0.0310954
