# Supplementary material for: Integrated Single-Cell and Bulk RNA Sequencing Identifies Macrophage Heterogeneity and Mitophagy-Related Biomarkers in Idiopathic Pulmonary Fibrosis
Source: Int J Mol Sci. 2026 May 8;27(10):4201. doi: 10.3390/ijms27104201 (PMC13208039; doi:10.3390/ijms27104201)
Supplement: Supplementary file 1 [file ijms-27-04201-s001.zip › Supplementary materials/Supplementary Table S6.xlsx]

## Sheet: Sheet1
	B-cells	CD4+ T-cells	CD4+ memory T-cells	CD8+ T-cells	CD8+ Tem	DC	Eosinophils	Macrophages M2	Mast cells	NKT	Neutrophils	Plasma cells	Th1 cells	Th2 cells	Tregs	iDC
CD163	0.599799	0.682389	0.692848	0.397057	-0.631227	0.445431	-0.661869	-0.483623	0.507019	-0.690842	NA	0.600602	-0.791778	0.840506	0.757353	0.553033
SPP1	0.549315	0.648269	0.720922	0.518482	-0.66232	0.362679	-0.41212	-0.669786	0.699866	-0.768048	-0.369652	0.736578	-0.407086	0.570859	0.510361	0.483144
