# Supplementary material for: Integrated Single-Cell and Bulk RNA Sequencing Identifies Macrophage Heterogeneity and Mitophagy-Related Biomarkers in Idiopathic Pulmonary Fibrosis
Source: Int J Mol Sci. 2026 May 8;27(10):4201. doi: 10.3390/ijms27104201 (PMC13208039; doi:10.3390/ijms27104201)
Supplement: Supplementary file 1 [file ijms-27-04201-s001.zip › Supplementary materials/Supplementary Table S7.xlsx]

## Sheet: Sheet1
gene	drug	regulatory approval	indication	interaction score
SPP1	CALCITONIN	Approved	antiosteoporotic agent	1.16008
SPP1	GENTAMICIN	Approved		0.302631
SPP1	CHONDROITIN SULFATES	Approved		0.77339
SPP1	ALTEPLASE	Approved	Thrombolytic agent	0.331453
SPP1	ZOLEDRONIC ACID ANHYDROUS	Approved	antiosteoporotic agent	0.464034
SPP1	ANHYDROUS TACROLIMUS	Approved	immunosuppressant	0.24859
SPP1	TRETINOIN	Approved	for treatment of acne	0.0764891
SPP1	PAMIDRONATE	Approved	Bisphosphonates	0.632773
CD163	FLUTICASONE	Approved	for treatment of symptomatic exophthalmos associated with thyroid-related eye disease,bronchodilator,glucocorticoid,antiinflammatory agent	2.74757
